# Supplementary material for: Crystal structure of 2-isopropyl-4-meth­oxy-5-methyl­phenyl 4-methyl­benzene­sulfonate
Source: Acta Crystallogr E Crystallogr Commun. 2018 Feb 28;74(Pt 3):419–21. doi: 10.1107/S2056989018003110 (PMC5947816; doi:10.1107/S2056989018003110)
Supplement: Supplementary file 1 [file e-74-00419-sup1.cif]

##############################################################################
#                                                                            #
# This CIF contains the data in a paper accepted for publication in          #
# Acta Crystallographica Section E. It conforms to the requirements of       #
# Notes for Authors for Acta Crystallographica Section E, and has been       #
# peer reviewed under the auspices of the IUCr Commission on Journals.       #
#                                                                            #
# Full details of the Crystallographic Information File format               #
# are given in the paper "The Crystallographic Information File (CIF):       #
# a New Standard Archive File for Crystallography" by S. R. Hall, F. H.      #
# Allen and I. D. Brown [Acta Cryst. (1991), A47, 655-685].                  #
#                                                                            #
# The current version of the core CIF dictionary is obtainable from          #
# ftp://ftp.iucr.org/pub/cif_core.dic.                                       #
#                                                                            #
# Software is freely available for graphical display of the structure(s)     #
# in this CIF. For information consult the CIF software page                 #
# http://www.iucr.org/resources/cif/software.                                #
#                                                                            #
# This file may be used for bona fide research purposes within the           #
# scientific community so long as proper attribution is given to the journal # 
# article from which it was obtained.                                        #
#                                                                            #
##############################################################################
data_I
_audit_creation_method     SHELXL-2014/6
_chemical_name_systematic
;
2-Isopropyl-4-methoxy-5-methylphenyl 4-methylbenzenesulfonate
;
_chemical_name_common     ?
_chemical_formula_moiety     'C18 H22 O4 S'
_chemical_formula_sum     'C18 H22 O4 S'
_chemical_formula_iupac     'C18 H22 O4 S'
_chemical_formula_weight     334.41
_chemical_melting_point     ?
_shelx_space_group_comment
;
The symmetry employed for this shelxl refinement is uniquely defined
by the following loop, which should always be used as a source of
symmetry information in preference to the above space-group names.
They are only intended as comments.
;
_space_group_crystal_system     monoclinic
_space_group_name_H-M_alt     'P 21/n'
_space_group_name_Hall     '-P 2yn'
loop_
    _space_group_symop_operation_xyz
    'x, y, z'
    '-x+1/2, y+1/2, -z+1/2'
    '-x, -y, -z'
    'x-1/2, -y-1/2, z-1/2'
_cell_length_a     8.2226(6)
_cell_length_b     14.5382(9)
_cell_length_c     14.7230(8)
_cell_angle_alpha     90
_cell_angle_beta     100.020(6)
_cell_angle_gamma     90
_cell_volume     1733.17(19)
_cell_formula_units_Z     4
_cell_measurement_reflns_used     4433
_cell_measurement_theta_min     3.8280
_cell_measurement_theta_max     28.4990
_cell_measurement_temperature     173(2)
_exptl_crystal_description     box
_exptl_crystal_colour     colourless
_exptl_crystal_size_max     0.350
_exptl_crystal_size_mid     0.250
_exptl_crystal_size_min     0.100
_exptl_crystal_density_diffrn     1.282
_exptl_crystal_density_meas     ?
_exptl_crystal_density_method     ?
_exptl_crystal_F_000     712
_exptl_absorpt_coefficient_mu     0.204
_exptl_absorpt_correction_type     multi-scan
_exptl_absorpt_process_details
;
(CrysAlis PRO; Rigaku OD, 2015)
;
_shelx_estimated_absorpt_T_min     0.932
_shelx_estimated_absorpt_T_max     0.980
_exptl_absorpt_correction_T_min     0.79047
_exptl_absorpt_correction_T_max     1.00000
_diffrn_ambient_temperature     173(2)
_diffrn_radiation_type     'Mo K\a'
_diffrn_radiation_wavelength     0.71073
_diffrn_radiation_monochromator     'graphite'
_diffrn_measurement_device_type
                           'Rigaku Oxford Diffraction Xcalibur Eos Gemini ultra'
_diffrn_measurement_device     'four-circle diffractometer'
_diffrn_measurement_method     '\w scans'
_diffrn_detector_area_resol_mean     16.1978
_diffrn_reflns_number     18172
_diffrn_reflns_av_R_equivalents     0.0441
_diffrn_reflns_theta_min     3.135
_diffrn_reflns_theta_max     26.369
_diffrn_reflns_theta_full     26.400
_diffrn_measured_fraction_theta_max     0.998
_diffrn_measured_fraction_theta_full     0.995
_diffrn_reflns_limit_h_min     -10
_diffrn_reflns_limit_h_max     10
_diffrn_reflns_limit_k_min     -18
_diffrn_reflns_limit_k_max     16
_diffrn_reflns_limit_l_min     -18
_diffrn_reflns_limit_l_max     18
_refine_special_details
;
 All H atoms attached to C atoms were fixed geometrically and
treated as riding with C---H = 0.95 \%A (aromatic), 0.98 \%A (methyl),
1.0\%A (methine) with U~iso~(H) = 1.2U~eq~(CH and C=CH) or U~iso~(H) =
1.5U~eq~(CH~3~).
;
_reflns_number_total     3532
_reflns_number_gt     2777
_reflns_threshold_expression     'I > 2\s(I)'
_refine_ls_structure_factor_coef     Fsqd
_refine_ls_matrix_type     full
_refine_ls_R_factor_all     0.0596
_refine_ls_R_factor_gt     0.0419
_refine_ls_wR_factor_gt     0.0980
_refine_ls_wR_factor_ref     0.1098
_refine_ls_goodness_of_fit_ref     1.055
_refine_ls_restrained_S_all     1.055
_refine_ls_number_reflns     3532
_refine_ls_number_parameters     213
_refine_ls_number_restraints     0
_refine_ls_hydrogen_treatment     constr
_refine_ls_weighting_scheme     calc
_refine_ls_weighting_details
              'w=1/[\s^2^(Fo^2^)+(0.0459P)^2^+0.8140P] where P=(Fo^2^+2Fc^2^)/3'
_atom_sites_solution_hydrogens     geom
_atom_sites_solution_primary     ?
_atom_sites_solution_secondary     ?
_refine_ls_shift/su_max     0.000
_refine_ls_shift/su_mean     0.000
_refine_diff_density_max     0.338
_refine_diff_density_min     -0.339
_refine_ls_extinction_method     none
_refine_ls_extinction_coef     .
loop_
    _atom_type_symbol
    _atom_type_description
    _atom_type_scat_dispersion_real
    _atom_type_scat_dispersion_imag
    _atom_type_scat_source
    'C' 'C' 0.0033 0.0016
                         'International Tables Vol C Tables 4.2.6.8 and 6.1.1.4'
    'H' 'H' 0.0000 0.0000
                         'International Tables Vol C Tables 4.2.6.8 and 6.1.1.4'
    'O' 'O' 0.0106 0.0060
                         'International Tables Vol C Tables 4.2.6.8 and 6.1.1.4'
    'S' 'S' 0.1246 0.1234
                         'International Tables Vol C Tables 4.2.6.8 and 6.1.1.4'
_computing_data_collection
;
CrysAlis PRO (Rigaku OD, 2015)
;
_computing_cell_refinement
;
CrysAlis PRO (Rigaku OD, 2015)
;
_computing_data_reduction
;
CrysAlis PRO (Rigaku OD, 2015)
;
_computing_structure_solution
;
SIR97 (Altomare <i>et al.</i>,  1999)
;
_computing_structure_refinement
;
SHELXL2014 (Sheldrick, 2015)
;
_computing_molecular_graphics
;
ORTEP-3 for Windows (Farrugia, 1997) and
Mercury (Macrae <i>et al.</i>,  2008)
;
_computing_publication_material
;
SHELXL2014 (Sheldrick, 2015)
;
loop_
    _atom_site_type_symbol
    _atom_site_label
    _atom_site_fract_x
    _atom_site_fract_y
    _atom_site_fract_z
    _atom_site_U_iso_or_equiv
    _atom_site_adp_type
    _atom_site_calc_flag
    _atom_site_occupancy
    _atom_site_disorder_assembly
    _atom_site_disorder_group
    C C1 0.0729(2) 0.19454(12) 0.12387(12) 0.0244(4) Uani d 1 . .
    C C1' 0.2295(2) 0.11565(13) 0.32646(12) 0.0273(4) Uani d 1 . .
    C C2' 0.2423(2) 0.02563(13) 0.29895(13) 0.0319(4) Uani d 1 . .
    H H2' 0.150817 -0.004394 0.262620 0.038 Uiso calc 1 . .
    C C2 0.2184(2) 0.20290(12) 0.08959(12) 0.0253(4) Uani d 1 . .
    C C3' 0.3907(3) -0.02031(14) 0.32514(13) 0.0351(5) Uani d 1 . .
    H H3' 0.400221 -0.082269 0.306238 0.042 Uiso calc 1 . .
    C C3 0.2171(2) 0.16786(13) 0.00089(12) 0.0281(4) Uani d 1 . .
    H H3 0.314049 0.172671 -0.025740 0.034 Uiso calc 1 . .
    C C4 0.0786(2) 0.12650(13) -0.04881(12) 0.0283(4) Uani d 1 . .
    C C4' 0.5259(2) 0.02225(14) 0.37844(12) 0.0323(4) Uani d 1 . .
    C C5 -0.0681(2) 0.11891(13) -0.01288(13) 0.0293(4) Uani d 1 . .
    C C5' 0.6862(3) -0.02793(16) 0.40828(15) 0.0414(5) Uani d 1 . .
    H H5'1 0.674385 -0.091812 0.386905 0.062 Uiso calc 1 . .
    H H5'2 0.714962 -0.026864 0.475724 0.062 Uiso calc 1 . .
    H H5'3 0.773618 0.002185 0.381667 0.062 Uiso calc 1 . .
    C C6 -0.0682(2) 0.15452(13) 0.07405(13) 0.0284(4) Uani d 1 . .
    H H6 -0.166024 0.151593 0.100070 0.034 Uiso calc 1 . .
    C C6' 0.5098(2) 0.11365(15) 0.40381(13) 0.0356(5) Uani d 1 . .
    H H6' 0.601735 0.144317 0.439007 0.043 Uiso calc 1 . .
    C C7 0.4269(3) 0.32911(16) 0.09104(15) 0.0451(6) Uani d 1 . .
    H H7A 0.459446 0.308452 0.033416 0.068 Uiso calc 1 . .
    H H7B 0.520807 0.359505 0.129571 0.068 Uiso calc 1 . .
    H H7C 0.334786 0.372516 0.077095 0.068 Uiso calc 1 . .
    C C7' 0.3633(2) 0.16037(14) 0.37888(13) 0.0325(4) Uani d 1 . .
    H H7' 0.353664 0.222483 0.397271 0.039 Uiso calc 1 . .
    C C8 0.3736(2) 0.24634(14) 0.14252(13) 0.0310(4) Uani d 1 . .
    H H8 0.349050 0.268405 0.203020 0.037 Uiso calc 1 . .
    C C9 0.5123(3) 0.17540(18) 0.16200(16) 0.0483(6) Uani d 1 . .
    H H9A 0.474804 0.122497 0.194085 0.072 Uiso calc 1 . .
    H H9B 0.608770 0.203173 0.200759 0.072 Uiso calc 1 . .
    H H9C 0.542309 0.155001 0.103658 0.072 Uiso calc 1 . .
    C C10 0.2226(3) 0.08648(18) -0.17038(15) 0.0526(7) Uani d 1 . .
    H H10A 0.261778 0.149089 -0.178548 0.079 Uiso calc 1 . .
    H H10B 0.203927 0.054579 -0.229920 0.079 Uiso calc 1 . .
    H H10C 0.305633 0.053107 -0.126849 0.079 Uiso calc 1 . .
    C C11 -0.2193(3) 0.07531(15) -0.06830(14) 0.0388(5) Uani d 1 . .
    H H11A -0.307373 0.073020 -0.031237 0.058 Uiso calc 1 . .
    H H11B -0.192880 0.012726 -0.085726 0.058 Uiso calc 1 . .
    H H11C -0.256290 0.111763 -0.124059 0.058 Uiso calc 1 . .
    O O1 0.06333(15) 0.23611(8) 0.21065(8) 0.0269(3) Uani d 1 . .
    O O2 0.07192(18) 0.09037(10) -0.13523(9) 0.0391(4) Uani d 1 . .
    O O3 -0.08697(16) 0.10974(10) 0.27106(10) 0.0378(3) Uani d 1 . .
    O O4 0.02806(17) 0.24132(10) 0.36634(9) 0.0386(4) Uani d 1 . .
    S S1 0.04212(6) 0.17449(3) 0.29760(3) 0.02896(14) Uani d 1 . .
loop_
    _atom_site_aniso_label
    _atom_site_aniso_U_11
    _atom_site_aniso_U_22
    _atom_site_aniso_U_33
    _atom_site_aniso_U_12
    _atom_site_aniso_U_13
    _atom_site_aniso_U_23
    C1 0.0260(9) 0.0203(9) 0.0269(9) 0.0030(7) 0.0041(7) 0.0025(7)
    C1' 0.0316(9) 0.0231(10) 0.0270(9) 0.0023(8) 0.0049(7) 0.0001(7)
    C2' 0.0354(10) 0.0247(10) 0.0349(10) -0.0030(8) 0.0038(8) -0.0036(8)
    C2 0.0248(9) 0.0208(9) 0.0298(9) -0.0004(7) 0.0029(7) 0.0022(7)
    C3' 0.0445(12) 0.0226(10) 0.0392(11) 0.0032(9) 0.0098(9) -0.0032(8)
    C3 0.0297(9) 0.0242(10) 0.0313(9) -0.0007(8) 0.0084(7) 0.0022(8)
    C4 0.0363(10) 0.0210(10) 0.0262(9) 0.0000(8) 0.0016(7) 0.0025(7)
    C4' 0.0379(11) 0.0306(11) 0.0287(9) 0.0052(9) 0.0067(8) 0.0033(8)
    C5 0.0301(9) 0.0206(10) 0.0349(10) -0.0003(8) -0.0013(8) 0.0063(8)
    C5' 0.0415(12) 0.0441(13) 0.0398(11) 0.0126(10) 0.0103(9) 0.0081(10)
    C6 0.0230(9) 0.0255(10) 0.0366(10) 0.0030(8) 0.0045(7) 0.0067(8)
    C6' 0.0355(11) 0.0355(12) 0.0331(10) 0.0002(9) -0.0019(8) -0.0039(9)
    C7 0.0464(13) 0.0481(14) 0.0418(12) -0.0235(11) 0.0107(10) -0.0079(10)
    C7' 0.0395(11) 0.0236(10) 0.0327(10) 0.0021(8) 0.0017(8) -0.0047(8)
    C8 0.0251(9) 0.0385(12) 0.0297(9) -0.0050(8) 0.0057(7) -0.0050(8)
    C9 0.0276(10) 0.0672(17) 0.0477(13) 0.0069(11) 0.0003(9) -0.0045(12)
    C10 0.0641(16) 0.0617(16) 0.0368(12) -0.0238(13) 0.0219(11) -0.0168(11)
    C11 0.0359(11) 0.0347(12) 0.0416(11) -0.0050(9) -0.0046(9) 0.0020(9)
    O1 0.0272(6) 0.0225(7) 0.0322(7) 0.0011(5) 0.0083(5) 0.0012(5)
    O2 0.0473(9) 0.0394(9) 0.0305(7) -0.0112(7) 0.0062(6) -0.0057(6)
    O3 0.0309(7) 0.0380(8) 0.0450(8) -0.0052(6) 0.0079(6) 0.0068(6)
    O4 0.0411(8) 0.0403(8) 0.0376(8) 0.0094(7) 0.0153(6) -0.0038(6)
    S1 0.0277(2) 0.0285(3) 0.0323(3) 0.0020(2) 0.00963(18) 0.00179(19)
_geom_special_details
;
 All esds (except the esd in the dihedral angle between two l.s. planes)
 are estimated using the full covariance matrix.  The cell esds are taken
 into account individually in the estimation of esds in distances, angles
 and torsion angles; correlations between esds in cell parameters are only
 used when they are defined by crystal symmetry.  An approximate (isotropic)
 treatment of cell esds is used for estimating esds involving l.s. planes.
;
loop_
    _geom_bond_atom_site_label_1
    _geom_bond_atom_site_label_2
    _geom_bond_site_symmetry_2
    _geom_bond_distance
    _geom_bond_publ_flag
    C1 C2 . 1.382(2) ?
    C1 C6 . 1.388(2) ?
    C1 O1 . 1.428(2) ?
    C1' C2' . 1.379(3) ?
    C1' C7' . 1.390(3) ?
    C1' S1 . 1.7486(19) ?
    C2' C3' . 1.386(3) ?
    C2' H2' . 0.9500 ?
    C2 C3 . 1.400(2) ?
    C2 C8 . 1.513(2) ?
    C3' C4' . 1.389(3) ?
    C3' H3' . 0.9500 ?
    C3 C4 . 1.380(3) ?
    C3 H3 . 0.9500 ?
    C4 O2 . 1.369(2) ?
    C4 C5 . 1.403(3) ?
    C4' C6' . 1.393(3) ?
    C4' C5' . 1.504(3) ?
    C5 C6 . 1.381(3) ?
    C5 C11 . 1.503(3) ?
    C5' H5'1 . 0.9800 ?
    C5' H5'2 . 0.9800 ?
    C5' H5'3 . 0.9800 ?
    C6 H6 . 0.9500 ?
    C6' C7' . 1.376(3) ?
    C6' H6' . 0.9500 ?
    C7 C8 . 1.526(3) ?
    C7 H7A . 0.9800 ?
    C7 H7B . 0.9800 ?
    C7 H7C . 0.9800 ?
    C7' H7' . 0.9500 ?
    C8 C9 . 1.527(3) ?
    C8 H8 . 1.0000 ?
    C9 H9A . 0.9800 ?
    C9 H9B . 0.9800 ?
    C9 H9C . 0.9800 ?
    C10 O2 . 1.424(3) ?
    C10 H10A . 0.9800 ?
    C10 H10B . 0.9800 ?
    C10 H10C . 0.9800 ?
    C11 H11A . 0.9800 ?
    C11 H11B . 0.9800 ?
    C11 H11C . 0.9800 ?
    O1 S1 . 1.5967(12) ?
    O3 S1 . 1.4216(14) ?
    O4 S1 . 1.4221(14) ?
loop_
    _geom_angle_atom_site_label_1
    _geom_angle_atom_site_label_2
    _geom_angle_atom_site_label_3
    _geom_angle_site_symmetry_1
    _geom_angle_site_symmetry_3
    _geom_angle
    _geom_angle_publ_flag
    C2 C1 C6 . . 122.74(16) ?
    C2 C1 O1 . . 118.38(15) ?
    C6 C1 O1 . . 118.64(15) ?
    C2' C1' C7' . . 120.86(18) ?
    C2' C1' S1 . . 120.13(15) ?
    C7' C1' S1 . . 119.00(14) ?
    C1' C2' C3' . . 118.97(18) ?
    C1' C2' H2' . . 120.5 ?
    C3' C2' H2' . . 120.5 ?
    C1 C2 C3 . . 116.24(16) ?
    C1 C2 C8 . . 123.71(16) ?
    C3 C2 C8 . . 120.05(16) ?
    C2' C3' C4' . . 121.44(18) ?
    C2' C3' H3' . . 119.3 ?
    C4' C3' H3' . . 119.3 ?
    C4 C3 C2 . . 121.63(17) ?
    C4 C3 H3 . . 119.2 ?
    C2 C3 H3 . . 119.2 ?
    O2 C4 C3 . . 123.76(17) ?
    O2 C4 C5 . . 114.99(16) ?
    C3 C4 C5 . . 121.26(17) ?
    C3' C4' C6' . . 118.20(18) ?
    C3' C4' C5' . . 121.55(18) ?
    C6' C4' C5' . . 120.25(18) ?
    C6 C5 C4 . . 117.33(16) ?
    C6 C5 C11 . . 121.84(18) ?
    C4 C5 C11 . . 120.83(18) ?
    C4' C5' H5'1 . . 109.5 ?
    C4' C5' H5'2 . . 109.5 ?
    H5'1 C5' H5'2 . . 109.5 ?
    C4' C5' H5'3 . . 109.5 ?
    H5'1 C5' H5'3 . . 109.5 ?
    H5'2 C5' H5'3 . . 109.5 ?
    C5 C6 C1 . . 120.79(17) ?
    C5 C6 H6 . . 119.6 ?
    C1 C6 H6 . . 119.6 ?
    C7' C6' C4' . . 121.25(18) ?
    C7' C6' H6' . . 119.4 ?
    C4' C6' H6' . . 119.4 ?
    C8 C7 H7A . . 109.5 ?
    C8 C7 H7B . . 109.5 ?
    H7A C7 H7B . . 109.5 ?
    C8 C7 H7C . . 109.5 ?
    H7A C7 H7C . . 109.5 ?
    H7B C7 H7C . . 109.5 ?
    C6' C7' C1' . . 119.26(18) ?
    C6' C7' H7' . . 120.4 ?
    C1' C7' H7' . . 120.4 ?
    C2 C8 C7 . . 111.27(16) ?
    C2 C8 C9 . . 110.51(17) ?
    C7 C8 C9 . . 110.87(17) ?
    C2 C8 H8 . . 108.0 ?
    C7 C8 H8 . . 108.0 ?
    C9 C8 H8 . . 108.0 ?
    C8 C9 H9A . . 109.5 ?
    C8 C9 H9B . . 109.5 ?
    H9A C9 H9B . . 109.5 ?
    C8 C9 H9C . . 109.5 ?
    H9A C9 H9C . . 109.5 ?
    H9B C9 H9C . . 109.5 ?
    O2 C10 H10A . . 109.5 ?
    O2 C10 H10B . . 109.5 ?
    H10A C10 H10B . . 109.5 ?
    O2 C10 H10C . . 109.5 ?
    H10A C10 H10C . . 109.5 ?
    H10B C10 H10C . . 109.5 ?
    C5 C11 H11A . . 109.5 ?
    C5 C11 H11B . . 109.5 ?
    H11A C11 H11B . . 109.5 ?
    C5 C11 H11C . . 109.5 ?
    H11A C11 H11C . . 109.5 ?
    H11B C11 H11C . . 109.5 ?
    C1 O1 S1 . . 120.71(11) ?
    C4 O2 C10 . . 117.16(15) ?
    O3 S1 O4 . . 119.91(9) ?
    O3 S1 O1 . . 109.37(8) ?
    O4 S1 O1 . . 102.77(8) ?
    O3 S1 C1' . . 109.08(9) ?
    O4 S1 C1' . . 109.79(9) ?
    O1 S1 C1' . . 104.76(8) ?
loop_
    _geom_hbond_atom_site_label_D
    _geom_hbond_atom_site_label_H
    _geom_hbond_atom_site_label_A
    _geom_hbond_site_symmetry_A
    _geom_hbond_distance_DH
    _geom_hbond_distance_HA
    _geom_hbond_distance_DA
    _geom_hbond_angle_DHA
    C3' H3' O1 2_545 0.95 2.67 3.610(2) 168.5
    C5' H5'3 O3 1_655 0.98 2.66 3.589(3) 158.9
    C7 H7A O4 4_665 0.98 2.72 3.693(3) 175.4
    C10 H10B O3 3 0.98 2.61 3.317(3) 129.5
    C10 H10A O4 4_665 0.98 2.70 3.521(3) 142.1
    C5' H5'2 Cg2 3_656 0.98 2.84 3.706 148.0
    C11 H11B Cg1 3_555 0.98 2.75 3.635 150
    C9 H9A Cg2 . 0.98 2.70 3.5373 144
_shelx_hkl_file
;
   0   0   3-34.7231 164.032   2
   0   0  -3-5.30758 195.827   3
   0   0   3-23.0948 169.634   4
   0   0   3 65.3320 107.200   5
   0   0   4 497536. 4473.99   2
   0   0  -4 470747. 3543.88   5
   0   0  -4 487368. 4320.97   3
   0   0   4 475331. 4463.13   4
   0   0  -5 19.4768 207.472   3
   0   0   5 325.842 226.176   2
   0   0   5 7.75954 127.903   5
   0   0   5 310.476 242.725   4
   0   0  -6 4273.88 446.322   3
   0   0   6 4327.16 499.879   4
   0   0   6 4371.06 474.810   2
   0   0   6 3956.59 320.019   5
   0   0  -6 4049.86 460.839   1
   0   0  -7-29.0190 249.840   1
   0   0  -7-8.29940 337.237   2
   0   0   7 273.925 263.922   4
   0   0   7 140.898 147.225   5
   0   0  -7-207.879 258.791   3
   0   0   7 148.336 235.245   2
   0   0   7-332.208 413.072   3
   0   0   8 133.975 325.949   3
   0   0  -8 87.3842 285.773   2
   0   0   8-103.565 170.209   5
   0   0  -9 30.5540 353.541   4
   0   0  -9 267.882 234.580   6
   0   0  -9-1006.12 393.966   2
   0   0   9-15.8863 160.717   5
   0   0   9-635.238 471.303   3
   0   0 -10 90887.6 2878.87   4
   0   0  10 85229.1 2546.33   3
   0   0  10 84808.6 1854.76   5
   0   0 -10 87672.6 2689.90   2
   0   0 -10 77974.0 1972.59   6
   0   0  11 115.784 380.857   3
   0   0 -11-192.520 366.958   1
   0   0 -11-136.552 394.881   2
   0   0  11 285.138 193.935   5
   0   0 -11-29.8338 364.284   4
   0   0 -12 18364.1 1428.85   4
   0   0  12 17785.3 955.317   5
   0   0 -12 16530.8 1171.53   1
   0   0 -12 16494.7 1320.99   2
   0   0  12 17678.9 1337.16   3
   0   0  13 801.631 603.756   3
   0   0 -13 334.121 470.254   4
   0   0 -13 205.293 382.755   1
   0   0 -14 17083.0 1110.27   6
   0   0  14 19052.7 1518.32   3
   0   0 -14 19100.1 1600.26   4
   0   0 -14 15972.8 1258.71   1
   0   0 -15 71.5639 232.301   6
   0   0  15 1279.76 664.002   3
   0   0 -15-107.441 335.364   1
   0   0 -15 558.986 545.313   4
   0   0 -16 1364.17 506.199   1
   0   0 -16 1132.62 532.609   4
   0   0  16 2213.09 673.457   3
   0   0 -17-125.544 446.164   4
   0   0 -17 454.444 374.159   1
   0   0  17 1007.62 628.233   3
   0   0 -18 1201.01 490.988   1
   0   0 -18 888.989 590.934   4
   0   0  18 2238.23 769.039   3
   0   0  19 366.968 582.981   3
   0   1  -3 313581. 2333.63   6
   0  -1   3 307836. 3156.52   2
   0   1   3 320248. 2977.90   2
   0  -1  -3 314909. 3036.85   3
   0   1   3 312353. 3010.62   4
   0  -1   3 323657. 3232.43   4
   0  -1   3 321100. 2920.36   1
   0  -1   3 307741. 2783.65   5
   0   1   4 62963.9 1358.78   2
   0   1   4 61144.2 822.802   5
   0  -1  -4 60008.6 1366.37   2
   0  -1   4 62952.8 1459.03   2
   0  -1   4 65979.6 1236.09   5
   0  -1   4 65476.6 1310.45   1
   0  -1   4 66416.0 1505.47   4
   0   1   4 65523.2 1428.11   4
   0  -1  -4 59404.0 804.314   5
   0   1  -4 64062.0 1350.94   3
   0  -1  -4 64704.0 1392.40   3
   0   1  -5 5532.83 464.673   3
   0  -1   5 6276.23 464.194   1
   0   1   5 6016.11 295.463   5
   0  -1  -5 6227.33 500.634   3
   0  -1   5 6987.08 571.863   2
   0  -1  -5 6107.61 517.586   2
   0   1   5 5830.23 489.470   4
   0  -1   5 5783.77 515.840   4
   0   1   5 6970.36 532.253   2
   0  -1   5 6255.37 417.521   5
   0  -1   6 25740.4 1123.27   2
   0  -1  -6 26250.5 1159.80   4
   0  -1  -6 21533.5 1020.09   2
   0  -1   6 23839.5 852.176   5
   0  -1   6 23304.4 1082.52   4
   0   1   6 23309.0 1014.53   2
   0   1  -6 24660.3 992.249   1
   0  -1  -6 23584.3 1001.13   3
   0   1   6 22554.7 633.298   5
   0   1  -6 23365.6 995.401   3
   0   1   6 23651.7 1038.78   4
   0  -1  -7 79049.2 2038.75   1
   0   1  -7 82100.2 1992.88   1
   0  -1   7 90558.9 2267.55   2
   0   1   7 83402.1 2165.97   3
   0   1  -7 77653.0 2013.87   3
   0  -1   7 84646.2 2269.46   4
   0  -1  -7 83708.9 2222.87   4
   0  -1   7 84163.5 2115.87   3
   0   1   7 79669.0 1355.62   5
   0  -1   7 83495.3 1718.30   5
   0  -1  -7 80635.0 2019.69   3
   0  -1  -7 76610.2 2072.07   2
   0   1   7 81550.0 2109.54   4
   0   1   7 80487.3 2030.42   2
   0  -1  -8 8959.06 784.351   2
   0  -1  -8 8994.31 640.686   6
   0   1   8 10003.6 795.067   2
   0   1   8 11007.1 943.886   3
   0   1   8 9919.44 509.757   5
   0  -1   8 8398.20 703.436   3
   0   1  -8 8010.96 544.101   6
   0  -1   8 8513.18 579.413   5
   0  -1  -8 9028.54 835.148   4
   0   1   9 37891.7 1650.69   3
   0   1   9 38013.0 1076.69   5
   0   1  -9 39098.0 1726.84   2
   0  -1   9 35741.1 1233.54   5
   0   1  -9 35050.0 1157.00   6
   0  -1   9 35542.8 1548.85   3
   0  -1  -9 34911.6 1316.76   6
   0  -1  -9 38109.5 1639.87   2
   0  -1  -9 40202.2 1793.22   4
   0   1 -10 19423.7 1313.38   2
   0  -1  10 16647.5 1113.79   3
   0  -1 -10 19487.2 1282.42   2
   0   1  10 18685.5 803.514   5
   0   1 -10 17377.4 866.046   6
   0   1  10 18141.4 1215.67   3
   0   1 -10 17478.0 869.213   6
   0  -1  10 18484.6 935.842   5
   0  -1 -10 17797.4 1311.66   4
   0   1 -10 19080.7 1388.88   4
   0   1 -11 7234.59 890.894   2
   0  -1  11 7333.28 627.993   5
   0   1 -11 7092.74 865.280   4
   0   1 -11 7298.72 765.502   1
   0   1 -11 7840.42 642.883   6
   0   1 -11 7393.79 612.559   6
   0  -1 -11 8082.83 939.336   4
   0   1  11 7612.10 545.072   5
   0   1  11 8029.80 929.029   3
   0  -1 -11 7368.65 768.104   1
   0  -1  11 7005.31 838.612   3
   0  -1 -12 1680.36 578.738   4
   0   1 -12 1544.14 391.501   1
   0   1 -12 1457.96 304.628   6
   0   1 -12 734.006 463.575   4
   0  -1  12 1287.69 319.610   5
   0   1 -12 1731.87 562.940   2
   0  -1 -12 839.117 368.088   1
   0  -1  12 272.503 411.138   3
   0   1  12 2348.66 696.347   3
   0  -1 -13 12137.2 979.467   6
   0   1 -13 13778.5 1307.85   2
   0   1 -13 10720.4 1020.65   1
   0   1  13 14679.1 1298.41   3
   0  -1  13 13273.6 1210.33   3
   0   1 -13 13167.9 1308.87   4
   0  -1 -13 13385.9 1288.50   4
   0  -1 -13 10848.0 1017.96   1
   0  -1 -14 16834.7 1159.47   6
   0   1  14 19201.4 1496.50   3
   0  -1  14 17503.8 1445.32   3
   0  -1 -14 20643.2 1635.23   4
   0   1 -14 15875.6 1228.86   1
   0   1 -14 18329.0 1598.79   4
   0  -1 -14 15962.5 1273.70   1
   0   1 -15 2140.89 665.153   4
   0  -1  15 1227.96 587.173   3
   0  -1 -15 1923.87 471.530   1
   0   1  15 1762.41 668.189   3
   0  -1 -15 2022.65 635.375   4
   0  -1 -15 1446.15 400.428   6
   0   1 -15 2064.36 553.962   1
   0   1 -16 14.0577 327.501   1
   0  -1  16 844.016 627.099   3
   0   1 -16-429.016 482.028   4
   0  -1 -16 77.1126 413.225   4
   0   1  16 260.381 481.557   3
   0  -1 -16-310.057 416.108   1
   0   1 -17 413.125 328.461   1
   0  -1 -17 1090.50 565.830   4
   0   1 -17 749.243 518.967   4
   0   1  17 1866.71 726.839   3
   0  -1  17 1745.18 702.058   3
   0  -1 -17 387.440 371.739   1
   0   1 -18-144.178 340.655   1
   0   1  18-329.097 565.619   3
   0  -1 -18-240.877 505.138   4
   0  -1  18 999.894 650.906   3
   0  -1 -18-685.350 506.223   1
   0   1 -18 86.2215 447.381   4
   0  -1  19 495.442 550.461   3
   0  -2   1 404146. 2980.19   4
   0  -2   2 9542.42 430.066   1
   0  -2   2 7906.86 420.613   2
   0  -2  -2 7852.98 438.290   3
   0  -2   2 8156.15 436.454   4
   0  -2  -2 8084.58 327.183   4
   0  -2   2 8123.96 428.403   5
   0  -2  -3 130385. 1911.01   3
   0  -2  -3 128236. 1728.15   4
   0   2   3 131006. 1695.66   2
   0  -2   3 131216. 1828.79   1
   0  -2   3 134076. 2029.67   2
   0  -2   3 131829. 1882.08   5
   0  -2   3 130272. 1981.13   4
   0   2   3 134051. 1731.55   4
   0  -2   4 5119.91 450.718   4
   0  -2   4 5190.11 393.055   1
   0  -2   4 4572.04 419.732   2
   0   2   4 5133.97 398.902   2
   0  -2   4 4977.80 410.971   5
   0  -2  -4 5391.10 424.807   4
   0   2   4 5033.00 397.466   4
   0  -2  -4 5398.82 478.904   3
   0   2  -4 5117.59 232.774   6
   0   2   5 2324.72 329.479   2
   0  -2   5 2290.45 309.348   5
   0   2   5 2650.38 355.612   4
   0  -2   5 2784.04 386.533   4
   0  -2   5 2885.37 356.418   1
   0  -2   5 2694.53 362.676   2
   0  -2  -5 2388.86 334.546   3
   0  -2  -5 2554.94 366.555   4
   0   2  -5 2819.36 215.995   6
   0  -2  -6 2656.05 384.750   3
   0   2  -6 2644.74 381.278   1
   0  -2   6 2347.16 352.423   2
   0   2   6 3258.80 408.834   2
   0  -2  -6 3823.25 495.380   4
   0  -2   6 3123.47 393.135   1
   0   2   6 3344.36 434.327   4
   0  -2  -6 2551.92 394.285   6
   0  -2   6 2642.18 352.348   5
   0  -2   6 2823.47 423.554   4
   0   2  -6 3091.85 271.448   6
   0   2   7 20259.4 1061.84   4
   0   2   7 21475.4 1030.76   2
   0  -2   7 21639.0 1090.34   3
   0   2  -7 20866.3 1011.22   1
   0  -2   7 19130.8 1072.56   2
   0  -2   7 21328.1 943.865   5
   0  -2  -7 20488.6 1024.48   3
   0  -2  -7 19611.7 957.553   6
   0  -2  -7 24023.3 1188.44   4
   0  -2   7 21619.6 1013.83   1
   0  -2   7 22077.9 1183.83   4
   0   2  -7 21500.4 717.192   6
   0   2   8 3622.22 489.543   2
   0   2   8 5461.09 687.299   3
   0  -2  -8 4597.72 618.736   4
   0  -2   8 5016.13 560.056   1
   0   2   8 3849.97 548.817   4
   0  -2   8 4274.49 469.139   5
   0  -2   8 4479.61 598.200   3
   0   2  -8 5099.06 393.167   6
   0   2  -9 61066.0 1424.88   6
   0  -2   9 60546.9 1740.79   5
   0   2   9 61763.8 2088.69   3
   0  -2  -9 62690.3 2165.51   4
   0  -2   9 56895.4 2002.98   3
   0   2 -10 9009.31 589.606   6
   0   2 -10 8379.84 888.771   2
   0  -2 -10 9243.38 846.238   1
   0  -2 -10 8425.14 901.341   4
   0  -2  10 7779.29 795.986   3
   0   2  10 10467.3 962.886   3
   0   2 -10 9540.08 997.400   4
   0   2 -10 8156.41 549.199   6
   0  -2  10 8608.62 689.302   5
   0   2 -11 19331.2 1215.09   1
   0   2 -11 21604.1 963.126   6
   0   2 -11 21415.5 932.129   6
   0   2 -11 23723.2 1604.06   4
   0  -2 -11 22477.0 1497.12   4
   0  -2 -11 20538.4 1281.84   1
   0  -2  11 20645.9 1310.41   3
   0   2  11 23148.6 1457.04   3
   0   2 -11 24201.9 1560.71   2
   0   2 -12 15237.6 835.411   6
   0   2 -12 15320.1 839.623   6
   0  -2 -12 13719.6 1137.12   1
   0  -2  12 13361.5 1148.29   3
   0   2 -12 14862.8 1097.74   1
   0  -2 -12 15811.2 1311.57   4
   0   2 -12 14555.9 1310.19   4
   0  -2 -12 15312.0 1079.60   6
   0   2  12 15334.0 1262.11   3
   0   2 -12 15782.7 1336.29   2
   0  -2 -13 2332.87 621.865   4
   0  -2  13 1465.07 483.033   3
   0   2 -13 2030.98 473.956   1
   0   2 -13 2364.04 379.874   6
   0  -2 -13 2141.54 481.059   6
   0  -2 -13 1385.82 442.079   1
   0   2 -13 2186.62 597.697   2
   0   2  13 1923.07 623.875   3
   0   2 -13 2565.77 677.000   4
   0   2 -14 14515.3 1188.15   1
   0   2  14 16007.3 1429.10   3
   0   2 -14 18661.6 1644.01   4
   0  -2 -14 14509.2 1220.85   1
   0  -2  14 15426.9 1330.47   3
   0   2 -14 18529.8 1559.98   2
   0  -2 -14 16647.1 1463.07   4
   0  -2 -14 16014.4 1184.01   6
   0   2  15-322.601 459.414   3
   0   2 -15 228.946 407.208   4
   0  -2  15-84.7920 443.457   3
   0  -2 -15 63.1594 322.055   6
   0   2 -15 91.5686 314.376   1
   0  -2 -15-147.228 496.546   4
   0  -2 -15-42.5852 378.132   1
   0  -2  16 848.649 560.748   3
   0   2  16 105.591 463.141   3
   0  -2 -16 132.408 408.667   1
   0  -2 -16-5.13122 400.960   4
   0   2 -16 29.2489 466.644   4
   0  -2 -16 455.213 286.613   6
   0   2 -16 88.3571 302.104   1
   0  -2 -17-209.260 488.348   1
   0   2 -17 59.8624 426.188   4
   0   2  17-224.572 506.318   3
   0  -2 -17-777.948 566.560   4
   0  -2  17-187.284 484.366   3
   0   2 -17 428.407 339.021   1
   0   2 -18 3022.22 843.591   4
   0  -2  18 1856.39 762.658   3
   0   2 -18 1385.99 479.508   1
   0  -2 -18 1349.58 514.856   1
   0   2  18 2722.60 773.830   3
   0  -2 -18 1205.02 594.391   4
   0   3   0 16.5604 154.290   6
   0   3   0 25.9469 125.525   8
   0  -3   0-51.0336 174.547   7
   0   3  -1 256154. 2293.04   6
   0  -3   1 256514. 2673.02   5
   0  -3   1 257188. 2299.00   4
   0  -3  -1 266608. 2812.49   3
   0  -3   1 255732. 2290.98   6
   0  -3  -1 257571. 2718.71   7
   0  -3   1 257158. 2325.06   2
   0  -3   2 598522. 4654.36   2
   0   3  -2 585234. 3900.73   6
   0  -3   2 596049. 3900.95   6
   0  -3   2 591395. 4688.51   4
   0  -3  -2 592914. 3810.88   4
   0  -3  -2 587491. 4890.22   3
   0  -3   2 591351. 4836.41   5
   0   3  -3 27919.3 526.907   6
   0  -3  -3 27984.8 729.487   4
   0   3   3 29511.3 735.729   2
   0  -3   3 30665.4 965.052   2
   0  -3   3 29856.2 955.137   4
   0  -3  -3 28310.9 958.605   3
   0  -3   3 30230.3 943.250   1
   0  -3   3 29747.6 531.229   6
   0  -3   3 29979.5 961.070   5
   0   3  -4 19919.6 418.773   6
   0  -3  -4 22205.1 781.882   4
   0   3   4 21335.3 736.663   2
   0  -3   4 21181.2 893.801   2
   0  -3   4 21289.7 833.403   1
   0  -3   4 18687.3 428.605   6
   0  -3  -4 20445.7 873.962   3
   0  -3   4 21235.6 902.208   4
   0  -3   4 22615.3 889.083   5
   0   3  -5 4288.70 443.995   1
   0  -3   5 3791.25 442.064   2
   0   3  -5 4236.95 211.880   6
   0   3   5 4130.35 394.161   2
   0  -3   5 4419.83 431.775   1
   0  -3   5 4481.56 443.612   5
   0  -3   5 4627.85 485.702   4
   0  -3  -5 4574.43 484.814   3
   0  -3  -5 4538.19 441.424   4
   0  -3   6 28477.8 1120.79   1
   0  -3   6 28337.7 1242.35   4
   0   3   6 26837.2 1034.11   2
   0  -3  -6 28577.2 1127.82   4
   0  -3   6 28796.0 1237.58   2
   0  -3   6 29980.4 1141.12   5
   0   3  -6 29603.2 1129.66   1
   0  -3  -6 28436.1 1169.07   3
   0   3  -6 27030.6 617.706   6
   0  -3  -7 56707.0 1767.36   3
   0  -3   7 57426.6 1699.75   1
   0  -3   7 63828.5 1755.27   5
   0   3   7 56450.0 1631.52   2
   0   3  -7 55912.4 1024.87   6
   0   3  -7 59858.2 1732.14   1
   0  -3   7 61310.7 1829.53   3
   0  -3  -7 61848.9 1827.95   4
   0   3   8 1636.88 348.026   2
   0   3   8 2634.93 560.233   3
   0  -3  -8 2059.56 464.296   4
   0  -3   8 1586.40 403.069   3
   0  -3   8 1955.04 365.907   5
   0  -3   8 1948.14 384.576   1
   0   3  -8 1796.82 220.766   6
   0  -3   9 5338.27 674.622   3
   0  -3  -9 6115.19 731.022   4
   0   3  -9 5568.62 386.109   6
   0   3   9 6042.27 744.520   3
   0  -3   9 5633.74 592.072   5
   0  -3 -10 7008.62 739.134   6
   0   3 -10 7469.70 875.363   4
   0  -3  10 8225.86 861.587   3
   0   3  10 8386.24 919.000   3
   0   3 -10 7596.91 847.762   2
   0  -3 -10 7419.52 830.111   4
   0   3 -10 6733.58 453.413   6
   0   3 -10 7146.26 472.045   6
   0  -3 -11 2651.84 601.777   1
   0  -3  11 600.994 510.995   3
   0   3 -11 2196.73 554.798   2
   0   3  11 1886.60 612.047   3
   0   3 -11 2260.73 303.817   6
   0   3 -11 2035.48 449.969   1
   0  -3 -11 2058.71 436.135   6
   0  -3 -11 1940.29 499.271   4
   0   3 -11 1917.40 277.981   6
   0   3 -11 1712.57 520.494   4
   0  -3  12 1318.67 402.723   3
   0  -3 -12 2945.89 641.075   4
   0   3 -12 2443.74 535.127   1
   0   3 -12 2292.56 606.069   4
   0  -3 -12 2561.03 608.321   1
   0   3 -12 2568.11 323.502   6
   0   3  12 1319.66 525.483   3
   0  -3 -12 2540.76 474.454   6
   0   3 -12 3313.39 674.713   2
   0   3 -13 8838.12 1114.92   2
   0   3  13 8690.04 1035.66   3
   0   3 -13 8354.75 1084.66   4
   0   3 -13 7170.55 847.593   1
   0   3 -13 7388.78 554.919   6
   0  -3 -13 7996.72 974.443   1
   0  -3  13 6373.42 859.425   3
   0  -3 -13 7922.42 992.250   4
   0  -3 -13 8411.90 891.291   6
   0   3 -14-179.404 392.090   1
   0  -3  14 333.875 446.462   3
   0   3 -14 1019.09 518.425   2
   0   3 -14 664.456 460.882   4
   0  -3 -14 1034.37 464.584   6
   0  -3 -14 1460.82 493.516   1
   0  -3 -14 1608.42 592.882   4
   0   3  14 1059.92 567.834   3
   0   3  15 817.598 547.451   3
   0  -3 -15 798.253 508.441   4
   0  -3 -15 609.846 369.354   6
   0   3 -15 666.947 435.768   2
   0   3 -15 84.3078 442.961   4
   0  -3 -15 702.642 389.725   1
   0  -3  15 179.044 471.851   3
   0   3 -15 409.562 380.781   1
   0  -3  16-132.496 445.170   3
   0  -3 -16 146.433 357.196   1
   0   3 -16-542.068 556.388   4
   0  -3 -16-220.160 422.886   4
   0   3  16-317.524 470.873   3
   0   3 -16-252.026 340.207   1
   0  -3 -16-179.828 345.926   6
   0   3 -17 6559.83 932.200   1
   0   3 -17 6252.56 1064.35   4
   0  -3 -17 4974.61 936.704   4
   0   3  17 4919.41 961.622   3
   0  -3  17 5837.31 1057.67   3
   0  -3 -17 5412.49 895.960   1
   0  -3  18-51.8768 485.597   3
   0   3  18-936.283 636.642   3
   0   3 -18 454.454 429.584   1
   0  -3 -18 781.599 530.546   4
   0  -3 -18-262.000 475.482   1
   0  -3 -19-542.348 486.707   1
   0  -3 -19 117.778 486.356   4
   0   4   0 143178. 1954.47   6
   0  -4   0 145046. 2102.58   7
   0  -4   0 138726. 1990.76   6
   0  -4   0 137022. 1324.23   4
   0   4   0 136547. 1513.78   8
   0  -4   1 667641. 5393.23   5
   0  -4   1 640944. 4007.21   8
   0  -4   1 662868. 4649.39   4
   0   4  -1 653632. 4068.56   8
   0   4  -1 662698. 4626.54   4
   0   4  -1 659902. 4854.44   2
   0  -4   1 667771. 4915.43   6
   0   4  -1 657327. 4898.28   6
   0  -4  -1 660262. 5483.87   7
   0   4  -2 91416.8 1297.14   6
   0  -4  -2 91088.2 1774.90   3
   0  -4   2 91193.8 1565.77   2
   0   4  -2 90888.1 1550.56   4
   0  -4   2 90490.7 1307.99   6
   0  -4   2 89284.1 984.339   8
   0  -4   2 90971.5 1723.95   5
   0  -4  -2 82828.4 951.833   4
   0  -4   2 92118.7 1565.75   4
   0  -4  -3 83235.8 1808.98   3
   0   4  -3 85247.1 1145.89   6
   0  -4  -3 83284.6 1214.08   4
   0  -4   3 88273.5 1730.25   2
   0  -4   3 85919.5 1770.86   5
   0  -4   3 86138.4 1692.60   4
   0  -4   3 85863.1 1153.56   6
   0  -4   3 84136.0 1731.85   1
   0  -4   4 59710.3 1557.51   4
   0   4   4 58146.9 1190.72   2
   0  -4  -4 59005.1 1229.13   4
   0  -4   4 58417.8 865.384   6
   0   4  -4 55869.8 849.558   6
   0  -4   4 59583.3 1522.10   1
   0  -4   4 62290.2 1573.10   2
   0  -4   4 60931.7 1583.66   5
   0  -4  -4 56806.0 1560.72   3
   0  -4  -5 39660.3 1147.76   4
   0  -4   5 41104.7 1401.56   2
   0  -4   5 39669.6 1388.30   4
   0  -4   5 41801.0 1371.65   5
   0  -4   5 34853.9 626.395   6
   0   4   5 38836.9 1093.33   2
   0   4  -5 34675.7 624.193   6
   0  -4  -5 40351.6 1383.34   3
   0  -4   5 39096.9 1287.81   1
   0  -4  -6 1332.17 384.260   3
   0   4   6 773.114 235.866   2
   0  -4   6 917.341 277.937   4
   0  -4   6 694.753 255.009   2
   0   4  -6 570.772 98.5531   6
   0  -4   6 898.352 281.317   5
   0   4  -6 668.997 260.848   1
   0  -4  -6 707.879 289.945   4
   0  -4   6 907.535 279.925   1
   0  -4   7 4070.28 568.831   3
   0  -4   7 4448.80 516.601   5
   0  -4   7 4650.07 540.310   1
   0  -4  -7 4251.83 514.987   4
   0   4   7 4492.37 469.940   2
   0   4  -7 3899.73 226.878   6
   0   4  -8 5085.15 283.632   6
   0  -4  -8 5347.17 612.629   4
   0  -4   8 5820.85 607.229   1
   0  -4   8 6063.12 692.187   3
   0   4   8 5374.07 676.504   3
   0   4   8 5111.22 526.056   2
   0  -4  -9 12631.9 993.663   4
   0   4  -9 9679.53 423.344   6
   0   4   9 12929.1 1038.09   3
   0  -4   9 10868.4 927.154   3
   0  -4  -9 12743.8 976.475   6
   0   4 -10-365.383 418.812   4
   0   4 -10 115.552 117.761   6
   0  -4 -10 230.920 374.925   4
   0  -4  10 5.84588 388.453   3
   0   4  10-154.485 412.695   3
   0   4 -10 24.0508 95.4375   6
   0   4 -10-194.363 350.311   2
   0  -4 -10-213.468 319.143   6
   0   4 -10 302.937 310.707   1
   0   4 -11 6175.34 836.289   2
   0  -4  11 5228.05 721.395   3
   0   4 -11 5968.02 384.359   6
   0  -4 -11 6280.92 767.817   4
   0   4 -11 5816.05 873.227   4
   0  -4 -11 5328.87 691.336   6
   0   4 -11 4961.75 357.363   6
   0   4 -11 6857.36 769.190   1
   0   4  11 5620.12 798.434   3
   0  -4 -12 9681.89 945.795   6
   0   4  12 8652.26 976.642   3
   0   4 -12 11612.1 1002.81   1
   0  -4 -12 10262.1 1034.44   4
   0   4 -12 10464.0 1176.00   4
   0   4 -12 8048.32 478.337   6
   0   4 -12 11109.1 1176.70   2
   0  -4  12 9804.85 1057.33   3
   0   4 -13 11549.7 1241.16   2
   0  -4 -13 10756.8 1115.84   4
   0   4 -13 11280.3 1055.44   1
   0   4  13 13055.2 1250.39   3
   0  -4 -13 10036.5 1010.09   6
   0  -4  13 9834.29 1064.09   3
   0  -4 -13 11505.5 1147.88   1
   0   4 -13 10775.3 1213.26   4
   0  -4 -14 1308.95 552.596   1
   0   4 -14 971.385 517.527   4
   0  -4  14-422.003 583.592   3
   0   4 -14 1023.18 553.709   2
   0  -4 -14 860.407 400.986   6
   0   4  14 876.643 504.530   3
   0   4 -14 948.100 414.919   1
   0  -4 -14 713.953 457.817   4
   0   4  15 589.456 520.961   3
   0  -4  15 265.082 492.388   3
   0   4 -15 575.732 426.701   4
   0  -4 -15 1146.49 517.068   4
   0   4 -15 1103.36 501.039   1
   0  -4 -15 1498.48 496.399   6
   0   4 -15 1476.08 655.375   2
   0  -4 -15 1156.83 564.318   1
   0   4 -16-66.7281 414.193   4
   0  -4 -16 253.988 332.582   6
   0   4  16-456.438 589.714   3
   0  -4  16-217.521 452.143   3
   0   4 -16 733.361 416.430   1
   0  -4 -16 258.926 369.355   1
   0  -4 -16-329.250 528.934   4
   0  -4  17 3244.15 806.535   3
   0   4 -17 4120.58 785.022   1
   0  -4 -17 3113.55 658.724   6
   0  -4 -17 3819.22 807.913   4
   0   4 -17 4396.43 932.785   4
   0   4  17 3663.71 872.810   3
   0  -4 -17 3312.83 721.817   1
   0   4  18 2367.86 790.698   3
   0  -4 -18 1948.33 651.010   4
   0  -4 -18 1705.71 582.475   1
   0  -4  18 2491.01 780.562   3
   0   4 -18 2740.86 676.528   1
   0  -4 -19-577.903 488.328   4
   0  -4 -19-1202.84 628.509   1
   0  -5   0-79.3150 194.931   6
   0  -5   0-224.045 226.491   7
   0   5   0-9.35796 120.435   8
   0  -5   0 79.0010 88.3214   4
   0   5   0 100.247 140.086   2
   0   5   0-43.0309 153.660   6
   0  -5   0 383.958 185.144   5
   0  -5   1 68261.6 1555.73   5
   0   5  -1 67663.3 1362.70   6
   0   5  -1 67063.6 1151.37   4
   0   5  -1 66882.2 1284.99   2
   0   5  -1 66656.9 940.986   8
   0  -5   1 69577.1 1399.83   6
   0  -5   1 67957.0 1172.94   4
   0  -5  -1 66861.4 1600.45   7
   0  -5   2-153.941 170.414   4
   0   5  -2 96.5516 145.005   6
   0  -5   2-285.211 135.052   8
   0  -5   2 75.2325 189.411   5
   0   5  -2-255.828 233.511   2
   0   5  -2 245.029 163.971   4
   0  -5   2-34.0048 161.607   6
   0  -5  -2 173.430 218.285   3
   0  -5   3 20833.8 935.180   5
   0  -5   3 20240.3 833.654   4
   0  -5   3 21475.7 665.588   6
   0  -5  -3 20840.4 960.475   3
   0  -5  -3 19513.4 531.716   4
   0  -5   3 20948.5 853.651   2
   0   5  -3 20940.8 921.108   2
   0   5  -3 19612.5 862.993   4
   0   5  -3 20895.8 635.461   6
   0  -5   3 20041.6 516.925   8
   0   5  -4 98391.0 1321.86   6
   0  -5   4 98215.8 2125.90   1
   0  -5   4 98877.1 2175.17   5
   0  -5  -4 97315.5 1522.04   4
   0  -5  -4 96691.3 2210.43   3
   0  -5   4 97419.6 2051.06   4
   0   5  -4 99874.1 2162.62   4
   0  -5   4 100613. 2093.32   2
   0  -5   4 97652.9 1334.35   6
   0  -5  -5 10999.7 787.186   3
   0  -5   5 12709.6 802.469   2
   0   5   5 10958.1 569.009   2
   0  -5   5 12098.7 799.915   5
   0  -5   5 11178.0 399.592   6
   0  -5   5 11081.9 740.229   1
   0  -5  -5 12139.5 622.550   4
   0   5  -5 9856.63 376.610   6
   0   5  -5 12155.5 858.829   4
   0  -5   5 11282.9 769.438   4
   0  -5  -6 119051. 2185.52   4
   0  -5   6 123482. 2711.43   4
   0  -5   6 122987. 2617.87   5
   0   5   6 118984. 2087.64   2
   0  -5   6 121987. 2537.57   1
   0  -5   7 1030.89 338.754   1
   0  -5  -7 574.529 266.685   4
   0   5  -7 383.714 75.9139   6
   0   5   7 546.626 204.013   2
   0   5   7 659.129 329.452   3
   0   5  -8 9162.78 902.095   4
   0  -5  -8 9156.91 852.724   6
   0   5   8 8312.42 659.561   2
   0  -5  -8 9220.87 759.300   4
   0   5   8 8938.74 835.112   3
   0  -5   8 8913.32 818.999   3
   0   5   9 2709.66 427.259   2
   0   5  -9 1078.47 128.187   6
   0  -5  -9 2685.29 501.508   4
   0   5   9 2969.84 604.962   3
   0  -5   9 1826.57 446.763   3
   0   5  -9 2884.34 578.140   4
   0   5  -9 1661.14 137.068   6
   0  -5  -9 2305.24 512.982   6
   0   5  -9 4068.81 708.990   2
   0  -5 -10 5267.47 715.091   6
   0  -5 -10 5335.01 696.228   4
   0  -5  10 6379.94 818.709   3
   0   5 -10 6690.25 778.492   1
   0   5 -10 5877.05 840.575   4
   0   5 -10 7031.94 905.728   2
   0   5  10 5584.38 786.557   3
   0   5 -11 1313.83 427.138   1
   0   5 -11 444.205 91.5691   6
   0   5 -11 580.404 435.292   4
   0  -5 -11 1379.20 451.565   4
   0   5 -11 368.039 88.4930   6
   0  -5  11 283.097 409.116   3
   0   5 -11 1622.09 574.894   2
   0   5  11 727.968 431.704   3
   0  -5 -11 893.874 405.351   6
   0   5 -12 7505.46 1030.96   4
   0   5 -12 8277.29 1059.07   2
   0  -5 -12 7563.12 886.867   4
   0   5 -12 5960.20 789.647   1
   0  -5  12 6585.54 906.054   3
   0  -5 -12 7479.53 900.894   6
   0   5  12 6313.53 856.997   3
   0   5  13 13854.5 1317.39   3
   0  -5 -13 13694.1 1236.85   6
   0   5 -13 14052.2 1222.55   1
   0  -5 -13 14211.5 1231.08   4
   0  -5  13 14333.0 1276.88   3
   0   5 -13 16216.2 1495.63   4
   0   5 -13 16219.2 1495.67   2
   0   5 -14 1587.17 636.575   4
   0   5 -14 1301.72 487.162   1
   0  -5 -14 1153.06 498.462   4
   0  -5 -14 1631.29 587.095   6
   0  -5  14 441.828 530.416   3
   0  -5 -14 1997.29 639.664   1
   0   5  14 968.430 610.349   3
   0   5 -14 1550.28 640.128   2
   0   5 -15 17902.2 1686.71   4
   0   5 -15 18554.3 1729.03   2
   0  -5 -15 15519.7 1465.93   1
   0  -5 -15 15004.8 1398.59   4
   0  -5 -15 16575.0 1407.73   6
   0   5  15 17169.6 1562.73   3
   0  -5  15 14835.6 1417.45   3
   0   5 -15 16204.5 1353.04   1
   0  -5  16-578.748 580.127   3
   0   5 -16 377.913 504.115   4
   0  -5 -16 982.351 540.902   1
   0   5  16 1126.87 681.448   3
   0  -5 -16-140.834 339.012   6
   0   5 -16 401.470 458.687   1
   0   5 -16-73.1099 502.777   2
   0  -5 -16-292.017 473.637   4
   0   5 -17 847.523 623.381   4
   0  -5 -17 1223.78 518.071   1
   0   5 -17 869.013 451.730   1
   0  -5  17 502.701 554.228   3
   0  -5 -17 899.139 478.652   4
   0  -5 -17 1075.48 499.526   6
   0   5  17 1228.28 627.491   3
   0  -5 -18 4739.89 900.208   1
   0  -5 -18 5600.16 1002.05   4
   0   5  18 5917.45 1112.45   3
   0  -5  18 6052.81 1097.53   3
   0  -5 -19-1.90182 419.948   1
   0  -5 -19-188.360 464.085   4
   0  -6   0 39993.2 1318.31   7
   0   6   0 40639.5 934.130   2
   0  -6   0 41138.9 1257.36   6
   0  -6   0 39103.4 737.233   4
   0  -6   0 41206.5 1255.25   5
   0   6   0 40321.2 940.453   8
   0   6  -1 9457.14 563.276   6
   0   6  -1 9773.65 537.628   2
   0  -6  -1 9343.51 667.815   6
   0   6  -1 10609.8 396.381   8
   0  -6  -1 10177.1 596.766   5
   0  -6   1 9447.26 592.548   6
   0  -6  -1 9692.05 668.535   7
   0   6   1 9055.91 510.131   8
   0  -6   1 9911.47 640.858   5
   0  -6   1 9915.74 460.028   4
   0  -6   2 10323.8 668.139   5
   0   6  -2 9957.98 600.969   2
   0   6  -2 10752.8 554.632   6
   0  -6   2 10382.2 549.713   4
   0  -6  -2 11230.6 587.848   5
   0  -6  -2 9804.51 705.930   3
   0  -6   2 9806.36 330.289   8
   0  -6   2 10555.6 576.829   6
   0   6  -2 10536.7 565.514   4
   0  -6   3 5041.05 503.844   5
   0  -6  -3 4189.88 237.251   4
   0  -6  -3 5152.06 385.643   5
   0  -6   3 5007.81 447.804   4
   0  -6  -3 5774.61 579.210   3
   0   6  -3 5350.67 385.078   6
   0   6  -3 5819.71 522.371   4
   0  -6   3 5658.98 404.298   6
   0  -6   3 5440.27 491.325   2
   0   6  -3 5758.77 558.884   2
   0  -6   3 4620.63 244.958   8
   0  -6  -4 7081.58 418.371   5
   0   6  -4 6772.49 384.364   6
   0  -6  -4 6505.71 626.652   3
   0   6  -4 6684.91 594.320   4
   0  -6   4 7043.38 617.060   5
   0  -6   4 7106.03 614.191   1
   0  -6   4 6963.03 406.411   6
   0  -6   4 6859.33 354.006   8
   0  -6  -4 7090.97 390.554   4
   0   6  -4 6903.21 633.582   2
   0  -6   4 7342.94 590.201   2
   0  -6   4 6761.56 566.289   4
   0   6  -5 4812.21 567.765   4
   0   6  -5 4467.27 285.200   6
   0  -6  -5 5196.58 410.183   4
   0  -6  -5 4741.11 307.273   5
   0  -6   5 5167.66 321.484   6
   0  -6   5 5579.36 568.773   4
   0   6   5 4212.03 349.974   2
   0  -6   5 5293.56 561.957   1
   0  -6   5 5536.62 578.707   2
   0  -6   6 1161.62 333.913   4
   0   6   6 1051.74 241.928   2
   0  -6  -6 828.646 225.915   4
   0  -6   6 1000.10 139.764   6
   0  -6  -6 708.850 121.459   5
   0  -6   6 1072.22 318.966   1
   0   6  -6 724.643 117.437   6
   0   6   7 3284.38 578.861   3
   0  -6  -7 2981.98 410.915   4
   0   6   7 3139.27 376.075   2
   0   6  -7 3431.67 572.762   2
   0   6  -8 21817.1 1373.75   4
   0  -6  -8 20746.9 1085.42   4
   0   6  -8 22873.4 1387.89   2
   0   6   8 20175.1 988.835   2
   0   6   8 20857.2 1252.68   3
   0  -6  -8 19362.9 1272.10   6
   0   6  -9 6286.29 827.429   4
   0  -6  -9 4825.65 594.459   4
   0  -6   9 4039.91 651.636   3
   0   6   9 5030.41 700.768   3
   0   6  -9 5515.28 786.854   2
   0  -6  -9 5094.46 681.331   6
   0   6   9 4148.59 493.642   2
   0   6 -10 92373.1 3120.24   2
   0  -6  10 84463.1 2806.42   3
   0   6 -10 90606.3 3074.48   4
   0  -6 -10 80663.5 2447.34   4
   0  -6 -10 86129.6 2785.92   6
   0   6  10 86225.5 2798.88   3
   0  -6 -11 23855.9 1522.67   6
   0   6 -11 26901.0 1774.57   2
   0  -6 -11 21717.3 1350.23   4
   0   6 -11 23193.6 1645.24   4
   0  -6  11 23562.4 1579.60   3
   0   6 -11 22427.4 1413.16   1
   0   6  11 20813.9 1473.59   3
   0   6 -12-131.872 458.084   2
   0   6 -12 202.882 432.923   4
   0  -6  12-194.453 531.598   3
   0  -6 -12-91.8900 326.603   4
   0   6  12-319.445 563.949   3
   0   6 -12 763.469 359.544   1
   0  -6 -12 93.2138 348.335   6
   0  -6  13 17273.8 1502.33   3
   0   6 -13 17854.9 1609.56   2
   0  -6 -13 15833.7 1343.22   6
   0   6 -13 17205.9 1579.10   4
   0   6  13 17443.3 1485.54   3
   0  -6 -13 16924.0 1342.68   4
   0   6 -13 17108.6 1341.98   1
   0   6 -14 1031.09 588.680   4
   0  -6 -14 930.777 497.268   4
   0   6 -14 1370.82 548.264   1
   0  -6 -14 691.467 473.664   6
   0   6 -14 1547.54 667.755   2
   0  -6  14 688.086 546.571   3
   0   6  14 551.101 537.331   3
   0  -6 -15 559.219 503.408   4
   0   6 -15 742.367 601.821   2
   0  -6 -15-143.067 374.809   6
   0  -6  15 682.679 550.054   3
   0   6 -15 1633.54 731.882   4
   0   6 -15 849.772 448.786   1
   0  -6 -15 1166.16 601.591   1
   0   6  15-488.018 512.854   3
   0   6 -16 1397.50 498.670   1
   0   6 -16 1810.84 689.592   4
   0  -6  16 59.0292 608.066   3
   0  -6 -16 1373.60 572.699   6
   0  -6 -16 1752.78 684.920   1
   0   6 -16 1644.61 723.919   2
   0   6  16 593.294 483.281   3
   0  -6 -16 994.463 496.246   4
   0  -6 -17 1751.03 592.573   4
   0  -6  17 1672.73 701.988   3
   0   6 -17 2327.44 771.456   4
   0  -6 -17 2828.27 741.672   6
   0   6  17 1306.94 632.028   3
   0  -6 -17 2502.82 725.316   1
   0  -6 -18 201.922 472.838   1
   0  -6  18-165.842 619.598   3
   0  -6 -18 157.619 423.577   6
   0  -6 -18 94.1539 397.298   4
   0  -6 -19 510.168 459.614   4
   0  -7   0-97.0346 250.424   6
   0  -7   0 103.987 188.947   5
   0   7   0-364.312 178.049   2
   0  -7   0 14.8112 89.1931   4
   0  -7   0-150.144 258.306   7
   0   7   0-162.015 168.322   8
   0  -7  -1 46644.1 1518.41   6
   0  -7   1 45284.9 1444.30   5
   0  -7   1 45074.3 1014.42   4
   0   7   1 40531.8 1139.62   8
   0   7  -1 47016.3 920.018   8
   0  -7  -1 43335.5 1500.96   7
   0   7  -1 44981.2 1195.44   2
   0  -7   1 45635.4 1362.99   6
   0  -7  -1 47522.0 1381.45   5
   0  -7   1 43073.1 1481.15   7
   0  -7  -2 108907. 2483.95   6
   0   7  -2 108926. 1875.79   4
   0   7  -2 106507. 2046.95   2
   0  -7   2 106110. 1979.63   6
   0   7  -2 106941. 1966.19   6
   0  -7   2 104321. 1839.38   4
   0  -7   2 106168. 2342.09   5
   0  -7  -2 104388. 2457.97   3
   0  -7  -2 108647. 2017.29   5
   0  -7   3 171843. 2692.43   4
   0  -7  -3 176443. 2516.75   5
   0   7  -3 173687. 2919.44   2
   0   7  -3 175896. 2443.12   6
   0   7  -3 177680. 2739.70   4
   0  -7   3 179970. 2524.54   6
   0  -7   4 109035. 1798.05   6
   0   7  -4 107317. 2311.80   4
   0  -7   4 104999. 2272.78   4
   0   7  -4 109314. 1768.14   6
   0  -7   4 106371. 1364.64   8
   0  -7   4 108323. 2522.32   1
   0  -7  -4 108406. 1825.28   5
   0  -7  -4 94487.3 1356.33   4
   0  -7   4 104660. 2231.59   2
   0  -7   5 3541.82 313.103   6
   0  -7   5 3735.79 498.973   2
   0  -7   5 3132.18 438.370   4
   0   7  -5 3666.18 295.495   6
   0   7   5 3571.72 325.160   2
   0  -7  -5 3695.66 329.300   4
   0  -7  -5 3606.68 314.321   5
   0  -7   5 3645.08 286.036   8
   0  -7   6 62096.7 1348.62   8
   0  -7   6 61044.8 1113.83   6
   0  -7  -6 64362.5 1497.38   4
   0   7   6 61177.3 1416.46   2
   0  -7  -6 54422.6 1080.63   5
   0  -7  -7 3554.42 417.704   4
   0  -7  -7 2037.12 175.114   5
   0   7  -7 4847.39 648.849   4
   0  -7   7 2882.55 217.831   6
   0   7   7 3551.31 558.609   3
   0   7  -7 4604.43 657.724   2
   0   7   7 3589.77 390.310   2
   0  -7  -8 24242.6 1463.69   6
   0   7   8 23092.2 1030.60   2
   0  -7  -8 24089.0 1125.26   4
   0   7  -8 25649.0 1504.31   2
   0   7   8 24215.6 1383.17   3
   0   7  -8 26488.4 1527.93   4
   0   7   9 3711.20 645.626   3
   0   7   9 3411.19 443.509   2
   0   7  -9 5159.52 790.703   2
   0  -7  -9 4233.30 680.087   6
   0  -7   9 4194.60 685.271   3
   0  -7  -9 4544.36 555.838   4
   0   7  -9 5869.85 856.215   4
   0   7  10 11504.1 1090.60   3
   0   7 -10 12669.7 1206.32   4
   0  -7  10 10706.9 1080.42   3
   0  -7 -10 11842.3 1124.26   6
   0   7 -10 12652.9 1233.03   2
   0  -7 -10 11031.6 899.583   4
   0   7 -11 723.131 500.144   4
   0   7 -11 461.494 472.171   2
   0  -7 -11-304.645 330.250   4
   0   7  11-92.8623 438.919   3
   0  -7 -11 22.0314 341.921   6
   0  -7  11-600.763 562.719   3
   0   7  12 416.311 501.329   3
   0  -7 -12 674.889 434.688   6
   0  -7  12 389.158 407.809   3
   0   7 -12 184.066 437.911   2
   0  -7 -12 517.429 316.137   4
   0   7 -12 913.042 467.219   4
   0  -7 -13 1512.11 574.549   6
   0  -7  13 1065.77 558.411   3
   0   7 -13 1827.62 646.187   4
   0  -7 -13 808.247 402.869   4
   0   7 -13 1297.05 567.312   2
   0   7  13 1731.14 687.478   3
   0   7 -14 44251.3 2576.48   4
   0  -7  14 42578.5 2409.64   3
   0   7  14 41733.3 2375.83   3
   0   7 -14 49412.4 2748.79   2
   0  -7 -14 43380.7 2328.59   6
   0  -7 -14 39201.6 2073.96   4
   0   7 -15 391.221 476.515   2
   0   7  15 311.365 522.452   3
   0  -7 -15 380.958 357.161   4
   0   7 -15 0.31585 400.696   4
   0  -7  15 917.884 597.594   3
   0  -7 -15 317.070 449.222   6
   0   7 -16 14501.3 1665.06   4
   0   7 -16 16963.5 1815.12   2
   0  -7 -16 13969.5 1415.46   6
   0  -7 -16 13126.8 1339.32   4
   0   7  16 14779.3 1547.65   3
   0  -7  16 12071.6 1376.77   3
   0  -7 -16 13622.1 1468.39   1
   0  -7 -17 1501.64 607.103   4
   0   7  17 1302.32 764.388   3
   0  -7  17-294.122 544.165   3
   0  -7 -17 648.324 510.917   1
   0  -7 -17 438.522 516.671   6
   0  -7 -18 5334.52 987.823   6
   0  -7 -18 5296.07 1060.36   1
   0  -7 -18 4750.05 893.921   4
   0   8   0 27193.9 875.551   8
   0   8   0 26538.3 865.597   2
   0  -8   0 27915.0 1210.14   6
   0  -8   0 28432.9 1187.40   5
   0  -8   0 24869.1 628.353   4
   0  -8   1 9199.52 668.632   6
   0  -8  -1 8335.99 703.782   6
   0   8  -1 9598.76 437.904   8
   0  -8   1 8771.41 460.967   4
   0   8   1 8125.04 433.651   2
   0   8   1 8045.12 545.163   8
   0   8  -1 8440.36 542.300   2
   0  -8  -1 8777.63 635.216   5
   0  -8  -2 850.116 243.222   5
   0  -8   2 1126.05 310.592   6
   0  -8   2 740.593 213.221   4
   0  -8  -2 693.418 336.559   6
   0   8  -2 781.112 238.357   2
   0   8   2 608.668 223.267   8
   0   8  -2 511.496 105.313   8
   0   8  -3 1055.23 272.486   4
   0   8  -3 844.265 276.406   2
   0  -8  -3 1052.75 245.791   5
   0  -8   3 678.759 249.427   6
   0  -8   3 767.931 231.338   4
   0  -8  -3 546.735 332.853   6
   0   8  -4-244.776 231.698   4
   0  -8  -4 63.0286 128.055   5
   0  -8  -4 47.4351 59.6502   4
   0  -8   4 322.651 95.5836   8
   0  -8   4-92.3251 193.414   4
   0  -8   4 282.759 200.152   6
   0  -8   5 8576.62 510.496   6
   0  -8   5 8305.04 397.876   8
   0  -8   5 8211.34 714.480   4
   0  -8  -5 7158.37 391.618   4
   0  -8  -5 8330.69 524.287   5
   0   8   5 7466.65 437.038   2
   0   8   6 1339.94 226.280   2
   0   8  -6 941.081 358.355   2
   0   8   6 1522.28 444.049   7
   0  -8  -6 1179.14 196.385   5
   0  -8   6 1507.98 241.074   8
   0  -8  -6 1443.40 245.748   4
   0  -8   6 1215.09 214.382   6
   0  -8  -7 7871.73 399.028   5
   0  -8   7 9116.81 430.784   6
   0  -8  -7 10113.3 633.939   4
   0   8  -7 11440.2 991.026   2
   0   8  -7 10908.9 981.057   4
   0   8   7 9419.52 929.091   3
   0   8   7 9892.31 604.438   2
   0  -8   7 11048.1 606.473   8
   0  -8  -7 10292.6 999.781   6
   0  -8  -8 6372.43 814.128   6
   0   8   8 4712.06 690.506   3
   0  -8   8 4546.30 445.201   8
   0   8  -8 5156.67 744.761   4
   0   8  -8 4903.55 719.190   2
   0  -8  -8 4506.94 488.546   4
   0   8   8 4514.05 458.522   2
   0  -8  -9-128.414 358.271   6
   0   8  -9 76.4179 359.832   2
   0   8  -9-468.777 356.704   4
   0   8   9-22.0208 417.891   3
   0   8   9-76.7375 183.045   2
   0  -8  -9 15.9336 241.908   4
   0   8 -10 15657.4 1358.46   2
   0  -8  10 13546.8 1244.27   3
   0  -8 -10 13429.8 975.469   4
   0  -8 -10 15064.7 1298.87   6
   0   8  10 14070.1 1195.06   3
   0   8 -10 14836.7 1302.73   4
   0   8 -11 6729.64 1008.97   2
   0  -8 -11 6566.29 729.186   4
   0  -8 -11 7020.72 928.032   6
   0   8 -11 7040.97 972.619   4
   0   8  11 5843.90 903.456   3
   0  -8  11 6789.31 946.870   3
   0   8 -12 867.240 601.106   2
   0  -8 -12 40.2190 374.222   6
   0   8  12-185.668 458.775   3
   0   8 -12-303.173 377.799   4
   0  -8 -12 225.365 312.313   4
   0  -8  12-772.416 489.942   3
   0   8  13 18660.5 1546.98   3
   0  -8 -13 16871.2 1282.20   4
   0  -8  13 16718.8 1483.19   3
   0   8 -13 17731.4 1628.74   4
   0   8 -13 18429.0 1670.93   2
   0  -8 -13 17867.6 1525.66   6
   0   8  14 981.106 619.911   3
   0   8 -14 1223.57 669.867   2
   0  -8  14 1179.41 591.159   3
   0  -8 -14 1220.60 591.336   6
   0   8 -14 1404.56 690.243   4
   0  -8 -14 727.428 432.508   4
   0   8 -15 1353.13 714.920   4
   0  -8 -15 1123.29 495.188   4
   0   8 -15 1143.41 657.177   2
   0  -8  15 1031.99 659.327   3
   0  -8 -15 1396.71 630.824   6
   0   8  15 386.655 473.347   3
   0  -8 -16 692.856 445.702   4
   0   8  16-362.971 563.773   3
   0   8 -16 525.909 556.113   4
   0   8 -16 1665.75 724.878   2
   0  -8 -16 153.909 418.400   6
   0  -8  16 7.24350 553.677   3
   0  -8 -17 5896.07 1059.85   1
   0  -8  17 4329.01 1026.01   3
   0  -8 -17 6688.62 1100.12   6
   0   9   0-86.9025 183.598   2
   0   9   0-53.1460 164.908   8
   0  -9   0-156.505 284.755   6
   0   9  -1-195.406 208.407   2
   0   9   1-126.680 154.705   8
   0   9   1-49.6284 125.686   2
   0  -9  -1-132.590 265.226   6
   0  -9   1 60.9654 268.619   6
   0  -9  -1 243.333 195.430   5
   0   9  -1 27.5004 108.426   8
   0  -9   1 170.031 133.945   4
   0   9   2 519.697 235.976   8
   0   9  -2 316.006 202.871   2
   0   9  -2 359.203 95.5641   8
   0  -9   2 354.117 173.500   4
   0  -9   2 574.863 255.080   6
   0  -9  -2 163.504 181.263   5
   0   9   2 473.137 153.291   2
   0  -9  -2 516.005 344.399   6
   0  -9   3 3419.51 411.762   4
   0  -9  -3 3756.16 593.775   6
   0  -9  -3 3698.24 434.949   5
   0  -9   3 3556.78 429.507   6
   0  -9   4 15905.0 813.742   6
   0  -9   4 14618.8 876.895   4
   0  -9  -4 15039.3 1117.46   6
   0  -9  -4 15434.1 835.272   5
   0   9  -4 15273.5 900.799   4
   0   9   5 10480.8 504.708   2
   0  -9   5 13205.7 913.335   4
   0  -9   5 12422.8 678.894   6
   0   9   5 12793.3 1039.45   7
   0  -9  -5 13023.5 1089.37   6
   0  -9  -5 12430.9 702.675   5
   0   9  -6 19666.5 1267.63   2
   0  -9   6 17179.4 618.361   8
   0   9   6 17130.4 1232.73   7
   0  -9  -6 15496.0 622.734   4
   0  -9  -6 19686.1 1334.11   6
   0   9   6 16596.5 675.676   2
   0  -9  -6 18678.1 782.531   5
   0  -9   6 20403.8 795.793   6
   0   9  -7 12641.2 1080.78   2
   0   9  -7 13968.7 1101.72   4
   0  -9  -7 13257.7 1164.79   6
   0  -9   7 12658.5 640.198   8
   0  -9  -7 11023.4 615.366   4
   0   9   7 11725.4 623.591   2
   0  -9   7 12347.8 553.517   6
   0   9   7 12877.5 1092.29   7
   0  -9  -7 9604.68 513.042   5
   0  -9   8 381.898 212.757   8
   0   9   8 206.448 170.198   2
   0  -9  -8 1120.37 534.100   6
   0  -9  -8 182.858 80.4583   5
   0  -9  -8 372.047 216.549   4
   0   9   8-150.099 472.458   3
   0   9  -8 882.141 486.446   4
   0  -9   8 149.942 69.2416   6
   0   9  -8 388.256 349.135   2
   0   9   8-175.287 442.813   7
   0   9   9 6517.84 842.574   3
   0  -9  -9 5943.74 601.399   4
   0  -9   9 5723.98 524.337   8
   0  -9  -9 6274.75 865.030   6
   0   9  -9 6617.19 874.883   2
   0   9  -9 7214.11 892.322   4
   0   9 -10 11444.3 1187.99   2
   0  -9  10 8975.86 702.578   8
   0  -9 -10 9962.32 1115.30   6
   0   9  10 10230.5 1063.33   3
   0  -9 -10 8888.08 777.233   4
   0   9 -10 12424.2 1202.41   4
   0  -9 -11 1046.04 510.102   6
   0   9 -11 2013.61 632.127   2
   0   9 -11 1705.45 630.211   4
   0  -9 -11 1271.33 393.497   4
   0  -9  11 1068.15 419.168   3
   0   9  11 1618.86 508.670   3
   0   9 -12 3451.12 840.131   2
   0  -9  12 2135.85 666.632   3
   0   9 -12 2926.71 728.599   4
   0  -9 -12 2476.01 497.470   4
   0  -9 -12 3496.28 787.684   6
   0   9  12 2428.54 668.292   3
   0  -9 -13 16546.7 1528.35   6
   0   9 -13 16068.7 1583.56   4
   0  -9  13 13928.9 1459.03   3
   0  -9 -13 12794.4 1093.45   4
   0   9  13 13874.8 1383.43   3
   0  -9 -14 1316.38 468.120   4
   0   9 -14 1135.39 540.085   4
   0   9  14 1417.71 593.925   3
   0   9 -14 1517.35 710.937   2
   0  -9  14 1102.14 646.642   3
   0  -9 -14 1451.67 636.268   6
   0   9 -15 8284.29 1280.39   2
   0  -9 -15 6431.75 1068.09   6
   0   9 -15 6524.09 1132.65   4
   0   9  15 8386.13 1201.94   3
   0  -9  15 6248.88 1056.55   3
   0  -9 -16 4208.55 907.058   6
   0  -9  16 2557.13 839.331   3
   0   9 -16 3609.26 922.605   4
   0   9  16 3514.61 873.603   3
   0  10   0 2411.90 298.920   8
   0 -10   0 2640.43 461.874   6
   0  10   0 2297.29 297.820   2
   0  10   1 1522.82 299.876   8
   0 -10  -1 2242.27 462.389   6
   0  10  -1 2268.53 251.535   8
   0  10  -1 2079.89 333.788   2
   0  10   1 1419.98 231.675   2
   0 -10   1 2311.62 443.411   6
   0  10  -2 1908.13 366.288   2
   0  10   2 1536.37 342.911   8
   0 -10   2 1721.27 361.550   6
   0  10   2 1145.89 184.636   2
   0 -10  -2 1242.26 441.851   6
   0  10  -2 1176.67 143.087   8
   0 -10   2 1793.59 287.981   4
   0  10   3 2854.66 244.625   2
   0 -10   3 3447.69 460.960   6
   0 -10  -3 4142.12 498.552   5
   0 -10  -3 3378.44 617.555   6
   0  10   3 3150.87 489.526   8
   0 -10   3 3517.83 422.798   4
   0 -10  -4-59.8304 405.656   6
   0  10   4-177.708 416.103   7
   0 -10  -4 190.868 180.051   5
   0 -10   4 241.799 241.872   6
   0 -10   4 238.122 211.034   4
   0  10  -5 2294.64 458.169   2
   0  10   5 1692.26 203.152   2
   0  10   5 2982.96 607.383   7
   0 -10   5 2648.40 384.419   6
   0 -10  -5 2470.32 361.651   5
   0 -10  -5 2435.85 563.113   6
   0 -10  -6-237.036 424.180   6
   0 -10  -6 156.328 161.138   5
   0  10   6 28.5711 99.3645   2
   0  10  -6-52.2860 308.746   2
   0  10   6-101.915 394.729   7
   0 -10   6 42.6839 62.8391   8
   0 -10   6-83.4953 194.733   6
   0 -10  -7 20739.4 1493.41   6
   0 -10   7 18421.9 756.924   6
   0  10  -7 20232.4 1340.22   4
   0  10   7 18738.9 1395.93   7
   0 -10   7 15490.9 590.061   8
   0 -10  -7 15397.1 664.174   4
   0  10  -7 19891.8 1350.45   2
   0 -10  -8 269.773 223.859   4
   0  10  -8 86.6527 350.367   4
   0  10  -8 722.023 431.480   2
   0 -10  -8 174.126 457.655   6
   0 -10   8 63.9805 167.284   8
   0 -10   8 279.156 122.173   6
   0  10   8-556.459 482.713   7
   0 -10   9 2129.70 327.360   8
   0 -10  -9 2222.71 644.680   6
   0  10   9 1671.71 515.687   7
   0  10  -9 2365.00 577.548   4
   0  10  -9 2896.50 623.575   2
   0 -10  -9 2521.41 388.780   4
   0  10  10-474.480 517.999   7
   0  10  10-255.766 526.042   3
   0 -10 -10-212.889 404.888   6
   0  10 -10-315.798 439.993   2
   0  10 -10 49.5081 352.687   4
   0 -10 -10 55.5862 232.908   4
   0 -10  10 1.46199 206.218   8
   0 -10 -11 3380.30 763.906   6
   0 -10  11 3896.48 749.428   3
   0  10 -11 3862.69 790.079   2
   0  10 -11 3710.68 740.582   4
   0  10  11 3462.86 715.409   3
   0 -10 -11 3499.17 516.767   4
   0  10 -12 3207.61 778.674   2
   0  10 -12 2689.37 682.029   4
   0 -10  12 1339.58 562.432   3
   0 -10 -12 2546.01 662.552   6
   0  10  12 2036.20 633.046   3
   0 -10 -13 451.384 488.298   6
   0 -10  13 371.170 449.608   3
   0  10  13-7.20583 481.768   3
   0  10 -13 653.677 575.965   2
   0  10 -13-293.531 459.144   4
   0  10 -14 6141.39 1099.56   2
   0  10 -14 5199.82 1041.93   4
   0 -10  14 6230.02 1033.67   3
   0 -10 -14 4500.43 865.817   6
   0  10  14 6278.11 1035.07   3
   0  10 -15-8.18931 520.015   2
   0  10  15-527.088 530.466   3
   0 -10 -15 188.434 462.402   6
   0 -10  15 321.296 479.964   3
   0  10 -15-573.386 522.201   4
   0 -10  16 890.008 651.747   3
   0 -10 -16 923.209 587.271   6
   0  11   0 547.320 250.189   8
   0  11   0 385.694 227.986   2
   0 -11   0 266.667 312.572   6
   0  11   1 80.3091 189.141   8
   0 -11   1 328.242 286.623   6
   0  11  -1 284.337 208.872   2
   0 -11  -1-119.133 390.684   6
   0  11   1-95.9384 157.539   2
   0  11  -1 285.867 129.133   8
   0 -11   2 529.928 282.981   6
   0  11   2 538.486 252.680   8
   0  11   2 92.2818 126.182   2
   0 -11  -2 0.31944 325.539   6
   0 -11   3 735.784 326.532   6
   0  11   3 441.306 251.308   8
   0 -11   3 370.112 215.932   4
   0 -11  -3 772.362 411.912   6
   0  11   3 349.955 122.343   2
   0 -11  -4 372.165 428.538   6
   0 -11   4 76.3692 186.556   4
   0  11   4 29.8679 442.196   7
   0 -11   4 21.6076 234.286   6
   0  11   4 68.8924 90.2366   2
   0  11  -5 34232.0 1653.90   2
   0  11   5 35726.4 1851.11   7
   0 -11  -5 35959.9 1906.46   6
   0 -11  -5 32430.7 1294.19   5
   0 -11   5 33968.1 1302.91   6
   0 -11   6 8279.17 618.258   6
   0 -11  -6 9007.18 1068.73   6
   0  11   6 8467.41 1001.77   7
   0  11  -6 8568.25 927.001   2
   0  11  -7 55637.7 2244.09   4
   0  11   7 49510.1 2294.27   7
   0 -11   7 50893.5 1383.76   6
   0  11  -7 54801.8 2285.83   2
   0 -11  -7 56195.5 2509.14   6
   0  11   8 489.757 443.635   7
   0  11  -8 562.170 405.993   2
   0 -11  -8 796.862 558.017   6
   0  11  -8-15.6942 303.650   4
   0 -11  -9 1904.19 612.641   6
   0  11  -9 1245.59 488.957   2
   0  11   9 1886.88 556.008   7
   0  11  -9 1867.96 537.714   4
   0  11 -10 665.537 468.172   4
   0  11 -10 20.6771 409.660   2
   0 -11 -10 68.8999 449.460   6
   0  11  10-938.443 613.324   7
   0 -11 -11-87.7387 388.924   6
   0  11  11-440.451 561.033   7
   0  11 -11 303.592 406.585   4
   0  11 -11-276.052 467.724   2
   0  11  12 322.736 421.777   7
   0  11 -12 116.826 441.588   4
   0  11 -12 212.260 412.957   2
   0 -11 -12 419.134 446.654   6
   0 -11  12-274.688 613.049   3
   0  11  12-75.3173 552.318   3
   0  11 -13 2404.46 725.501   2
   0 -11 -13 2095.12 683.387   6
   0  11 -13 3111.58 804.326   4
   0 -11  13 1830.87 696.460   3
   0  11  13 1718.42 574.098   3
   0  11  13 2206.12 736.005   7
   0  11 -14 4138.86 947.149   2
   0 -11  14 3140.89 805.660   3
   0  11 -14 2101.98 759.256   4
   0 -11 -14 4468.51 970.900   6
   0  11  14 2805.34 799.824   3
   0  11  14 4141.02 964.474   7
   0  11 -15 1152.78 612.603   4
   0  11  15 668.205 635.838   3
   0 -11  15 1104.98 743.227   3
   0 -11 -15 1741.25 699.121   6
   0  12   0 43918.8 1294.96   8
   0  12   0 41814.1 1329.48   2
   0 -12   0 44154.5 1892.44   6
   0  12   1 5864.61 557.483   8
   0  12  -1 5298.16 379.956   8
   0 -12   1 5226.16 644.450   6
   0 -12  -1 6809.52 800.442   6
   0  12   1 5520.90 445.019   2
   0  12  -1 5765.07 558.164   2
   0 -12   2 16985.6 1076.49   6
   0  12   2 14807.3 943.383   8
   0  12   2 11952.4 576.822   2
   0 -12  -2 15724.6 1213.23   6
   0 -12   3 5621.87 619.513   6
   0 -12  -3 6305.47 846.433   6
   0 -12  -4 2980.88 631.682   6
   0 -12   4 2325.25 431.115   6
   0  12  -4 2472.87 498.705   2
   0  12  -5 608.066 349.924   2
   0 -12   5 375.429 234.415   6
   0  12   5 369.382 419.661   7
   0 -12  -5 182.297 424.614   6
   0  12  -6 5438.69 739.742   2
   0 -12  -6 6846.31 965.279   6
   0  12   6 5094.69 811.412   7
   0 -12   6 6223.80 573.116   6
   0  12   7 455.336 515.681   7
   0 -12  -7 322.695 440.509   6
   0 -12   7 47.0173 211.925   6
   0  12  -7 190.158 403.302   2
   0 -12  -8 109.434 403.687   6
   0  12   8 400.670 473.682   7
   0  12  -8 24.1927 383.865   2
   0 -12  -9 1613.24 624.996   6
   0  12  -9 1989.83 577.726   2
   0  12  -9 2012.30 606.166   4
   0  12   9 1478.73 545.754   7
   0  12 -10 745.996 505.559   2
   0  12 -10 1282.22 517.439   4
   0  12  10 1394.13 552.693   7
   0 -12 -10 1313.42 567.188   6
   0  12 -11 3267.18 781.195   2
   0  12  11 2354.50 654.802   7
   0 -12 -11 2607.41 744.291   6
   0  12 -11 3506.79 823.357   4
   0  12  12 4696.25 978.473   7
   0 -12  12 4821.93 928.439   3
   0 -12 -12 4631.91 964.333   6
   0  12 -12 4029.16 859.180   2
   0  12 -12 4912.63 929.364   4
   0  12 -13 1371.25 607.376   4
   0  12 -13 2291.64 792.224   2
   0  12  13 1800.68 726.818   7
   0 -12 -13 2052.43 767.856   6
   0 -12  13 936.060 625.069   3
   0  12 -14 12407.4 1552.93   2
   0 -12  14 11040.6 1458.14   3
   0  12 -14 11824.3 1477.83   4
   0 -13   0-60.8087 321.480   6
   0  13   0 65.6753 179.751   2
   0 -13  -1 1294.93 496.601   6
   0 -13   1 1249.42 415.195   6
   0  13   1 771.229 231.140   2
   0 -13  -2 10732.9 1070.06   6
   0 -13   2 10348.1 924.355   6
   0 -13  -3 8166.27 973.893   6
   0 -13   3 7933.71 783.315   6
   0  13  -4 17160.4 1173.92   2
   0 -13   4 17534.4 1108.13   6
   0 -13  -4 16498.0 1377.79   6
   0 -13  -5 5623.07 892.883   6
   0  13  -5 5823.37 755.594   2
   0 -13   5 5872.62 615.594   6
   0 -13   6 443.345 249.367   6
   0  13   6 1128.06 563.232   7
   0  13  -6 12.9930 327.531   2
   0 -13  -6 527.816 484.500   6
   0  13   7 16949.3 1488.95   7
   0 -13  -7 18610.8 1618.18   6
   0  13  -7 17071.2 1374.94   2
   0  13   8 9287.63 1118.92   7
   0 -13  -8 9695.27 1170.91   6
   0  13  -8 9607.50 1087.29   2
   0 -13  -9 761.729 540.682   6
   0  13   9 389.680 505.476   7
   0  13  -9 452.136 436.077   2
   0  13 -10 8276.95 1133.19   2
   0 -13 -10 7987.06 1201.35   6
   0  13  10 6507.81 1013.73   7
   0  13 -11 1456.44 579.692   2
   0 -13 -11 2923.46 815.975   6
   0  13  11 1884.65 613.366   7
   0  13  12 758.528 565.816   7
   0 -13  12 195.911 473.147   3
   0 -13 -12 1576.06 707.836   6
   0  13 -12-174.175 506.119   2
   0 -13  13 3835.89 964.291   3
   0  13 -13 4955.45 1030.33   2
   0 -14   0 79845.9 2763.12   6
   0 -14  -1 1418.27 544.810   6
   0 -14   1 1607.51 519.564   6
   0 -14   2 22431.0 1391.51   6
   0 -14  -2 21078.9 1536.73   6
   0 -14   3 2364.92 506.311   6
   0  14  -3 2658.06 511.068   2
   0 -14  -3 2075.64 519.453   6
   0 -14   4 86.0428 293.142   6
   0  14  -4 729.130 347.243   2
   0 -14  -4 493.079 407.294   6
   0 -14   5 4913.86 613.890   6
   0 -14  -5 4045.84 797.422   6
   0  14  -5 4868.87 699.068   2
   0  14  -6 7687.25 902.934   2
   0 -14  -6 8621.85 1139.15   6
   0  14  -7 815.424 468.473   2
   0  14   7 2119.00 703.325   7
   0 -14  -7 997.105 499.055   6
   0 -14  -8-195.730 442.574   6
   0  14   8-157.937 464.751   7
   0  14  -8-12.1670 378.309   2
   0  14   9 350.772 428.011   7
   0  14  -9-575.571 450.202   2
   0 -14  -9-315.891 593.391   6
   0 -14 -10 12076.7 1464.47   6
   0  14  10 11521.2 1355.37   7
   0  14 -10 9758.59 1232.70   2
   0  14 -11 6171.50 1016.27   2
   0 -14 -11 8715.19 1345.49   6
   0  14  11 7275.67 1156.63   7
   0  14 -12 3051.70 818.219   2
   0  14 -13 10262.1 1427.85   2
   0 -15   0 593.784 444.687   6
   0 -15  -1 12334.4 1178.71   6
   0 -15   1 13150.9 1158.11   6
   0 -15   2 1697.63 446.610   6
   0 -15  -2 1724.11 555.834   6
   0 -15   3 10512.6 990.291   6
   0 -15  -3 9320.85 1110.35   6
   0 -15   4 589.932 352.401   6
   0 -15  -4 319.109 445.514   6
   0  15  -4 91.2109 296.214   2
   0 -15  -5 1479.09 604.013   6
   0  15  -5 2172.27 527.952   2
   0  15  -6 17527.2 1380.23   2
   0 -15  -6 19249.6 1667.93   6
   0  15  -7 7996.63 1010.53   2
   0 -15  -7 7809.78 1143.32   6
   0 -15  -8 811.699 531.546   6
   0  15  -8 1366.47 543.017   2
   0  15   8 1350.97 612.302   7
   0  15  -9 1376.31 558.318   2
   0 -15  -9 1780.89 649.316   6
   0  15   9 1323.71 673.383   7
   0 -15 -10 3129.77 840.924   6
   0  15  10 1987.78 663.087   7
   0  15 -10 1957.97 707.642   2
   0  15 -11 82.0139 459.633   2
   0  15 -12 1592.80 619.725   2
   0 -16   0 703.666 488.977   6
   0 -16  -1 32103.5 1952.94   6
   0 -16   1 32225.4 1867.43   6
   0 -16  -2 226.384 446.432   6
   0 -16   2 214.530 408.751   6
   0 -16   3 9991.31 1007.29   6
   0 -16  -3 8549.10 1066.87   6
   0 -16  -4 562.227 475.887   6
   0 -16  -5-508.211 539.988   6
   0 -16  -6 1648.78 645.464   6
   0 -16  -7 6749.57 1114.96   6
   0 -16  -8 437.691 453.889   6
   0  16  -9 2975.99 727.588   2
   0  16 -10 50.6960 424.815   2
   0  16 -11-355.316 506.497   2
   0 -17   0 43.6410 357.471   6
   0 -17  -1 85.0427 382.187   6
   0 -17   1 503.577 440.287   6
   0 -17  -2 834.672 496.739   6
   0 -17   2 1244.76 490.160   6
   0 -17  -3 10602.6 1248.86   6
   0 -17  -4 4986.86 977.626   6
   0 -17  -5-134.095 483.086   6
   0 -17  -6 1137.90 543.552   6
   0 -17  -7 3594.38 908.176   6
   0 -18   0-9.29883 382.085   6
   0 -18   1 5630.55 857.350   6
   0 -18  -1 4704.24 865.182   6
   0 -18  -2 306.273 437.743   6
   0 -18  -3 10710.7 1294.56   6
   0 -18  -4 9669.20 1285.01   6
   0 -18  -5 4388.96 915.950   6
   0 -19   0-352.419 512.810   6
   0 -19  -1 559.342 490.150   6
   0 -19  -2 7464.96 1135.04   6
   0 -19  -3 503.492 563.080   6
   0 -20  -1 37.0937 437.067   6
   1   0 -18 1166.90 701.813   4
  -1   0  18 1178.63 671.764   3
   1   0 -17 24353.8 2012.67   4
   1   0 -17 19528.1 1447.09   1
  -1   0  17 23635.3 1878.58   3
   1   0 -16 120.037 467.538   2
  -1   0  16 432.525 578.494   3
   1   0 -16 66.7167 316.513   1
   1   0 -16 444.386 524.498   4
  -1   0  15 1407.76 689.689   3
   1   0 -15 80.8438 311.853   1
   1   0 -15-54.4754 284.760   6
   1   0 -15 304.098 446.726   2
   1   0 -15 264.960 492.102   4
   1   0 -14 633.982 466.610   1
   1   0 -14 744.092 427.028   6
   1   0 -14 698.200 521.981   2
  -1   0  14 1723.73 748.028   3
   1   0 -14 923.952 651.093   4
   1   0 -13 2435.91 667.004   4
  -1   0  13 1882.97 334.844   5
  -1   0  13 2539.72 690.221   3
   1   0 -13 3609.60 723.010   2
   1   0 -13 2051.23 437.330   1
  -1   0  12 1106.63 690.002   3
   1   0 -12 53.1083 394.078   2
  -1   0  12 444.626 223.277   5
   1   0 -12 1132.80 633.247   4
   1   0 -12 801.329 412.051   1
  -1   0  11 15980.9 1203.14   3
  -1   0  11 15054.0 784.986   5
   1   0 -11 16173.4 1306.68   4
   1   0 -11 15970.9 1195.85   2
   1   0 -10-24.1282 335.658   2
  -1   0  10-93.6460 460.344   3
  -1   0  10 268.406 211.943   5
   1   0 -10 431.853 236.281   6
   1   0 -10-480.428 413.369   4
   1   0  -9 13910.2 832.021   6
   1   0  -9 12940.5 1047.86   4
   1   0  -9 11951.8 776.886   1
  -1   0   9 13709.1 681.783   5
   1   0  -9 14339.4 1024.05   2
  -1   0   8 148.055 226.641   2
   1   0  -8 291.689 343.146   2
   1   0  -8-117.551 213.042   1
   1   0  -8 4.42692 167.100   6
  -1   0   8 132.140 172.430   5
   1   0  -7 39924.9 1450.85   3
   1   0  -7 38167.8 1173.34   1
  -1   0   7 38095.2 979.697   5
   1   0  -7 37674.6 1248.98   6
   1   0  -7 36505.5 1387.45   2
  -1   0   7 41174.0 1410.09   2
   1   0  -6 290.311 265.967   2
  -1   0   6 6.84368 198.361   2
   1   0  -6-115.749 163.224   6
   1   0  -6-132.346 217.798   3
   1   0  -6 37.1483 205.230   1
   1   0  -5 264973. 2772.77   1
  -1   0   5 272554. 3288.31   2
   1   0  -5 269193. 3437.64   3
   1   0  -5 278541. 3170.26   6
   1   0  -4 131.602 159.409   1
   1   0  -4 1.34862 175.487   6
   1   0  -4-119.695 202.946   3
   1   0  -3 157079. 2083.95   3
   1   0  -3 162697. 2032.70   6
   1   0  -2 342.584 177.608   3
  -1   0   2 183.772 159.213   8
   1   0   2 115.251 127.420   6
   1   0   2 363.648 232.283   1
   1   0   2 214.710 152.606   3
  -1   0  -2 69.1724 139.681   3
   1   0   2 116.094 173.747   4
   1   0   3 64123.3 1108.20   6
  -1   0  -3 66294.8 1146.94   3
   1   0   3 66719.6 1458.83   4
   1   0   3 67586.3 1183.72   3
   1   0   4-179.522 177.668   3
   1   0   4 105.544 139.336   6
  -1   0  -4-141.659 192.389   5
   1   0   4-8.49568 189.862   4
  -1   0  -4 54.2377 152.995   6
   1   0   4-87.4155 204.458   2
   1   0   4-61.5601 146.315   5
  -1   0  -4 77.6849 160.284   3
   1   0   5 94676.9 2122.95   4
   1   0   5 94078.1 2117.53   2
   1   0   5 84936.1 1813.45   3
   1   0   5 98411.2 1710.51   5
  -1   0  -5 87689.9 1616.70   5
  -1   0  -5 88914.5 1740.76   3
  -1   0  -5 87487.9 1499.82   6
  -1   0  -6-80.6949 196.473   5
   1   0   6-33.9735 219.231   4
   1   0   6-147.544 233.419   2
  -1   0  -6 75.8160 228.686   3
   1   0   6 161.858 196.000   5
   1   0   6 63.9031 292.985   3
  -1   0  -6-76.2040 196.391   6
  -1   0  -7 1315.99 280.160   3
   1   0   7 1131.98 311.777   4
  -1   0  -7 1263.47 270.999   6
   1   0   7 1159.36 336.276   2
  -1   0  -7 1625.40 309.683   5
   1   0   7 1589.89 413.124   3
   1   0   7 2057.91 326.643   5
   1   0   8 245.885 296.217   3
  -1   0  -8-72.6853 322.094   4
  -1   0  -8-222.414 267.929   3
   1   0   8 239.783 207.276   5
  -1   0  -8-70.7693 187.132   5
  -1   0  -8-126.285 179.555   6
  -1   0  -9 27981.7 1104.55   6
  -1   0  -9 27500.8 1501.64   4
   1   0   9 28192.9 1413.77   3
  -1   0  -9 28678.2 1121.98   5
   1   0   9 30553.4 1173.22   5
  -1   0 -10 90.9057 225.912   5
   1   0  10-83.8854 188.284   5
   1   0  10 401.646 448.292   3
  -1   0 -10-284.635 396.351   1
  -1   0 -10-94.8766 234.901   6
  -1   0 -10-157.337 399.567   4
   1   0  11 6013.06 790.773   3
  -1   0 -11 4237.66 621.505   1
  -1   0 -11 5100.15 793.877   4
  -1   0 -12-131.441 395.854   4
   1   0  12 853.456 557.843   3
  -1   0 -12-507.832 432.626   1
  -1   0 -13-591.421 595.288   4
  -1   0 -13 174.262 415.526   1
   1   0  13 1101.25 530.446   3
  -1   0 -14-368.257 457.621   1
  -1   0 -14-227.617 249.649   6
  -1   0 -14-140.103 501.355   4
   1   0  14 281.407 471.682   3
  -1   0 -15 738.468 489.824   4
  -1   0 -15 1391.25 507.616   1
   1   0  16 109.975 460.988   3
  -1   0 -16-831.839 593.817   4
  -1   0 -16 556.867 403.658   1
   1   0  17 2827.10 742.661   3
  -1   0 -17 2559.58 770.793   4
  -1   0 -17 1858.24 582.834   1
  -1   0 -18 534.190 513.674   4
   1   0  18 3.17615 532.407   3
  -1   0 -18-242.318 398.188   1
   1   0  19-69.3618 593.898   3
  -1   0 -19 78.5569 408.654   1
  -1  -1  18 2223.39 677.641   3
   1   1 -18 2157.76 719.921   4
   1  -1 -18 1010.13 672.252   4
  -1   1  18 2023.37 759.311   3
   1   1 -17 2419.36 583.677   1
  -1  -1  17 5947.06 1099.90   3
   1   1 -17 3799.70 869.375   2
   1   1 -17 3395.12 876.813   4
   1  -1 -17 2813.51 783.654   4
  -1   1  17 5837.97 1086.84   3
   1  -1 -17 2492.26 603.820   1
  -1  -1  16 2120.69 759.348   3
   1  -1 -16 1158.44 461.979   1
   1  -1 -16 1227.90 474.848   6
  -1   1  16 1360.90 609.769   3
   1   1 -16 1478.39 636.224   2
   1   1 -16 1291.72 658.917   4
   1   1 -16 733.198 377.292   1
   1  -1 -16 1434.33 629.424   4
   1   1 -15 2518.62 544.227   1
   1   1 -15 2326.90 457.426   6
   1  -1 -15 1877.98 506.113   1
   1   1 -15 1507.66 604.660   2
   1   1 -15 2502.81 672.548   4
  -1  -1  15 2129.22 728.268   3
   1  -1 -15 2715.59 678.880   2
   1  -1 -15 2494.16 669.164   4
   1  -1 -15 2126.85 519.961   6
  -1   1  15 3085.08 802.171   3
   1  -1 -14 21148.2 1364.90   1
   1  -1 -14 27029.9 1854.83   4
   1  -1 -14 27943.7 1802.13   2
  -1  -1  14 24660.8 1716.15   3
   1   1 -14 27939.8 1862.99   2
   1   1 -14 29344.7 1980.49   4
   1  -1 -14 25794.3 1459.74   6
  -1   1  14 26810.5 1797.74   3
   1   1 -14 24696.6 1457.31   1
   1   1 -13 52496.0 1999.94   1
  -1  -1  13 50112.2 1680.87   5
  -1  -1  13 56010.6 2423.70   3
   1   1 -13 60171.9 2685.25   4
  -1   1  13 57976.6 2469.79   3
   1   1 -13 59915.7 2566.11   2
   1  -1 -13 48695.1 1960.59   1
   1  -1 -13 61346.1 2532.57   2
   1  -1 -13 58376.3 2600.99   4
  -1   1  12 12693.2 661.680   5
   1  -1 -12 14314.8 1278.49   4
  -1   1  12 15877.5 1277.45   3
   1  -1 -12 14960.9 1198.35   2
   1  -1 -12 11843.6 940.064   1
   1   1 -12 13169.0 1202.22   2
  -1  -1  12 12496.5 820.062   5
   1   1 -12 15769.9 1377.29   4
  -1  -1  12 14813.5 1213.57   3
   1  -1 -11 37577.5 1785.95   2
   1   1 -11 37423.8 1949.43   4
   1  -1 -11 40590.6 1948.29   4
  -1  -1  11 35043.6 1309.29   5
   1   1 -11 36512.2 1431.59   6
   1   1 -11 39395.1 1883.40   2
  -1   1  11 34428.9 1036.37   5
  -1   1  11 38564.5 1865.77   3
  -1  -1  11 35239.1 1750.53   3
   1  -1 -10 2325.41 493.531   2
  -1  -1  10 2475.71 497.305   3
  -1   1  10 2831.28 628.002   3
   1   1 -10 2741.29 584.598   4
  -1  -1  10 2873.02 396.804   5
  -1   1  10 2444.11 284.866   5
   1   1 -10 3169.72 427.747   6
   1   1 -10 2360.94 488.890   2
   1  -1 -10 2003.98 497.146   4
   1   1  -9 69907.4 2253.27   2
   1  -1  -9 67443.4 1900.07   6
  -1   1   9 63352.2 1284.58   5
   1   1  -9 67691.2 1828.83   1
  -1  -1   9 65329.6 1644.59   5
   1  -1  -9 64155.6 1836.02   1
   1  -1  -9 68350.7 2131.02   2
   1   1  -9 69501.8 1799.04   6
   1  -1  -9 67222.5 2231.44   4
  -1   1   8 22773.9 706.632   5
   1   1  -8 22449.7 1210.46   2
  -1   1   8 23066.5 1112.75   2
   1  -1  -8 22474.1 1242.56   4
   1  -1  -8 23211.7 1055.03   1
   1   1  -8 22578.2 1003.58   1
   1   1  -8 24287.5 1010.13   6
   1  -1  -8 23293.5 1168.96   2
   1  -1  -8 23229.8 1073.99   6
  -1  -1   8 22719.1 901.608   5
  -1  -1   7 798.212 223.605   5
   1   1  -7 1079.50 284.580   3
   1   1  -7 1053.77 252.034   1
  -1   1   7 1878.13 389.006   2
   1  -1  -7 1309.59 462.175   4
   1   1  -7 1160.89 245.316   6
   1  -1  -7 1527.48 360.934   3
   1  -1  -7 2372.83 453.733   2
  -1   1   7 1263.34 192.813   5
  -1  -1   7 996.535 302.820   2
   1   1  -6 15258.6 708.637   6
   1  -1  -6 14073.7 802.213   2
   1   1  -6 13868.0 646.700   1
   1  -1  -6 14635.1 827.051   3
   1   1  -6 14688.7 824.584   3
  -1   1   6 15394.9 779.884   2
  -1  -1   6 16593.1 875.174   2
   1   1  -5 5027.40 390.342   6
  -1  -1   5 5263.65 467.862   2
   1   1  -5 5327.15 368.575   1
   1   1  -5 5282.07 459.421   3
  -1   1   5 4958.47 411.695   2
   1  -1  -5 4899.13 467.038   3
   1  -1  -5 5018.25 468.393   2
   1  -1  -4 686423. 5608.16   6
  -1  -1   4 701424. 5606.48   2
   1   1  -4 690926. 4716.21   1
   1   1  -4 690026. 5705.45   3
   1  -1  -4 700743. 5752.80   3
   1   1  -4 695705. 5239.74   6
  -1  -1   4 692810. 4747.96   1
   1  -1  -4 687118. 5343.04   2
  -1  -1   4 693271. 5189.71   6
  -1   1   4 688064. 5254.15   2
   1  -1  -3 302325. 3053.76   6
  -1  -1   3 290349. 2235.35   1
   1   1  -3 293656. 2763.73   6
   1  -1  -3 285263. 2643.49   2
   1  -1  -3 298945. 3022.26   3
   1  -1  -2 66911.6 1221.85   6
  -1   1   2 66337.0 1217.54   8
  -1  -1   2 64555.0 1009.71   8
   1  -1  -2 63736.9 1105.77   3
   1   1   1 283771. 2674.39   6
   1  -1   1 297316. 2255.11   6
  -1  -1  -2 27413.7 653.524   3
   1  -1   2 26762.5 850.642   4
   1  -1   2 30375.7 839.857   5
   1  -1   2 28940.0 858.994   1
   1  -1   2 27768.3 531.157   6
   1   1   2 27676.5 762.171   6
   1   1   2 27664.5 788.565   4
   1   1   2 31359.9 690.440   3
   1   1   3 224247. 2419.81   3
   1  -1   3 233740. 2369.31   3
   1  -1   3 224110. 1960.13   6
   1  -1   3 235444. 2927.28   2
   1   1   3 222149. 2716.38   4
  -1   1  -3 230136. 1952.29   6
   1  -1   3 231098. 2939.59   4
   1  -1   3 242398. 2670.46   5
  -1  -1  -3 230265. 2423.53   3
   1   1   3 226217. 2553.24   6
   1  -1   3 226619. 2852.98   1
   1   1   4 30897.3 940.330   6
   1  -1   4 32659.1 1096.87   1
  -1  -1  -4 31565.4 928.363   6
   1  -1   4 31873.2 1132.88   2
   1   1   4 28464.6 932.337   3
   1  -1   4 32668.7 975.902   5
  -1  -1  -4 30887.4 1051.75   4
   1  -1   4 28423.3 652.083   6
  -1  -1  -4 31410.7 932.280   3
  -1  -1  -4 32952.0 869.157   5
   1   1   4 31843.7 1100.76   4
  -1   1  -4 29213.1 678.874   6
   1  -1   4 29491.0 903.525   3
   1  -1   4 31709.9 1150.61   4
  -1  -1  -5 18384.2 765.561   6
  -1  -1  -5 17786.6 769.269   3
   1  -1   5 19818.8 808.695   5
  -1   1  -5 17866.8 572.268   6
   1  -1   5 17064.9 924.553   2
   1   1   5 18257.0 911.606   4
   1  -1   5 19776.4 1015.71   4
   1   1   5 18700.3 911.250   3
  -1   1  -5 18312.3 813.907   5
   1  -1   5 19794.2 933.921   1
   1  -1   5 16513.8 758.156   3
  -1  -1  -5 17911.1 899.196   4
  -1   1  -5 17901.4 764.304   3
   1   1   5 19107.3 923.993   2
  -1  -1  -5 18245.7 667.662   5
  -1  -1  -6 1797.37 381.639   4
   1   1   6 1136.18 267.652   4
   1  -1   6 239.255 494.768   3
   1  -1   6 1784.33 295.784   5
   1  -1   6 2156.69 380.615   2
   1  -1   6 2700.71 464.357   1
  -1  -1  -6 1896.93 299.683   3
   1   1   6 2938.89 514.759   3
   1   1   6 1699.00 336.853   2
   1  -1   6 2052.21 410.457   4
  -1  -1  -6 1590.89 260.089   5
  -1   1  -6 2303.37 330.593   3
  -1  -1  -6 1488.06 285.316   6
  -1   1  -6 2049.32 257.387   6
  -1   1  -6 1748.44 310.202   5
  -1   1  -7 3101.48 411.044   5
   1   1   7 5436.12 706.474   3
  -1  -1  -7 2848.10 531.840   4
   1   1   7 3956.45 535.119   2
   1  -1   7 2008.50 318.715   3
  -1  -1  -7 2716.04 358.232   6
  -1   1  -7 3695.03 428.924   3
  -1  -1  -7 3296.05 449.662   3
   1  -1   7 3730.32 423.891   5
  -1  -1  -7 2906.67 342.398   5
  -1   1  -7 3761.21 376.901   6
   1   1   7 2877.27 474.893   4
  -1  -1  -8 8920.55 575.180   5
   1   1   8 10812.5 861.342   3
  -1   1  -8 10087.6 698.752   5
  -1   1  -8 9979.69 561.268   6
  -1  -1  -8 8874.49 643.789   6
   1  -1   8 9466.41 747.810   3
  -1   1  -8 8436.27 713.027   3
  -1  -1  -8 8676.12 800.981   4
   1  -1   8 9871.72 683.262   5
   1   1   9 15130.1 1069.99   3
  -1   1  -9 12627.4 675.668   6
  -1  -1  -9 13241.0 971.347   1
  -1   1  -9 12589.2 804.391   5
  -1  -1  -9 12857.3 703.372   5
  -1   1  -9 13118.9 970.078   1
  -1  -1  -9 13042.0 1029.58   4
  -1   1  -9 12965.7 1075.28   4
   1  -1   9 12245.0 920.553   3
   1  -1   9 13614.8 850.429   5
  -1  -1  -9 12670.6 800.110   6
  -1   1 -10 3387.83 403.000   6
   1  -1  10 2997.11 576.689   3
  -1   1 -10 3509.64 585.801   1
  -1  -1 -10 3218.31 555.094   1
   1   1  10 4062.20 689.318   3
   1  -1  10 3247.96 467.547   5
  -1   1 -10 3215.84 615.254   4
  -1  -1 -10 2863.47 550.840   4
  -1  -1 -10 2844.72 375.118   5
   1  -1  11 19020.9 1313.58   3
   1   1  11 19760.9 1319.66   3
  -1  -1 -11 18806.8 1357.76   4
  -1   1 -11 20814.0 968.820   6
  -1  -1 -11 19749.9 1321.71   1
  -1   1 -11 18686.0 1276.72   1
  -1   1 -11 19730.9 1454.02   4
  -1   1 -12 1336.90 487.114   4
  -1  -1 -12 934.062 372.470   1
  -1  -1 -12 1339.81 468.065   4
   1   1  12-24.9369 413.366   3
  -1   1 -12 789.927 238.771   6
   1  -1  12 744.895 477.294   3
  -1   1 -12 742.964 379.412   1
  -1  -1 -13 7377.63 735.828   6
  -1   1 -13 6734.67 841.571   1
  -1  -1 -13 6148.22 841.625   1
  -1   1 -13 7227.83 993.144   4
  -1  -1 -13 7578.39 981.976   4
   1  -1  13 7374.08 936.267   3
   1   1  13 7870.47 975.493   3
  -1  -1 -14 1572.01 527.625   1
  -1  -1 -14 1694.33 580.029   4
  -1  -1 -14 1499.49 344.261   6
  -1   1 -14 1023.05 428.224   1
  -1   1 -14 1624.17 557.130   4
   1  -1  14 2391.07 649.550   3
   1   1  14 2100.32 645.054   3
  -1   1 -15 427.065 509.362   4
  -1  -1 -15-218.395 455.703   1
  -1  -1 -15-13.4566 393.875   4
  -1   1 -15-8.64528 336.345   1
   1  -1  15 252.050 478.094   3
   1   1  15-251.253 469.487   3
  -1  -1 -15-378.021 326.175   6
  -1  -1 -16-134.212 510.118   4
  -1   1 -16 280.195 447.208   1
   1  -1  16 1426.09 650.303   3
  -1  -1 -16-260.373 456.371   1
   1   1  16 1777.49 676.327   3
  -1   1 -16-418.090 498.674   4
  -1  -1 -17 171.118 425.985   4
  -1   1 -17 1211.75 648.011   4
  -1  -1 -17 2119.49 681.069   1
   1   1  17 962.777 484.833   3
  -1   1 -17 662.694 387.048   1
   1  -1  17 1068.97 683.747   3
  -1   1 -18 586.360 575.452   4
   1   1  18 1264.63 597.241   3
  -1   1 -18 1358.46 518.114   1
  -1  -1 -18 2151.32 650.919   1
   1  -1  18 943.210 531.020   3
  -1  -1 -18 805.484 613.397   4
  -1   1 -19-473.443 420.158   1
  -1  -1 -19-259.570 427.257   1
   1  -1  19 840.721 560.015   3
   1   1  19-243.995 560.520   3
   1  -2 -19-153.063 439.188   4
  -1   2  18-751.662 539.309   3
   1   2 -18-354.957 523.270   4
  -1  -2  18-54.2218 510.565   3
   1  -2 -18 455.086 577.281   4
   1   2 -17 776.757 611.492   4
   1   2 -17 726.579 346.607   1
   1  -2 -17 1584.87 487.151   6
   1  -2 -17 476.549 416.219   1
  -1   2  17 2299.80 746.810   3
   1  -2 -17 1047.85 653.040   4
   1   2 -17 895.958 502.757   2
  -1  -2  17 1709.05 773.292   3
   1   2 -16 4817.91 966.058   4
   1   2 -16 6064.25 803.775   1
   1  -2 -16 5759.47 804.269   6
   1  -2 -16 6737.78 1050.27   4
  -1   2  16 5920.57 963.508   3
   1  -2 -16 5110.58 757.756   1
  -1  -2  16 4410.30 911.845   3
   1   2 -16 7640.36 1124.92   2
   1   2 -15 307.243 316.035   1
  -1  -2  15-807.175 569.695   3
   1  -2 -15 368.257 400.807   4
   1   2 -15-800.776 538.000   2
   1  -2 -15-516.432 406.130   1
   1   2 -15-360.799 426.105   4
   1  -2 -15 310.459 379.866   6
  -1   2  15 1513.11 700.385   3
   1   2 -14 6628.91 782.104   1
  -1   2  14 8904.32 1139.51   3
   1   2 -14 8129.06 1077.76   2
   1  -2 -14 8063.11 896.564   6
   1  -2 -14 5669.10 741.834   1
  -1  -2  14 6529.26 915.051   3
   1  -2 -14 8780.84 1102.32   4
   1   2 -14 8026.52 1099.34   4
   1   2 -13 426.780 442.499   2
   1  -2 -13 1387.21 568.669   4
   1   2 -13 999.391 550.620   4
   1  -2 -13 938.195 394.320   6
   1   2 -13 14.5085 314.503   1
   1  -2 -13 868.320 459.177   2
  -1   2  13 1588.49 679.299   3
  -1  -2  13-544.687 590.061   3
   1  -2 -13 238.617 337.334   1
   1   2 -12 4751.29 532.092   6
   1  -2 -12 6370.78 889.315   4
   1   2 -12 4576.41 590.360   1
  -1   2  12 3763.65 313.419   5
  -1  -2  12 3071.41 575.627   3
   1   2 -12 6196.71 842.222   2
  -1   2  12 5416.38 857.592   3
   1  -2 -12 5065.41 718.863   2
   1   2 -12 5210.54 838.319   4
   1  -2 -12 4229.54 608.390   1
  -1  -2  11 1809.33 413.859   3
  -1   2  11 3384.07 292.089   5
  -1  -2  11 3721.13 497.742   5
  -1   2  11 4764.52 745.468   3
   1   2 -11 3462.75 630.603   2
   1  -2 -11 4606.15 644.725   2
   1  -2 -11 4030.78 695.280   4
   1   2 -11 3825.10 452.122   6
   1   2 -11 4587.85 766.272   4
   1  -2 -10 23426.0 1319.07   2
   1   2 -10 27181.0 1523.29   2
   1   2 -10 24810.3 1063.37   6
   1   2 -10 25890.6 1550.80   4
  -1  -2  10 24073.0 1118.82   5
   1  -2 -10 25117.6 1449.79   4
  -1  -2  10 24388.5 1418.66   3
  -1   2  10 19576.8 614.618   5
  -1   2  10 27977.8 1519.06   3
   1   2  -9 7429.32 608.564   1
  -1  -2   9 8056.67 626.598   5
   1  -2  -9 8128.39 804.260   4
  -1   2   9 6018.18 316.017   5
   1  -2  -9 7765.95 734.693   2
   1   2  -9 8060.13 854.477   2
   1   2  -9 8364.37 601.695   6
   1  -2  -8 21541.6 1166.53   4
   1  -2  -8 21080.0 1095.26   2
  -1   2   8 17072.8 479.678   5
  -1  -2   8 19620.5 904.286   5
   1   2  -8 21628.8 890.514   6
   1   2  -8 20632.1 950.064   1
  -1   2   8 20223.0 1016.29   2
  -1  -2   7 165517. 2549.01   5
  -1   2   7 173776. 2766.54   2
   1   2  -7 173149. 2566.39   1
   1  -2  -7 173723. 3107.61   4
  -1  -2   7 168572. 3134.52   2
   1  -2  -7 162825. 3034.87   3
   1   2  -7 170517. 2443.06   6
  -1  -2   7 173394. 2587.85   1
   1  -2  -7 171161. 2871.62   2
   1  -2  -6 471250. 4979.12   4
   1   2  -6 470716. 4149.50   6
  -1  -2   6 470784. 4227.75   1
   1  -2  -6 451987. 4570.65   2
   1  -2  -6 464196. 5047.17   3
  -1   2   6 471275. 4514.61   2
  -1  -2   6 478611. 4150.00   6
   1   2  -6 473462. 4231.27   1
   1   2  -5 4977.44 360.136   6
  -1   2   5 5185.67 411.690   2
   1  -2  -5 5668.82 518.875   4
  -1  -2   5 4382.30 356.489   6
   1  -2  -5 4876.61 460.004   3
   1  -2  -5 5443.64 428.687   2
  -1  -2   5 5199.44 509.142   2
  -1  -2   5 4872.18 357.575   1
   1   2  -5 4976.06 362.813   1
  -1  -2   4 531255. 4103.57   1
   1   2  -4 536879. 4253.18   6
  -1  -2   4 528857. 4244.85   6
   1  -2  -4 538217. 4928.37   3
  -1   2   4 529646. 4207.16   2
   1   2  -4 532827. 4023.40   1
   1  -2  -4 525219. 4247.49   2
  -1  -2   3 556858. 3955.74   8
   1  -2  -3 551746. 4622.43   3
   1  -2  -3 553332. 3877.01   2
  -1  -2   3 554333. 4289.02   6
   1   2  -3 555724. 4212.08   6
  -1   2   2 662.361 146.959   5
  -1  -2   2 355.832 132.282   8
   1  -2  -2 562.132 227.815   3
   1   2  -2 342.069 158.577   6
  -1   2   2 687.343 238.757   8
   1   2  -1 15336.4 537.113   6
  -1  -2   1 14907.5 384.436   8
  -1   2   1 15028.6 579.497   8
   1  -2  -1 14654.3 532.015   3
   1   2   0 202877. 2236.85   6
   1  -2   0 198326. 1869.62   7
   1  -2   0 201381. 2152.22   5
   1  -2   0 198373. 1996.33   6
  -1   2   0 198312. 2116.57   8
  -1  -2  -1 461412. 3681.96   3
  -1  -2  -1 472180. 3660.07   7
  -1   2  -1 468526. 3712.15   8
   1  -2   1 476956. 3951.17   5
   1   2   1 477759. 4022.97   6
   1  -2   1 480582. 4003.37   1
   1  -2   1 472823. 3248.99   6
   1  -2   2 47893.2 1141.97   5
   1  -2   2 49512.6 1169.16   2
   1   2   2 51321.9 1195.40   6
   1  -2   2 50909.7 1216.44   4
   1  -2   2 49124.6 1177.02   1
  -1  -2  -2 50283.7 1035.95   3
   1   2   2 48483.8 987.783   4
   1   2   2 52567.2 1036.64   3
   1  -2   3 32594.6 986.771   5
  -1  -2  -3 31266.7 908.631   4
   1   2   3 34403.7 939.370   3
   1   2   3 33318.9 1005.75   6
   1  -2   3 34569.4 1106.74   2
   1  -2   3 34844.3 1116.77   4
  -1  -2  -3 35383.6 937.451   3
   1  -2   3 35469.5 1083.20   1
   1   2   3 32998.2 938.755   4
   1  -2   4 123637. 1976.13   3
  -1  -2  -4 121858. 2050.70   4
   1   2   4 126920. 2014.76   3
   1   2   4 120302. 2091.93   6
   1  -2   4 127606. 2108.66   5
   1  -2   4 126398. 2279.43   1
   1  -2   4 128645. 2376.57   2
   1  -2   4 128008. 2414.04   4
   1   2   4 121354. 2087.08   4
  -1  -2  -4 120298. 1994.01   3
  -1  -2  -5 31468.2 1088.69   3
   1   2   5 33061.3 1105.66   3
  -1   2  -5 28025.5 571.651   6
  -1  -2  -5 29600.4 1097.74   4
  -1  -2  -5 31371.0 1093.74   6
   1   2   5 28527.5 1051.68   6
   1  -2   5 32429.5 1253.50   2
   1  -2   5 30388.6 1055.78   3
   1   2   5 30678.3 1134.01   4
  -1  -2  -5 32055.8 856.113   5
   1  -2   5 29238.7 1167.36   1
  -1   2  -5 31104.4 1104.20   5
   1  -2   5 31638.9 1287.47   4
   1   2   5 29903.2 1148.69   2
   1  -2   5 30719.4 1088.31   5
   1  -2   6 7731.53 719.905   2
   1  -2   6 7404.77 681.265   4
   1  -2   6 8089.52 593.478   5
  -1  -2  -6 8005.67 603.423   6
  -1   2  -6 7250.44 345.662   6
   1   2   6 7711.37 628.807   4
  -1  -2  -6 7497.95 425.128   5
   1  -2   6 7945.60 581.404   3
  -1  -2  -6 7452.45 621.569   4
   1   2   6 8813.25 707.704   3
   1  -2   6 8594.36 676.435   1
  -1  -2  -6 8021.46 596.118   3
   1   2   6 8943.41 692.734   2
  -1   2  -6 8578.88 637.511   5
   1   2   7 143.271 213.083   2
  -1   2  -7 552.571 149.116   6
   1  -2   7 527.835 209.256   5
   1   2   7 598.713 374.178   3
  -1   2  -7 191.838 228.398   5
  -1  -2  -7 308.280 296.150   4
  -1  -2  -7-61.8351 315.854   3
  -1  -2  -7 575.508 189.003   5
   1  -2   7 542.795 308.797   3
   1   2   7 344.972 235.649   4
   1  -2   7 865.430 286.335   1
  -1  -2  -7 520.589 258.750   6
  -1  -2  -8 7347.65 483.125   5
   1   2   8 9432.93 774.123   3
   1  -2   8 8806.37 725.609   3
  -1  -2  -8 8911.31 798.583   4
   1  -2   8 8654.31 676.345   5
  -1   2  -8 8720.64 458.144   6
   1  -2   9 182.140 189.718   5
  -1  -2  -9-283.140 368.736   4
  -1   2  -9 149.049 154.346   6
  -1   2  -9 40.8608 292.716   1
  -1  -2  -9 140.477 178.924   5
   1  -2   9-936.703 556.436   3
   1   2   9-26.4919 354.838   3
  -1  -2  -9 328.482 367.976   1
  -1  -2 -10 1605.87 555.709   1
  -1  -2 -10 608.995 406.975   4
  -1   2 -10 82.1406 336.117   1
  -1   2 -10 352.283 177.283   6
   1  -2  10-118.614 462.189   3
  -1  -2 -10 583.310 212.444   5
  -1   2 -10 225.371 369.049   4
   1   2  10 1973.03 564.469   3
   1   2  11 2493.47 572.655   3
  -1   2 -11 2729.78 342.712   6
  -1   2 -11 2390.23 467.006   1
  -1  -2 -11 3003.82 622.670   1
  -1   2 -11 2701.31 611.080   4
  -1  -2 -11 3078.45 644.417   4
   1  -2  11 1444.36 371.313   3
  -1   2 -11 3237.23 348.253   6
  -1  -2 -12 211.607 403.188   4
   1  -2  12-171.433 416.089   3
  -1   2 -12 40.3895 434.977   4
  -1  -2 -12 234.221 313.591   6
  -1   2 -12 222.853 207.706   6
   1   2  12 416.376 427.860   3
  -1  -2 -12-70.3680 427.102   1
  -1   2 -12-249.923 420.786   1
  -1  -2 -13 1568.57 479.164   1
   1  -2  13 1467.77 470.127   3
  -1  -2 -13 2341.25 606.939   4
  -1   2 -13 2310.91 630.562   4
  -1  -2 -13 1440.95 340.836   6
   1   2  13 2718.43 645.504   3
  -1   2 -13 1497.63 292.331   6
  -1   2 -13 2581.68 566.416   1
  -1  -2 -14 437.403 369.414   4
   1  -2  14 752.121 468.312   3
  -1   2 -14 405.554 379.653   1
   1   2  14 95.4492 444.439   3
  -1  -2 -14 47.5533 420.087   1
  -1   2 -14-441.369 497.530   4
  -1  -2 -14-74.4533 398.890   6
  -1   2 -15 7016.37 945.030   1
  -1  -2 -15 6295.56 901.147   1
  -1  -2 -15 7291.98 1055.45   4
  -1  -2 -15 7202.43 837.052   6
  -1   2 -15 5951.61 1032.48   4
   1   2  15 8283.00 1053.02   3
   1  -2  15 7500.65 1026.97   3
  -1  -2 -16-12.5933 489.818   4
  -1  -2 -16 414.196 428.100   1
  -1   2 -16 366.606 476.056   4
  -1   2 -16-222.442 422.219   1
   1  -2  16 1113.18 623.383   3
   1   2  16 342.222 473.411   3
  -1  -2 -17 1276.23 606.198   4
  -1   2 -17 730.939 419.826   1
   1  -2  17 2607.92 775.627   3
  -1   2 -17 1684.17 699.432   4
  -1  -2 -17 2011.79 617.494   1
   1   2  17 1136.71 633.645   3
  -1  -2 -18 1409.71 559.984   1
   1   2  18 1998.94 688.512   3
  -1   2 -18 1569.31 544.900   1
  -1  -2 -18 2011.66 713.648   4
   1  -2  18 1693.28 665.524   3
  -1  -2 -19 723.449 524.338   1
   1  -2  19 2312.73 771.126   3
  -1   2 -19 1670.83 672.410   1
   1  -3 -19-285.563 489.807   4
   1   3 -18 1263.26 682.263   2
   1  -3 -18 1293.91 600.750   4
   1   3 -18 1045.56 656.158   4
  -1   3  18 1716.08 690.193   3
  -1  -3  18 598.176 589.984   3
   1  -3 -17 4702.33 784.789   1
   1   3 -17 5334.70 1039.03   4
   1   3 -17 5003.98 993.390   2
   1  -3 -17 5442.05 817.310   6
  -1   3  17 5866.75 1033.30   3
   1  -3 -17 5062.93 956.122   4
  -1  -3  17 5851.57 1025.89   3
   1   3 -16 1303.17 446.599   1
   1  -3 -16 2456.82 664.709   4
  -1   3  16 1067.86 586.991   3
   1  -3 -16 2005.72 545.659   6
   1  -3 -16 1154.60 445.602   1
   1   3 -16 2806.72 781.193   2
   1   3 -16 2371.53 711.021   4
  -1  -3  16 415.897 521.237   3
   1   3 -15 985.435 458.066   1
   1  -3 -15 196.555 335.709   6
  -1  -3  15 884.429 525.647   3
   1  -3 -15 1269.02 489.328   1
  -1   3  15 405.312 533.628   3
   1   3 -15 901.782 532.106   4
   1  -3 -15 1303.72 563.292   4
   1   3 -15 528.960 413.527   2
   1  -3 -14 7262.57 873.130   1
  -1  -3  14 8091.72 987.715   3
   1   3 -14 8322.64 1131.09   2
   1  -3 -14 10186.8 1148.44   4
  -1   3  14 11560.0 1237.40   3
   1   3 -14 8694.82 889.369   1
   1  -3 -14 8262.72 937.860   6
   1   3 -14 9324.11 1177.49   4
   1  -3 -13 13130.4 1243.76   4
   1  -3 -13 12170.2 1074.73   6
  -1  -3  13 11239.3 1132.55   3
   1  -3 -13 12043.2 1059.00   1
   1   3 -13 13882.2 1300.78   2
   1   3 -13 14976.2 1405.07   4
   1   3 -13 12151.0 1005.27   1
  -1   3  13 14208.1 1337.89   3
   1  -3 -12 24064.9 1576.45   4
   1   3 -12 27033.1 1757.09   4
   1   3 -12 21053.7 1019.97   6
  -1  -3  12 22457.8 1468.12   3
   1  -3 -12 21447.4 1345.68   1
   1  -3 -12 23959.7 1482.51   2
   1   3 -12 22515.2 1295.14   1
  -1   3  12 25747.4 1640.58   3
   1   3 -12 25789.3 1676.71   2
   1  -3 -11 6295.90 716.475   2
   1   3 -11 5867.72 814.059   2
   1   3 -11 4948.96 487.488   6
  -1  -3  11 4732.17 714.304   3
   1   3 -11 5802.79 819.290   4
   1  -3 -11 4811.23 714.677   4
  -1   3  10 57641.6 2172.86   3
  -1  -3  10 57474.6 2187.27   3
   1  -3 -10 55355.3 1957.90   2
   1   3 -10 51839.8 1470.50   6
   1   3 -10 58863.7 2340.55   4
   1  -3 -10 54202.3 2079.86   4
   1   3 -10 55443.2 2221.96   2
  -1  -3   9 1371.37 322.425   5
   1  -3  -9 846.344 346.796   4
   1  -3  -9 1130.14 320.458   2
  -1  -3   9 1566.86 347.119   1
   1   3  -9 1337.37 312.786   1
   1   3  -9 1322.82 238.869   6
  -1   3   9 1111.91 293.871   2
   1   3  -8 9538.83 672.050   1
  -1   3   8 9249.98 662.454   2
   1  -3  -8 10443.5 807.838   4
  -1  -3   8 9671.32 677.450   1
   1   3  -8 9682.95 561.653   6
  -1  -3   8 9433.11 674.212   5
   1  -3  -8 8690.55 691.904   2
   1  -3  -7 3575.63 518.157   4
  -1  -3   7 2580.50 339.814   1
   1   3  -7 2444.17 347.458   1
   1  -3  -7 2190.57 342.313   2
  -1   3   7 2264.72 330.216   2
   1   3  -7 2580.27 295.798   6
  -1  -3   7 2668.72 365.731   5
   1  -3  -6-342.003 244.719   2
  -1  -3   6 791.126 327.346   2
   1  -3  -6 64.7396 231.331   3
  -1  -3   6-16.9077 173.203   6
   1   3  -6-48.3309 144.407   6
  -1  -3   6-270.706 229.397   1
   1  -3  -6 570.485 348.498   4
  -1   3   6 21.1914 157.716   2
   1   3  -6-6.05917 210.728   1
   1  -3  -5 3635.69 361.466   2
  -1  -3   5 4262.52 470.553   2
   1  -3  -5 3990.70 472.023   3
  -1  -3   5 3838.55 349.475   1
   1   3  -5 3557.69 301.765   6
  -1  -3   5 3674.91 331.539   6
  -1   3   5 3397.86 308.147   2
   1  -3  -4 8290.79 595.923   3
   1  -3  -4 9044.25 430.219   2
   1   3  -4 9113.53 444.238   6
  -1   3   4 9446.28 419.334   2
  -1  -3   4 8637.46 479.271   1
  -1  -3   4 8935.93 481.856   6
   1  -3  -3 77325.4 995.750   2
  -1  -3   3 76979.2 1376.94   6
  -1   3   3 80681.7 1661.99   8
   1  -3  -3 79725.1 1660.39   3
  -1   3   3 78316.7 1011.92   5
  -1  -3   3 78918.0 1044.65   8
   1   3  -3 80883.5 1341.77   6
  -1  -3   2 87440.5 1478.35   6
   1  -3  -2 91934.1 1312.59   5
   1   3  -2 91000.4 1454.06   6
   1  -3  -2 96064.5 1660.56   3
  -1   3   2 89398.0 1648.47   8
  -1   3   2 90580.8 1230.01   5
   1  -3  -1 6213.15 374.142   5
  -1   3   1 6693.22 444.804   8
   1  -3  -1 7675.40 451.878   3
   1   3  -1 7053.76 435.444   6
  -1   3   1 7769.39 411.106   5
   1   3   0 874374. 6358.73   6
   1  -3   0 873843. 5983.96   7
   1  -3   0 841405. 5441.67   2
   1  -3   0 868177. 6176.37   5
   1  -3   0 870183. 6071.52   8
  -1   3   0 848127. 6007.93   8
  -1   3  -1 326701. 2988.62   8
   1  -3   1 329065. 3396.21   1
   1   3   1 329362. 3458.08   6
   1  -3   1 326170. 3048.66   2
   1  -3   1 328913. 3332.63   5
  -1  -3  -1 330623. 3232.86   7
   1  -3   1 324268. 3022.00   8
   1   3   2 16588.3 757.887   6
   1  -3   2 17519.0 749.880   5
   1  -3   2 17356.7 745.927   1
   1  -3   2 16812.5 735.543   4
   1   3   2 16617.1 525.998   4
   1  -3   2 17075.9 657.360   8
   1  -3   2 16954.7 723.098   2
  -1  -3  -2 17219.8 712.670   3
   1  -3   2 16793.0 415.921   6
   1   3   3 120576. 1773.15   4
   1   3   3 130651. 2246.99   6
   1  -3   3 131456. 2230.77   2
   1  -3   3 128315. 2186.24   5
   1  -3   3 122362. 1903.68   8
   1  -3   3 132276. 2289.62   4
   1   3   3 128093. 2033.89   3
  -1  -3  -3 125205. 2042.59   3
   1  -3   3 127950. 2212.01   1
   1   3   4 45953.6 1207.63   4
  -1  -3  -4 47055.3 1200.46   4
   1   3   4 50650.6 1450.52   6
   1  -3   4 51907.4 1515.73   2
   1   3   4 50981.8 1346.96   3
   1  -3   4 51360.5 1461.75   1
   1  -3   4 49654.6 1388.33   5
   1  -3   4 53379.1 1579.38   4
  -1  -3  -4 47065.4 1330.23   3
   1   3   5 35226.9 1223.99   3
   1  -3   5 36159.7 1251.81   5
   1  -3   5 37953.8 1450.63   4
  -1  -3  -5 35155.9 1215.27   3
   1   3   5 33962.8 1159.52   4
  -1  -3  -5 34724.6 1146.25   4
   1  -3   5 34896.1 1284.35   1
   1  -3   5 36335.6 1366.82   2
   1   3   5 35169.8 1261.79   6
   1  -3   6 7042.55 628.081   1
  -1  -3  -6 6966.75 697.483   6
   1  -3   6 5940.89 583.356   3
  -1  -3  -6 6384.62 394.148   5
   1  -3   6 7182.72 604.372   5
   1  -3   6 6641.02 677.211   4
   1  -3   6 7350.48 682.701   2
   1   3   6 7357.10 629.883   3
  -1   3  -6 6698.76 620.045   5
  -1  -3  -6 6683.91 602.033   4
   1   3   6 6707.91 595.182   2
  -1  -3  -6 7540.63 638.252   3
   1   3   6 6240.02 560.924   4
  -1  -3  -7 15780.4 600.965   5
  -1  -3  -7 17440.3 997.092   4
   1   3   7 17897.0 1009.54   2
   1  -3   7 19052.9 1003.56   5
  -1   3  -7 13535.7 398.649   6
   1  -3   7 17058.8 959.656   3
   1   3   7 18459.7 1023.11   3
  -1  -3  -7 18549.4 993.904   3
   1   3   7 17418.0 989.120   4
  -1  -3  -8 10537.4 519.387   5
  -1  -3  -8 10608.8 839.542   4
   1  -3   8 12202.0 832.021   5
  -1   3  -8 10481.0 398.173   6
   1   3   8 11810.5 849.744   3
  -1   3  -8 8694.89 370.716   6
   1  -3   8 10942.6 847.714   3
  -1   3  -9 5453.82 317.055   6
   1   3   9 6008.92 703.749   3
  -1  -3  -9 4572.95 360.385   5
   1  -3   9 6340.13 726.669   3
  -1   3  -9 4369.21 297.213   6
  -1  -3  -9 5163.56 647.828   4
  -1   3  -9 6426.44 708.767   1
   1   3  10 22765.8 1377.27   3
  -1   3 -10 23678.6 1547.15   2
  -1  -3 -10 22085.2 1251.55   6
  -1   3 -10 21533.9 704.019   6
  -1   3 -10 23382.5 1529.58   4
   1  -3  10 22204.5 1298.91   3
  -1  -3 -10 24602.6 1515.12   1
  -1  -3 -10 19237.4 737.962   5
  -1   3 -10 18899.9 653.627   6
  -1   3 -10 21233.9 1298.01   1
  -1  -3 -10 21371.3 1335.46   4
  -1   3 -11 39889.3 1833.26   1
  -1  -3 -11 40937.5 1768.15   6
  -1  -3 -11 39979.2 1914.25   4
  -1   3 -11 36400.9 977.976   6
  -1   3 -11 37211.6 1010.84   6
  -1  -3 -11 41259.5 2005.60   1
   1  -3  11 38041.3 1783.76   3
  -1   3 -11 40484.2 2129.77   4
   1   3  11 40295.5 1939.31   3
  -1   3 -12 12505.8 1121.29   1
   1  -3  12 10978.9 1047.69   3
   1   3  12 10475.8 1072.01   3
  -1  -3 -12 12106.7 1169.10   1
  -1  -3 -12 12647.6 1038.42   6
  -1  -3 -12 12142.5 1116.53   4
  -1   3 -12 12184.2 1246.37   4
  -1   3 -12 11220.0 569.477   6
  -1   3 -13 4985.41 744.734   1
  -1  -3 -13 3941.44 636.158   6
  -1  -3 -13 4981.48 840.607   1
   1   3  13 5430.91 820.501   3
  -1  -3 -13 4650.90 716.273   4
  -1   3 -13 4740.02 831.516   4
   1  -3  13 5335.38 777.760   3
  -1  -3 -14 2374.08 635.147   4
   1   3  14 1930.12 650.539   3
  -1  -3 -14 2000.50 485.714   6
  -1  -3 -14 2275.76 605.555   1
  -1   3 -14 1511.14 517.965   1
  -1   3 -14 2036.27 635.972   4
   1  -3  14 1188.07 548.770   3
  -1  -3 -15 800.041 390.595   6
  -1   3 -15 574.961 397.435   1
  -1  -3 -15-291.735 483.868   1
   1  -3  15 1137.96 541.781   3
   1   3  15 555.505 509.604   3
  -1  -3 -15 942.948 517.718   4
  -1   3 -15 642.111 530.016   4
   1   3  16 1264.07 568.713   3
  -1   3 -16 467.311 498.034   4
   1  -3  16 739.779 560.096   3
  -1   3 -16 1074.28 544.734   1
  -1  -3 -16 1916.53 587.642   1
  -1  -3 -16 739.527 487.884   4
  -1  -3 -16 641.645 323.714   6
  -1   3 -17 16.8180 365.351   1
  -1  -3 -17 581.503 453.020   4
   1  -3  17 696.773 536.325   3
   1   3  17-903.453 609.652   3
  -1   3 -17-463.175 541.056   4
  -1  -3 -17-195.772 490.582   1
  -1  -3 -18 2191.04 714.672   4
   1   3  18 783.109 585.517   3
  -1   3 -18 784.773 532.163   1
   1  -3  18 1098.61 597.332   3
  -1  -3 -18 265.610 500.011   1
  -1   3 -19 382.474 455.050   1
   1  -4 -19-92.0815 436.034   4
   1  -4 -18 2599.81 660.525   6
   1   4 -18 3295.35 911.509   2
  -1   4  18 4624.68 935.627   3
  -1  -4  18 2714.42 805.032   3
   1  -4 -18 3324.89 824.036   4
  -1   4  17 24.8322 536.889   3
   1  -4 -17 249.170 516.145   4
   1   4 -17 424.864 515.951   2
   1   4 -17-260.950 503.117   4
   1  -4 -17-297.846 385.340   1
  -1  -4  17 469.622 511.285   3
   1  -4 -17 535.845 434.859   6
   1  -4 -16 8328.86 1148.94   4
   1   4 -16 6968.60 1131.20   4
  -1   4  16 5490.20 933.076   3
   1  -4 -16 6143.19 878.768   1
   1   4 -16 9265.67 1247.15   2
   1   4 -16 6868.73 857.989   1
   1  -4 -16 7661.42 988.545   6
  -1  -4  16 7016.91 1105.15   3
   1  -4 -15 630.557 425.430   1
   1   4 -15 852.809 388.915   1
  -1   4  15 248.011 541.245   3
   1   4 -15-205.257 422.194   4
   1  -4 -15 441.636 489.447   4
   1   4 -15-327.600 592.267   2
  -1  -4  15 204.984 457.101   3
   1  -4 -15 330.206 375.796   6
   1   4 -14 1478.93 581.213   4
   1  -4 -14 1018.52 442.382   1
  -1   4  14 959.578 563.927   3
  -1  -4  14 429.833 525.077   3
   1   4 -14 297.542 430.730   2
   1  -4 -14 756.127 427.792   6
   1  -4 -14 1727.15 559.874   4
   1   4 -14 817.440 336.302   1
  -1   4  13 11201.9 1188.40   3
   1  -4 -13 9892.25 1007.50   6
  -1  -4  13 8082.74 1034.19   3
   1   4 -13 11772.7 1282.59   4
   1   4 -13 10497.4 936.222   1
   1  -4 -13 10972.7 1118.03   4
   1   4 -13 11913.5 1239.48   2
   1   4 -12 2007.29 612.514   2
   1   4 -12 370.155 292.386   1
   1   4 -12 1077.44 522.309   4
  -1  -4  12 1032.01 589.467   3
   1  -4 -12 359.751 308.571   6
   1  -4 -12 1108.69 454.196   4
  -1   4  12 717.803 535.159   3
  -1   4  11 2626.04 624.888   3
   1   4 -11 1757.34 529.534   2
   1   4 -11 1809.29 294.679   6
   1   4 -11 1579.13 526.351   4
  -1  -4  11 1605.00 588.363   3
   1  -4 -11 1231.69 393.788   4
  -1  -4  10 1639.19 519.400   3
   1   4 -10 1702.36 566.009   4
   1  -4 -10 951.373 371.851   4
   1   4 -10 1049.75 213.661   6
  -1   4  10 1862.30 495.864   3
   1   4 -10 1210.74 450.965   2
  -1   4   9 16360.5 1117.05   3
   1   4  -9 13757.9 667.261   6
  -1  -4   9 14517.2 902.460   1
  -1  -4   9 15111.5 1099.40   3
  -1   4   9 14398.1 875.751   2
   1  -4  -9 15161.4 1010.98   4
   1  -4  -9 13721.3 899.248   2
  -1   4   8 2454.55 380.148   2
   1  -4  -8 3358.40 508.954   4
   1   4  -8 2447.08 398.111   1
   1  -4  -8 2933.63 417.894   2
  -1  -4   8 2315.15 363.099   1
   1   4  -8 2300.59 273.326   6
  -1  -4   7 79354.1 1980.71   5
   1  -4  -7 82854.1 1855.90   2
   1   4  -7 77702.4 1471.44   6
   1  -4  -7 84133.3 2088.65   4
  -1  -4   7 77819.7 1496.63   6
  -1   4   7 76329.9 1683.84   2
  -1  -4   7 85468.7 1960.92   1
   1  -4  -6 29065.2 988.022   2
  -1  -4   6 28103.9 1048.39   1
  -1   4   6 26795.1 882.404   2
  -1  -4   6 30595.8 1280.23   2
   1  -4  -6 30258.1 1286.79   3
  -1  -4   6 27653.2 862.981   6
   1   4  -6 28007.3 837.733   6
   1  -4  -6 30211.6 1144.63   4
  -1  -4   5 100335. 1898.46   1
   1  -4  -5 100277. 2212.44   3
   1   4  -5 99887.1 1597.16   6
  -1   4   5 96795.4 1495.85   2
  -1  -4   5 98585.5 1664.80   6
   1  -4  -5 101602. 1607.30   2
  -1  -4   4 46178.0 1199.50   1
   1  -4  -4 44936.9 1418.68   3
   1   4  -4 44925.8 1046.74   6
  -1   4   4 46664.3 822.864   2
  -1  -4   4 44454.2 1098.62   6
  -1  -4   3 135444. 1977.02   6
  -1   4   3 135461. 1586.50   5
   1   4  -3 137750. 2194.97   4
   1   4  -3 138441. 1950.85   6
  -1   4   3 135309. 2260.21   8
   1  -4  -3 142161. 1669.16   5
   1  -4  -3 140098. 2397.52   3
   1   4  -2 629.635 193.744   6
  -1   4   2 600.343 205.206   8
   1  -4  -2 797.313 238.735   3
   1  -4  -2 469.680 155.349   5
  -1   4   2 870.748 186.382   5
   1   4  -2 580.831 198.438   4
  -1  -4   2 517.426 222.863   6
   1  -4  -1 483.963 226.820   8
  -1   4   1 331.279 191.007   5
  -1  -4   1 425.560 215.059   6
   1  -4  -1 593.869 192.020   5
   1   4  -1 494.891 197.369   6
  -1   4   1 450.932 195.323   8
   1  -4  -1 388.367 203.804   3
   1  -4   0 46001.1 1168.05   5
   1  -4   0 46210.7 1060.75   8
   1  -4   0 47443.4 1140.15   7
   1   4   0 48123.1 1237.83   6
   1  -4   0 43805.5 822.192   2
  -1   4   0 46383.8 1061.76   8
  -1  -4   0 46267.3 1190.03   7
   1   4   1 363178. 3922.76   6
   1  -4   1 350441. 3257.32   2
   1  -4   1 352525. 3762.37   5
  -1   4  -1 349059. 3222.36   8
   1  -4   1 347444. 3269.58   8
  -1   4  -1 352944. 3304.05   2
  -1  -4  -1 353815. 3718.93   7
  -1   4  -2 109885. 1924.41   2
   1   4   2 104657. 1278.99   4
  -1   4  -2 108790. 1665.75   8
   1  -4   2 113989. 1901.40   2
   1  -4   2 113956. 2108.57   1
   1  -4   2 113607. 2087.69   5
   1   4   2 110952. 2145.00   6
   1  -4   2 110101. 1950.43   4
   1  -4   2 107705. 1644.33   8
  -1  -4  -2 110161. 1974.96   3
   1  -4   3 10676.4 649.067   2
   1  -4   3 11900.9 713.221   4
   1   4   3 10890.5 703.479   6
   1  -4   3 7581.91 284.899   6
   1  -4   3 10413.9 544.373   8
   1  -4   3 12189.9 709.170   5
   1  -4   3 9131.65 308.148   6
   1   4   3 10634.9 658.345   3
  -1  -4  -3 10013.3 608.998   3
   1   4   3 10290.2 460.458   4
   1  -4   3 10842.1 690.975   1
  -1  -4  -4 153075. 2564.33   3
   1   4   4 153075. 2748.41   6
   1  -4   4 154627. 2716.83   5
   1   4   4 150422. 2163.65   4
   1  -4   4 153071. 2712.60   2
   1  -4   4 146559. 2686.19   1
  -1  -4  -4 144134. 2096.47   4
   1  -4   4 158252. 2855.12   4
   1   4   4 148782. 2558.26   3
   1  -4   5 85449.1 2111.59   1
  -1  -4  -5 77513.5 1683.58   4
   1  -4   5 88304.4 2253.89   4
   1   4   5 79045.7 2024.14   6
   1  -4   5 88664.6 2108.32   5
   1  -4   5 85490.0 2133.28   2
   1   4   5 86811.1 2002.06   3
  -1  -4  -5 82209.0 1966.20   3
   1   4   5 80409.4 1725.78   4
   1   4   6 56571.4 1706.71   3
   1   4   6 55459.9 1650.73   2
  -1  -4  -6 52792.4 1537.60   4
   1  -4   6 53116.2 1786.70   1
   1  -4   6 57390.1 1919.11   4
  -1  -4  -6 54320.7 1676.75   3
   1  -4   6 56634.7 1748.98   5
   1   4   6 52644.9 1520.74   4
   1  -4   7 98146.9 2338.42   3
  -1  -4  -7 91211.4 2197.72   4
   1   4   7 99544.4 2390.22   3
  -1  -4  -7 86324.1 1426.84   5
   1   4   7 91051.1 2213.38   4
   1   4   7 93715.4 2302.68   2
  -1  -4  -8 2059.83 236.857   5
   1  -4   8 2189.76 387.769   3
  -1  -4  -8 2357.07 441.329   4
   1   4   8 2570.65 507.894   3
   1   4   8 2826.09 470.591   4
   1  -4   9 5087.24 646.216   3
  -1  -4  -9 3570.28 290.784   5
  -1  -4  -9 4013.17 581.702   6
   1   4   9 3900.11 604.684   3
  -1  -4  -9 3759.61 567.188   4
  -1   4  -9 4150.97 657.476   4
  -1   4  -9 4117.85 613.757   1
  -1   4  -9 4206.44 693.820   2
   1   4  10 8662.33 910.787   3
  -1  -4 -10 7943.46 840.237   6
  -1  -4 -10 7299.72 815.358   4
  -1   4 -10 8209.91 959.187   2
  -1  -4 -10 5585.36 352.381   5
  -1   4 -10 7532.64 932.349   4
  -1   4 -10 7075.89 795.610   1
   1  -4  10 7296.13 811.273   3
   1  -4  11 4195.84 717.932   3
  -1  -4 -11 3649.68 665.592   4
  -1   4 -11 4430.55 845.675   2
  -1  -4 -11 4255.99 727.209   6
   1   4  11 3803.58 708.022   3
  -1   4 -11 3193.52 648.777   1
  -1   4 -11 3270.53 763.428   4
  -1  -4 -12 4380.84 699.505   4
  -1  -4 -12 5471.23 751.227   6
  -1   4 -12 5627.68 780.963   1
  -1  -4 -12 5379.88 894.598   1
   1   4  12 5647.19 868.509   3
   1  -4  12 2995.98 584.908   3
  -1   4 -12 4942.43 822.900   4
  -1  -4 -13 1061.44 472.687   4
  -1  -4 -13 871.030 578.427   1
   1   4  13 613.101 456.699   3
  -1   4 -13 1212.62 576.408   4
   1  -4  13 639.750 445.853   3
  -1  -4 -13 1442.65 486.194   6
  -1   4 -13 737.760 436.445   1
  -1   4 -14 12474.5 1402.49   4
  -1   4 -14 10818.8 1158.60   1
  -1  -4 -14 9619.04 1122.75   4
   1   4  14 11210.7 1225.49   3
   1  -4  14 9800.70 1139.43   3
  -1  -4 -14 10669.4 1060.85   6
  -1  -4 -14 9256.00 1108.78   1
   1  -4  15 947.808 490.867   3
  -1  -4 -15 1914.04 546.905   4
  -1  -4 -15 2334.30 587.449   6
  -1   4 -15 2216.44 637.118   1
  -1   4 -15 2481.71 767.821   4
   1   4  15 2957.38 729.854   3
  -1  -4 -15 3064.83 727.493   1
  -1  -4 -16-160.512 490.260   1
  -1   4 -16-812.689 586.936   4
   1  -4  16-325.463 504.179   3
  -1  -4 -16-634.094 421.043   6
  -1  -4 -16-387.620 437.724   4
  -1   4 -16 448.480 454.795   1
   1   4  16 60.6041 484.741   3
   1   4  17-224.066 517.584   3
  -1   4 -17-656.766 554.629   4
   1  -4  17 234.227 466.852   3
  -1  -4 -17 129.443 467.053   1
  -1  -4 -17-489.874 471.533   4
  -1   4 -17 569.278 517.508   1
  -1   4 -18 4632.18 925.786   1
  -1  -4 -18 4325.10 888.835   1
   1   4  18 6648.70 1179.75   3
   1  -4  18 4695.67 974.482   3
  -1  -4 -18 5978.36 1051.18   4
  -1   4 -19 2156.62 682.005   1
   1  -5 -19 931.575 522.440   4
  -1  -5  18 1477.43 705.865   3
   1  -5 -18 1987.69 601.812   6
   1  -5 -18 2348.02 712.964   4
  -1   5  18 872.839 665.632   3
  -1   5  17 1591.50 723.085   3
   1  -5 -17 2362.32 680.209   4
   1   5 -17 2716.49 796.732   2
  -1  -5  17 1400.58 675.133   3
   1  -5 -17 1960.47 651.123   1
   1   5 -17 2395.20 785.477   4
   1  -5 -17 1472.41 537.265   6
   1  -5 -16 3880.93 793.195   6
   1  -5 -16 3810.27 828.422   4
   1   5 -16 3167.82 632.653   1
   1   5 -16 4354.99 940.931   2
   1  -5 -16 3663.35 758.216   1
  -1  -5  16 2869.23 746.322   3
   1   5 -16 3456.24 817.091   4
  -1   5  16 3815.96 818.705   3
   1   5 -15 316.646 455.240   2
   1  -5 -15 96.0515 419.478   4
   1   5 -15 753.679 412.549   1
  -1   5  15-1059.38 618.295   3
   1   5 -15-271.526 483.665   4
   1  -5 -15 527.419 464.187   6
   1  -5 -15 438.524 512.915   1
  -1  -5  15-482.639 605.154   3
   1  -5 -14 3401.75 679.249   6
  -1   5  14 4654.16 860.931   3
   1   5 -14 5388.44 930.934   2
   1   5 -14 5022.06 732.333   1
   1   5 -14 4974.44 925.247   4
  -1  -5  14 4401.79 847.175   3
   1  -5 -14 5563.53 872.555   4
  -1  -5  13 13034.4 1313.21   3
   1   5 -13 10338.7 1202.54   2
   1  -5 -13 9986.45 1043.77   6
   1  -5 -13 9769.58 1027.01   4
   1   5 -13 10560.7 955.458   1
   1   5 -13 10233.4 1200.12   4
  -1   5  13 10082.4 1127.24   3
   1   5 -12 2999.38 713.280   4
   1   5 -12 2898.12 606.757   2
  -1  -5  12 3710.46 774.856   3
   1   5 -12 2646.77 507.326   1
   1  -5 -12 3339.54 613.358   6
  -1   5  12 2969.93 678.879   3
   1  -5 -12 2418.78 537.269   4
   1   5 -11 371.642 425.275   2
   1   5 -11 170.272 264.765   1
   1  -5 -11-948.645 538.361   6
  -1  -5  11 140.265 444.840   3
  -1   5  11-592.646 534.317   3
   1  -5 -11-738.535 455.235   4
   1   5 -11 398.900 405.530   4
   1   5 -11 244.268 156.327   6
   1   5 -10 30919.1 1756.54   2
   1  -5 -10 26379.6 1484.68   6
   1   5 -10 25161.7 888.566   6
  -1   5  10 30622.9 1643.37   3
  -1  -5  10 30352.2 1659.36   3
   1   5 -10 30061.4 1724.06   4
   1  -5 -10 30102.5 1516.49   4
  -1  -5   9 12359.3 1012.00   3
  -1   5   9 12980.4 1003.16   3
   1   5  -9 13356.0 1126.48   4
   1  -5  -9 11842.7 904.470   4
   1   5  -9 13550.1 1111.28   2
   1   5  -9 11047.0 568.955   6
  -1   5   9 11549.7 761.941   2
  -1  -5   9 11929.3 855.495   1
   1  -5  -8 4047.55 495.467   4
   1   5  -8 3650.15 322.895   6
  -1  -5   8 3947.52 491.133   1
   1   5  -8 3929.08 630.384   4
  -1   5   8 3887.53 410.025   2
  -1  -5   8 3531.77 353.211   6
  -1  -5   7 9200.72 672.583   1
   1  -5  -7 8940.54 685.329   4
   1   5  -7 8736.34 474.844   6
  -1   5   7 8659.92 539.181   2
  -1  -5   7 8622.45 500.636   6
  -1  -5   6 97827.5 2124.09   1
  -1  -5   6 97609.1 1696.72   6
   1   5  -6 96229.0 1643.85   6
   1  -5  -6 98544.6 2011.05   4
  -1   5   6 97204.9 1611.74   2
  -1  -5   5 6167.60 536.795   1
   1   5  -5 5435.88 392.723   6
   1  -5  -5 5879.89 614.217   3
  -1   5   5 5353.32 322.385   2
  -1  -5   5 5317.46 439.920   6
   1   5  -5 5692.09 577.793   4
   1   5  -4 3232.21 337.358   6
  -1  -5   4 2618.34 379.494   6
   1  -5  -4 3427.88 448.546   3
   1  -5  -4 3010.57 249.389   5
   1   5  -4 2982.02 409.947   4
  -1  -5   4 2252.32 169.512   8
   1  -5  -3 258039. 3591.74   3
   1   5  -3 258492. 3192.22   4
   1   5  -3 263190. 3055.15   6
   1  -5  -3 262233. 2720.67   5
  -1  -5   3 253073. 3032.34   6
  -1   5   3 248355. 3366.87   8
   1  -5  -2 7513.80 457.760   5
   1   5  -2 7281.20 501.195   6
  -1  -5   2 6331.63 491.565   6
   1   5  -2 6952.61 451.389   4
   1  -5  -2 7213.07 576.937   3
  -1   5   2 7178.04 437.411   5
  -1   5   2 7132.13 546.425   8
   1  -5  -1 16682.7 818.538   3
  -1  -5   1 16529.7 778.677   6
  -1   5   1 16233.8 699.139   5
   1   5  -1 17387.7 564.547   4
  -1   5   1 15510.9 730.088   8
   1   5  -1 17211.2 786.218   6
   1  -5  -1 16274.8 701.848   8
   1  -5  -1 17262.0 735.074   5
   1  -5  -1 16132.0 789.605   7
  -1   5   0 4677.46 384.896   8
   1  -5   0 4623.97 420.200   5
   1  -5   0 4908.24 411.375   8
   1  -5   0 4572.26 431.666   7
   1   5   0 4674.95 453.239   6
   1   5   0 3975.48 211.566   4
  -1   5   0 4139.16 399.717   5
  -1  -5   0 4767.75 448.681   7
   1  -5   0 4414.88 276.251   2
  -1   5  -1 201.506 186.115   8
  -1   5  -1 47.0892 162.844   2
  -1  -5  -1-94.5777 207.231   7
   1  -5   1 14.4404 147.765   4
   1  -5   1-27.8970 170.299   5
   1   5   1-55.5398 178.142   6
   1  -5   1-169.753 160.990   2
   1  -5   2 45947.8 1269.67   4
   1   5   2 46907.4 1476.95   6
  -1  -5  -2 46615.8 1402.44   3
  -1   5  -2 46436.6 1077.35   8
   1  -5   2 46293.8 993.886   6
   1  -5   2 46989.9 1228.19   2
  -1   5  -2 47033.1 1258.71   2
   1  -5   2 48669.3 1441.98   5
   1  -5   2 45905.7 1098.95   8
   1  -5   2 46869.9 1457.81   1
   1  -5   3 19356.2 921.710   4
   1  -5   3 19820.1 972.095   1
   1  -5   3 18611.7 856.801   2
  -1   5  -3 17594.6 877.358   2
   1  -5   3 16223.5 514.476   6
   1   5   3 18083.6 969.427   6
   1  -5   3 18068.6 684.139   8
   1   5   3 17234.7 544.751   4
   1  -5   3 19082.3 954.724   5
  -1  -5  -3 17254.5 894.029   3
   1  -5   4 2970.73 412.924   1
   1   5   4 2619.45 275.126   4
   1   5   4 2038.59 356.297   3
   1  -5   4 3361.50 472.304   4
   1  -5   4 2777.00 396.762   2
   1   5   4 2680.64 409.966   6
  -1   5  -4 2985.26 449.117   4
  -1   5  -4 2598.06 438.736   2
   1  -5   4 3078.78 439.894   5
   1  -5   4 2766.59 340.650   8
  -1  -5  -4 2876.23 422.913   3
   1  -5   5-67.9971 181.919   8
   1  -5   5-371.987 262.565   4
  -1  -5  -5 221.454 234.457   3
  -1  -5  -5 61.6144 186.730   4
   1  -5   5-36.9527 237.584   2
   1  -5   5-59.1933 194.385   5
   1   5   5 241.170 376.801   3
   1   5   5-52.0191 162.795   4
   1  -5   5 16.5974 182.200   1
   1   5   6 1820.16 316.358   4
   1   5   6 754.871 350.622   3
  -1  -5  -6 1800.95 321.813   4
   1   5   7 3635.97 451.442   4
   1   5   7 3574.26 468.210   2
   1   5   7 3818.85 555.015   3
  -1  -5  -7 3675.86 488.849   4
  -1  -5  -8 34472.8 1582.88   6
  -1  -5  -8 26626.5 729.971   5
   1   5   8 33943.5 1531.24   3
   1  -5   8 32021.0 1499.93   3
  -1   5  -8 33207.5 1566.08   1
  -1  -5  -8 32393.7 1382.21   4
   1   5   8 34407.5 1420.35   4
  -1   5  -8 35894.6 1762.04   4
  -1   5  -8 36196.0 1775.27   2
   1  -5   9 4087.76 568.931   3
  -1  -5  -9 3497.84 610.071   6
  -1   5  -9 4147.31 657.176   1
  -1   5  -9 4698.13 745.707   2
  -1   5  -9 4647.62 729.269   4
   1   5   9 4048.52 630.706   3
  -1  -5  -9 2393.99 212.019   5
  -1  -5  -9 3509.13 540.271   4
  -1   5 -10 77046.8 2813.62   2
   1  -5  10 71248.6 2462.44   3
   1   5  10 74077.4 2504.61   3
  -1   5 -10 77409.3 2827.39   4
  -1  -5 -10 74188.8 2512.31   6
  -1   5 -10 74344.4 2547.37   1
  -1  -5 -10 68133.4 2276.76   4
  -1  -5 -11 3480.72 641.250   4
   1   5  11 4725.17 766.036   3
   1  -5  11 3862.84 697.534   3
  -1  -5 -11 5014.92 764.527   6
  -1   5 -11 4760.51 737.356   1
  -1   5 -11 3481.27 768.854   4
  -1   5 -11 5604.69 919.108   2
  -1  -5 -12 5436.53 781.414   6
   1   5  12 6745.11 911.624   3
  -1   5 -12 7306.25 891.260   1
  -1   5 -12 6144.36 914.185   4
   1  -5  12 5914.68 863.286   3
  -1  -5 -12 5494.02 759.135   4
  -1   5 -12 6272.78 924.118   2
   1   5  13 2201.23 584.169   3
  -1  -5 -13 1642.33 579.335   1
  -1  -5 -13 1456.91 479.083   6
  -1   5 -13 1904.27 644.294   4
  -1  -5 -13 1288.42 463.553   4
  -1   5 -13 2153.05 543.882   1
   1  -5  13 309.320 427.959   3
  -1   5 -14-337.030 414.622   1
  -1  -5 -14-29.5259 412.063   6
  -1  -5 -14-151.969 357.588   4
   1  -5  14-593.064 570.750   3
  -1  -5 -14 671.225 559.731   1
   1   5  14-696.523 597.100   3
  -1   5 -14-556.561 525.929   4
   1   5  15-599.729 601.550   3
   1  -5  15-239.243 476.019   3
  -1   5 -15 213.015 483.705   4
  -1   5 -15 547.084 342.902   1
  -1  -5 -15 1053.66 639.337   1
  -1  -5 -15 293.070 382.100   4
  -1  -5 -15-522.953 431.010   6
   1  -5  16 621.808 444.209   3
  -1   5 -16-96.2394 355.722   1
  -1  -5 -16 104.105 404.515   1
  -1  -5 -16 482.459 423.357   4
  -1  -5 -16-259.556 436.561   6
   1   5  16-673.078 547.305   3
  -1   5 -16 606.153 583.465   4
   1   5  17 2512.08 747.765   3
   1  -5  17 3091.60 843.228   3
  -1  -5 -17 3324.39 783.547   1
  -1  -5 -17 2624.22 753.721   4
  -1  -5 -17 2420.51 635.718   6
  -1   5 -17 3194.41 896.544   4
  -1   5 -17 3688.35 830.117   1
   1  -5  18 1458.95 635.912   3
  -1  -5 -18 1133.30 567.557   1
  -1   5 -18 1647.69 643.350   1
  -1  -5 -18 1729.01 633.374   4
   1   5  18 1467.23 683.315   3
   1  -6 -19 4388.64 924.986   4
   1  -6 -18 6055.09 1044.33   4
   1  -6 -18 5839.77 1004.29   6
   1  -6 -17 12854.8 1362.19   6
   1   6 -17 15731.3 1765.80   2
  -1   6  17 12309.8 1449.91   3
   1  -6 -17 11866.5 1312.92   1
   1  -6 -17 12873.5 1434.55   4
   1   6 -17 14863.0 1672.48   4
  -1  -6  17 11856.5 1446.65   3
  -1   6  16-823.692 530.995   3
   1  -6 -16 79.0104 409.314   1
   1  -6 -16-28.3923 380.723   6
  -1  -6  16-851.078 781.129   3
   1   6 -16 553.449 614.211   2
   1   6 -16 646.282 542.996   4
   1  -6 -16-109.497 378.634   4
   1  -6 -15 6574.50 965.930   4
  -1  -6  15 5820.50 953.200   3
   1   6 -15 6659.50 1074.73   2
   1   6 -15 6757.98 1104.61   4
  -1   6  15 5857.50 981.464   3
   1  -6 -15 6845.63 964.471   6
   1  -6 -14 5174.52 829.129   4
   1  -6 -14 5761.61 889.796   6
  -1  -6  14 6171.64 1004.22   3
  -1   6  14 6230.82 946.142   3
   1   6 -14 5818.30 985.415   2
   1   6 -14 4832.19 906.222   4
  -1  -6  13 4842.30 904.346   3
   1  -6 -13 4817.08 809.878   6
   1   6 -13 4217.68 820.618   2
   1  -6 -13 3891.37 671.672   4
   1   6 -13 4130.82 806.078   4
  -1   6  13 4822.68 801.823   3
  -1   6  12-401.062 575.411   3
   1  -6 -12 841.940 443.097   4
   1  -6 -12 267.428 356.922   6
   1   6 -12 558.592 472.230   4
  -1  -6  12 63.3386 455.959   3
   1   6 -12 829.672 551.236   2
   1  -6 -11-500.396 445.148   4
   1   6 -11-133.039 485.574   4
  -1   6  11 200.090 494.696   3
   1  -6 -11-362.036 437.435   6
  -1  -6  11-621.697 477.351   3
   1   6 -11 220.424 379.357   2
   1  -6 -10 883.324 290.260   4
  -1   6  10 364.914 428.228   3
   1  -6 -10 644.473 373.693   6
   1   6 -10 700.304 445.471   2
   1   6 -10 928.684 190.122   6
  -1  -6  10 769.892 394.733   3
   1   6 -10-32.5381 467.850   4
  -1   6  10 776.386 263.433   2
   1   6  -9 2597.52 539.750   4
   1  -6  -9 2016.24 430.328   6
  -1   6   9 2982.35 553.307   3
   1   6  -9 2915.80 298.913   6
   1  -6  -9 2957.06 454.953   4
   1   6  -9 3755.61 649.809   2
  -1   6   9 3354.53 415.470   2
  -1  -6   9 2332.31 517.361   3
   1   6  -8 1387.16 218.699   6
  -1  -6   8 2024.41 421.923   1
  -1  -6   8 1602.71 249.484   6
  -1   6   8 1358.18 394.214   3
   1  -6  -8 1316.37 327.810   4
   1   6  -8 1459.44 462.646   4
  -1   6   8 1258.59 253.683   2
   1   6  -8 1850.58 466.273   2
   1   6  -7 59753.5 1338.79   6
  -1  -6   7 62180.6 1859.78   1
  -1  -6   7 59084.0 1333.97   6
   1  -6  -7 62054.8 1702.83   4
  -1   6   7 61913.0 1355.01   2
  -1  -6   6 52495.2 1642.67   1
   1   6  -6 52109.4 1269.47   6
  -1   6   6 50108.9 1055.19   2
  -1  -6   6 50939.2 1279.05   6
   1  -6  -6 52256.0 1426.90   4
   1  -6  -5 183710. 2068.30   5
  -1  -6   5 175967. 2530.11   6
   1   6  -5 182631. 2532.94   6
  -1  -6   5 181125. 3027.22   1
   1   6  -5 188237. 3299.46   4
   1  -6  -4-176.287 263.405   3
   1   6  -4-114.926 161.203   6
  -1  -6   4-107.682 206.539   6
   1   6  -4-131.491 265.285   4
   1  -6  -4-84.2181 143.329   5
   1   6  -4 95.0426 251.410   2
  -1   6   4 506.177 335.095   8
  -1  -6   3 25.1046 217.224   6
   1  -6  -3 231.533 253.294   3
   1   6  -3-304.159 259.280   4
   1   6  -3 82.4652 183.308   6
   1   6  -3 161.577 251.205   2
  -1   6   3 342.247 280.929   8
   1  -6  -3 58.8858 144.412   5
   1  -6  -2-49.8786 250.521   3
   1   6  -2-105.879 202.086   4
   1  -6  -2 62.9749 178.332   5
   1   6  -2 192.413 200.282   6
  -1  -6   2-165.776 259.206   6
  -1   6   2 279.273 262.286   8
   1  -6  -1 18994.9 956.444   3
  -1  -6   1 17855.8 879.354   6
   1   6  -1 18866.5 898.411   6
  -1   6   1 17604.5 808.595   8
   1  -6  -1 18976.5 859.123   5
   1  -6  -1 17359.4 891.732   7
   1   6  -1 19137.0 606.570   4
  -1   6   0 44985.4 1337.01   5
  -1  -6   0 46665.3 1443.33   6
   1  -6   0 47089.2 1194.58   8
   1  -6   0 50594.6 1451.78   5
   1  -6   0 46395.2 1314.72   6
   1   6   0 48966.9 1482.81   6
  -1   6   0 46724.0 960.742   2
   1  -6   0 46741.3 1393.72   7
   1  -6   0 46292.5 902.669   2
  -1   6   0 46854.2 1205.09   8
  -1  -6   0 45620.8 1439.79   7
   1  -6   1 13587.1 676.635   4
   1  -6   1 15539.7 717.599   6
   1   6   1 15270.8 892.866   6
   1  -6   1 15330.1 790.117   7
   1  -6   1 15933.2 631.358   2
   1  -6   1 15555.3 673.677   8
  -1   6  -1 15947.4 654.066   8
  -1   6  -1 14804.9 657.099   2
  -1  -6  -1 14553.9 829.680   7
   1  -6   1 16171.0 878.976   5
  -1  -6  -2 59.5662 272.582   3
   1   6   2 594.197 244.724   6
  -1   6  -2 471.149 224.706   2
  -1   6  -2 319.967 178.083   8
   1  -6   2 444.754 204.295   6
   1  -6   2 245.867 181.172   2
   1  -6   2 907.360 282.541   8
   1  -6   2 454.684 207.788   4
   1  -6   2 550.749 259.731   5
  -1  -6  -3 64298.2 1835.63   3
   1  -6   3 70702.1 1239.59   6
   1  -6   3 68297.0 1698.24   2
   1   6   3 67311.6 1961.18   6
   1  -6   3 64402.3 1378.73   8
   1  -6   3 70672.5 1956.51   5
  -1   6  -3 68399.5 1757.32   2
   1  -6   3 69025.2 1960.03   1
   1  -6   3 66826.1 1787.30   4
   1  -6   4 3017.67 342.422   8
   1  -6   4 2082.84 405.280   2
   1  -6   4 2937.57 520.738   4
   1  -6   4 3435.81 501.399   1
   1   6   4 2753.83 261.496   4
   1  -6   4 1888.03 193.432   6
  -1  -6  -4 1382.00 339.999   3
  -1   6  -4 2089.74 475.836   2
   1   6   5 39025.8 1568.35   3
   1  -6   5 40246.1 1545.73   2
   1  -6   5 37686.8 1224.71   8
   1   6   5 40376.4 1098.29   4
   1  -6   5 41444.8 1594.56   4
   1   6   5 38442.5 1532.23   7
   1  -6   6 10706.5 718.312   8
   1   6   6 10904.8 873.818   3
  -1  -6  -6 10302.1 643.389   4
   1   6   6 12040.0 687.064   4
   1   6   7 59012.3 1667.68   4
   1   6   7 57575.7 1782.28   2
  -1   6  -7 64982.8 2241.61   4
  -1   6  -7 62914.0 2249.31   2
   1   6   7 59633.6 1991.74   3
  -1  -6  -7 56321.1 1641.89   4
  -1  -6  -7 62559.6 2175.79   6
  -1  -6  -8 8824.88 739.388   4
  -1   6  -8 9390.40 972.027   4
   1   6   8 8400.04 748.432   2
  -1  -6  -8 6751.49 373.321   5
  -1  -6  -8 9731.28 957.108   6
  -1   6  -8 10061.2 1001.13   2
   1   6   8 9431.78 867.523   3
   1   6   8 9159.86 724.063   4
  -1   6  -8 9782.12 903.059   1
  -1  -6  -9 666.142 108.523   5
  -1  -6  -9 1380.21 369.105   4
  -1  -6  -9 1365.39 473.428   6
   1   6   9 573.346 395.668   3
  -1   6  -9 1141.61 435.128   1
  -1   6  -9 1342.64 481.070   2
  -1   6  -9 1284.89 453.987   4
   1  -6   9 1322.74 418.649   3
  -1   6 -10 67615.1 2452.96   1
  -1   6 -10 76096.1 2865.02   2
  -1  -6 -10 66211.6 2215.11   4
  -1  -6 -10 65762.3 2465.36   6
   1  -6  10 69192.4 2453.37   3
  -1   6 -10 71731.1 2777.50   4
   1   6  10 66663.9 2439.92   3
  -1  -6 -11 18008.0 1259.32   4
   1   6  11 20049.9 1443.05   3
  -1  -6 -11 21451.3 1497.09   6
  -1   6 -11 21944.9 1646.99   4
   1  -6  11 19960.8 1406.50   3
  -1   6 -11 22037.6 1702.86   2
  -1   6 -11 18181.4 1336.11   1
  -1   6 -12 1683.36 576.733   2
   1  -6  12 2851.62 661.599   3
  -1   6 -12 3049.49 646.602   1
   1   6  12 2864.09 683.189   3
  -1  -6 -12 2845.28 631.952   6
  -1  -6 -12 2509.96 539.062   4
  -1   6 -12 3411.21 770.549   4
  -1  -6 -13 521.616 345.928   4
   1   6  13 966.175 483.983   3
   1  -6  13 1285.70 558.675   3
  -1  -6 -13 1312.46 510.414   6
  -1   6 -13 1138.64 492.531   1
  -1   6 -13 1133.36 554.004   4
  -1   6 -14 808.880 530.379   4
  -1   6 -14 1337.66 494.419   1
   1   6  14 1187.08 574.909   3
  -1  -6 -14 1088.88 597.500   1
   1  -6  14 1679.98 566.788   3
  -1  -6 -14 1111.09 465.405   4
  -1  -6 -14 1367.45 499.457   6
  -1  -6 -15 140.148 352.526   4
  -1   6 -15-477.886 538.822   4
   1   6  15 413.400 511.674   3
  -1   6 -15-40.2546 376.197   1
   1  -6  15-1201.22 688.021   3
  -1  -6 -15-88.9223 355.404   6
  -1  -6 -15 877.890 536.677   1
  -1   6 -16 3251.00 742.931   1
  -1  -6 -16 2781.19 713.983   4
   1   6  16 4489.80 934.964   3
  -1   6 -16 3924.99 918.690   4
  -1  -6 -16 6101.74 1044.74   1
   1  -6  16 1271.64 591.840   3
  -1  -6 -16 3504.79 748.117   6
   1   6  17 13799.1 1526.97   3
  -1  -6 -17 12124.6 1420.97   1
   1  -6  17 11535.8 1398.28   3
  -1   6 -17 11856.8 1347.97   1
  -1  -6 -17 10933.1 1308.48   4
  -1  -6 -17 11870.9 1308.30   6
  -1   6 -18 958.504 555.503   1
  -1  -6 -18-69.5230 422.577   4
   1  -7 -18 1380.69 643.095   6
   1  -7 -18 948.482 592.305   4
  -1   7  17 48.0748 509.630   3
   1  -7 -17 504.505 421.134   4
   1   7 -17 682.428 637.626   2
   1  -7 -17 219.268 415.003   6
   1   7 -17-280.402 470.461   4
   1  -7 -17-23.3942 409.250   1
  -1  -7  17-1155.97 798.156   3
   1  -7 -16 727.952 519.835   6
  -1  -7  16 45.4448 501.374   3
  -1   7  16 1045.71 635.997   3
   1   7 -16 1245.99 663.631   2
   1  -7 -16 290.268 384.250   4
   1   7 -16 970.748 500.648   4
   1   7 -15 3526.94 864.530   2
  -1  -7  15 3804.12 897.696   3
  -1   7  15 2161.55 818.356   3
   1  -7 -15 2392.19 671.253   6
   1   7 -15 4225.39 908.831   4
   1  -7 -15 2933.31 691.707   4
   1  -7 -14 1244.36 482.454   6
   1  -7 -14 1127.30 396.184   4
  -1   7  14 941.624 552.656   3
  -1  -7  14 2595.39 789.282   3
   1   7 -14 1178.55 560.104   2
   1   7 -14 1026.50 483.786   4
  -1  -7  13 3728.97 785.951   3
   1  -7 -13 3616.09 692.264   6
  -1   7  13 3473.75 701.370   3
   1   7 -13 4506.39 825.294   2
   1  -7 -13 3737.63 681.910   4
   1   7 -13 2864.56 704.860   4
   1  -7 -12 2399.75 637.564   6
  -1   7  12 1787.64 647.784   3
   1   7 -12 1911.85 614.981   2
   1   7 -12 1384.75 585.356   4
  -1  -7  12 2551.78 674.336   3
   1  -7 -12 1853.17 478.971   4
   1   7 -11-787.432 530.972   2
   1  -7 -11-244.359 347.509   4
  -1   7  11-516.102 537.263   3
   1   7 -11-287.714 422.853   4
  -1  -7  11-523.489 524.157   3
   1  -7 -11-185.254 405.991   6
   1   7 -10 1562.16 512.556   4
  -1   7  10 1870.02 325.577   2
   1  -7 -10 1967.31 516.482   6
   1   7 -10 1529.62 221.179   6
  -1  -7  10 2051.84 528.569   3
   1   7 -10 2054.01 574.325   2
  -1   7  10 2483.96 617.438   3
   1  -7 -10 1734.22 396.003   4
   1   7  -9 7059.66 831.405   2
   1   7  -9 6989.62 465.115   6
  -1   7   9 8051.44 896.619   3
   1   7  -9 9256.52 974.844   4
  -1  -7   9 6236.65 451.434   6
   1  -7  -9 7442.10 845.861   6
   1  -7  -9 7239.03 697.228   4
  -1   7   9 7007.36 557.711   2
  -1   7   8 3105.00 596.988   3
   1   7  -8 2807.64 603.928   2
  -1   7   8 2564.40 310.918   2
   1  -7  -8 1936.94 441.944   6
   1  -7  -8 3189.01 440.669   4
  -1  -7   8 2684.21 323.453   6
   1   7  -8 2688.85 307.028   6
   1   7  -8 2446.02 552.210   4
   1  -7  -7 32.6950 201.597   4
  -1   7   7 94.7920 120.238   2
  -1  -7   7-106.476 183.299   6
   1   7  -7-217.716 154.662   6
   1   7  -7 36.7374 331.608   2
  -1  -7   6 12157.4 662.944   6
   1  -7  -6 12348.9 505.768   5
  -1   7   6 11128.9 444.119   2
  -1  -7   6 12999.6 865.241   1
   1   7  -6 11815.8 638.184   6
   1  -7  -6 12014.1 680.522   4
   1   7  -5 3426.12 371.903   6
   1  -7  -5 3165.27 291.148   5
  -1  -7   5 3231.26 378.513   6
  -1  -7   5 4126.57 505.595   1
   1   7  -5 4313.95 549.620   4
  -1   7   4 19020.0 1055.60   8
  -1  -7   4 21048.1 919.839   6
   1  -7  -4 21608.4 818.108   5
   1   7  -4 21618.9 920.246   6
   1   7  -4 21886.5 1038.13   4
   1  -7  -3 12338.3 871.449   6
  -1   7   3 10804.2 785.375   8
   1  -7  -3 13396.2 691.109   5
   1   7  -3 13939.1 767.625   6
   1   7  -3 12973.9 734.069   4
   1   7  -3 12516.8 799.706   2
  -1  -7   3 12422.7 743.505   6
   1  -7  -2 2264.29 402.981   3
   1   7  -2 2377.07 377.786   6
   1  -7  -2 2410.40 334.326   5
   1   7  -2 2537.59 318.774   4
  -1  -7   2 2367.27 380.416   6
  -1   7   2 1846.29 333.798   8
   1  -7  -2 2272.27 414.450   6
   1   7  -2 2393.16 378.675   2
  -1  -7   1 3941.84 498.615   6
   1   7  -1 4022.85 474.392   6
   1  -7  -1 4271.59 521.122   6
   1  -7  -1 3602.87 447.275   3
  -1   7   1 3733.77 405.533   8
   1   7  -1 4245.66 304.534   4
   1  -7  -1 4250.24 482.612   5
   1   7  -1 3199.70 227.065   8
   1  -7  -1 4148.11 503.167   7
   1   7   0 19888.7 1020.95   6
   1  -7   0 18414.1 951.027   7
   1  -7   0 19970.7 1002.80   5
   1  -7   0 18969.3 923.731   6
  -1  -7   0 18280.1 959.437   7
   1  -7   0 16998.0 693.454   4
  -1   7   0 18977.9 642.327   2
  -1  -7   0 18560.1 1007.87   6
  -1   7   0 18894.9 809.054   8
   1  -7   1 6700.15 504.392   8
  -1  -7  -1 6514.52 643.864   6
   1  -7   1 7088.88 638.595   5
   1   7   1 6684.15 633.660   6
   1  -7   1 6366.92 514.146   6
  -1   7  -1 6094.75 449.904   2
   1  -7   1 6732.98 584.393   7
   1  -7   1 7181.44 453.663   2
   1  -7   1 5995.06 472.111   4
  -1  -7  -1 6745.28 621.142   7
  -1   7  -1 7047.90 460.301   8
   1   7   2 84597.5 2262.27   6
   1  -7   2 83401.4 1740.58   2
  -1  -7  -2 85649.0 2215.34   3
   1  -7   2 88789.3 2265.42   5
   1  -7   2 81202.9 1862.55   4
   1  -7   2 85146.2 1685.53   6
  -1   7  -2 84986.3 1567.80   8
   1  -7   2 84632.8 1638.39   8
  -1   7  -2 84779.0 1842.63   2
   1  -7   3 73759.4 1797.67   2
  -1   7  -3 73737.3 1889.65   2
   1  -7   3 75615.7 1444.94   6
   1  -7   3 74798.6 1942.71   4
   1  -7   3 74284.7 1554.38   8
   1  -7   4 84973.1 2109.17   2
   1  -7   4 87608.4 2238.52   4
   1  -7   4 83153.3 1678.44   8
   1   7   4 86647.3 2348.83   7
   1  -7   4 86369.6 1385.52   6
   1  -7   5 647.124 298.710   4
   1  -7   5 341.752 181.351   8
   1  -7   5 393.073 103.031   6
   1   7   5 336.281 319.059   7
   1   7   6 1437.53 474.164   3
   1  -7   6 1701.70 358.159   8
   1   7   6 1008.28 400.225   7
  -1  -7  -7 81982.7 1902.20   4
   1  -7   7 84926.8 2038.10   8
   1   7   7 89761.6 2607.99   3
  -1   7  -7 89778.0 2690.60   4
   1   7   7 84469.9 2158.55   2
  -1  -7  -7 89711.3 2724.26   6
  -1   7  -7 93972.2 2798.37   2
  -1   7  -8 39102.6 1928.12   2
   1   7   8 33994.0 1443.99   2
  -1   7  -8 37001.9 1846.44   4
  -1  -7  -8 33686.5 1334.61   4
  -1  -7  -8 39549.3 1909.18   6
   1   7   8 34523.8 1673.44   3
   1  -7   8 33458.9 1341.61   8
   1   7   9 25290.1 1470.44   3
   1  -7   9 25283.6 1460.67   3
  -1   7  -9 25955.7 1621.95   4
  -1   7  -9 27471.0 1693.68   2
  -1  -7  -9 23309.0 1205.97   4
  -1  -7  -9 26924.5 1599.67   6
  -1   7 -10 3353.21 788.253   2
  -1  -7 -10 2994.49 749.228   6
  -1   7 -10 3158.68 754.979   4
   1   7  10 1013.48 453.199   3
  -1  -7 -10 2240.79 506.743   4
   1  -7  10 1288.96 466.584   3
   1   7  11 29664.1 1733.70   3
  -1  -7 -11 28211.8 1511.94   4
  -1   7 -11 33513.8 2026.02   4
  -1  -7 -11 31638.5 1860.09   6
   1  -7  11 28389.3 1728.04   3
  -1   7 -11 32455.5 2011.99   2
   1   7  12 3775.92 721.291   3
  -1  -7 -12 4216.99 774.009   6
   1  -7  12 2743.60 651.466   3
  -1   7 -12 3723.56 793.833   2
  -1  -7 -12 2879.14 588.658   4
  -1   7 -12 3977.16 823.820   4
  -1  -7 -13-443.339 389.146   4
   1   7  13 455.634 499.528   3
  -1   7 -13-337.691 508.671   4
  -1  -7 -13 366.620 438.317   6
   1  -7  13 263.530 459.707   3
  -1   7 -14-793.670 498.440   4
   1   7  14 521.416 528.916   3
  -1  -7 -14 2.68347 385.138   6
  -1  -7 -14-414.419 427.583   4
   1  -7  14 1191.50 645.202   3
   1  -7  15 72.8753 437.993   3
  -1   7 -15 457.644 486.535   4
   1   7  15-499.834 505.303   3
  -1  -7 -15-261.027 409.204   4
  -1  -7 -15-22.9467 385.505   6
   1   7  16 308.442 522.748   3
  -1  -7 -16 458.436 476.177   6
  -1  -7 -16 1014.68 676.011   1
   1  -7  16-297.712 582.118   3
  -1  -7 -16-432.605 462.610   4
  -1   7 -16 1044.59 563.648   4
  -1  -7 -17 11865.0 1382.75   6
  -1  -7 -17 9618.86 1344.13   1
   1  -7  17 7900.51 1199.33   3
   1   7  17 9348.42 1363.43   3
   1  -8 -17 2783.55 756.316   6
  -1  -8  17 1922.84 775.752   3
   1  -8 -17 2843.53 784.653   1
  -1   8  16 450.737 570.473   3
   1   8 -16 1942.26 725.065   4
   1   8 -16 1961.73 730.234   2
   1  -8 -16 1602.33 572.025   4
  -1  -8  16 2198.95 844.520   3
   1  -8 -16 2440.57 709.166   6
   1   8 -15-135.592 466.833   4
  -1   8  15 932.860 665.263   3
   1   8 -15 293.864 440.630   2
  -1  -8  15-181.268 511.116   3
   1  -8 -15 335.952 489.804   6
   1  -8 -15-534.021 448.337   4
   1   8 -14 1114.35 592.127   2
   1   8 -14 1061.92 471.652   4
  -1   8  14 858.300 560.799   3
   1  -8 -14 99.2976 357.994   4
   1  -8 -14-129.355 453.711   6
  -1  -8  14 187.984 530.705   3
  -1  -8  13 1941.64 652.589   3
  -1   8  13 714.148 501.110   3
   1  -8 -13 793.989 446.422   6
   1   8 -13 296.285 422.868   2
   1  -8 -13 1061.08 379.840   4
   1   8 -13 1055.89 510.819   4
   1  -8 -12 636.271 416.539   6
   1   8 -12 326.496 402.727   2
   1  -8 -12 484.463 303.185   4
   1   8 -12-29.8359 410.454   4
  -1   8  12 41.1293 443.767   3
  -1  -8  12-211.499 538.187   3
   1   8 -11 8934.55 1048.43   2
  -1   8  11 8693.17 1022.51   3
   1   8 -11 9070.30 1079.75   4
   1  -8 -11 9330.73 1046.20   6
   1  -8 -11 6866.06 748.040   4
  -1  -8  11 9385.34 1078.86   3
  -1   8  10-265.295 399.794   3
   1   8 -10-452.694 427.140   2
  -1  -8  10-220.646 476.993   3
   1  -8 -10-236.581 334.399   4
   1   8 -10 76.2531 377.009   4
   1  -8 -10-313.365 467.388   6
   1   8  -9 4080.46 693.970   2
   1   8  -9 3932.49 660.733   4
  -1   8   9 3778.78 390.292   2
   1  -8  -9 4512.01 708.745   6
   1   8  -9 3431.21 337.129   6
  -1   8   9 4804.08 692.578   3
  -1  -8   9 3554.36 349.703   6
   1  -8  -9 4204.88 533.865   4
   1  -8  -8 1581.49 464.957   6
   1   8  -8 1460.93 247.762   6
   1  -8  -8 1501.29 315.184   4
   1   8  -8 2268.07 559.102   2
  -1  -8   8 1586.47 269.794   6
  -1   8   8 1443.26 433.222   3
  -1   8   8 1617.31 249.319   2
   1   8  -8 1427.32 427.810   4
   1   8  -7 15574.1 762.719   6
  -1  -8   7 11719.9 471.129   8
   1   8  -7 18248.5 1227.45   4
  -1   8   7 13963.9 537.141   2
   1  -8  -7 15739.3 1200.08   6
  -1   8   7 16978.3 1183.30   3
   1   8  -7 15539.5 1129.32   2
   1  -8  -7 14711.6 789.788   4
  -1  -8   7 15536.8 775.940   6
  -1  -8   6 41921.1 1318.14   6
   1   8  -6 45362.8 1344.22   6
   1   8  -6 45350.7 1794.76   2
   1  -8  -6 45919.6 1121.38   5
   1  -8  -6 41885.4 1227.66   4
   1  -8  -6 44504.6 1912.21   6
   1   8  -5 3699.80 417.458   6
   1  -8  -5 4031.88 368.688   5
  -1  -8   5 3711.28 440.323   6
   1  -8  -4 303.124 174.264   5
   1   8  -4 213.465 195.537   6
   1   8  -4 78.1792 210.023   4
  -1  -8   4 246.408 251.341   6
  -1   8   4 242.069 259.167   8
   1  -8  -4 46.5377 316.685   6
   1  -8  -3 9045.30 621.686   5
   1   8  -3 9055.67 627.644   4
   1  -8  -3 8999.18 810.986   6
  -1  -8   3 8713.58 679.825   6
  -1   8   3 8597.04 693.180   8
   1   8  -3 9134.87 669.716   6
   1  -8  -2 4475.73 480.479   5
   1  -8  -2 4117.02 565.242   6
   1   8  -2 4151.58 479.888   2
  -1   8   2 4074.59 467.264   8
  -1  -8   2 4464.90 531.077   6
   1   8  -2 4419.63 380.918   4
   1   8  -2 4186.05 484.041   6
  -1   8   1 28650.5 1121.33   8
   1   8  -1 28341.1 741.298   4
   1   8  -1 26634.3 641.274   8
   1   8  -1 32850.0 1342.69   6
  -1   8   1 25764.7 652.229   2
  -1  -8   1 30776.7 1288.30   6
   1  -8  -1 30996.5 1315.38   6
   1  -8  -1 32061.7 1285.47   5
  -1   8   0 1109.91 208.077   2
  -1  -8   0 890.304 341.725   6
   1  -8   0 1544.35 360.710   6
   1  -8   0 1325.44 310.741   5
   1  -8   0 714.554 181.285   4
   1   8   0 1087.94 307.311   6
  -1   8   0 1400.62 268.803   8
   1  -8   1 9721.90 605.635   4
  -1  -8  -1 9761.23 800.110   6
  -1   8  -1 10784.0 596.043   8
   1  -8   1 10948.3 702.501   6
  -1   8  -1 10602.1 593.719   2
   1  -8   1 9631.10 577.724   8
  -1   8  -2 15119.0 671.010   8
  -1  -8  -2 14389.8 987.777   6
   1  -8   2 15323.5 769.471   6
   1  -8   2 14726.5 708.142   8
   1  -8   2 15788.6 763.147   2
   1  -8   2 14540.1 806.941   4
  -1   8  -2 15340.9 797.792   2
  -1   8  -3 12148.3 799.145   2
   1  -8   3 11320.6 722.297   2
   1  -8   3 11438.2 626.474   6
   1  -8   3 10922.6 757.360   4
   1  -8   3 11302.3 622.744   8
   1  -8   4 117731. 2562.06   2
   1  -8   4 120196. 1870.28   6
   1   8   4 119807. 2921.19   7
   1  -8   4 117204. 2037.66   8
   1  -8   4 115410. 2650.54   4
   1  -8   5 142942. 1830.63   6
   1  -8   5 146361. 2380.48   8
   1   8   5 143095. 3315.10   7
  -1   8  -6 63204.6 2208.69   2
   1   8   6 54942.9 2072.00   7
  -1  -8  -6 62739.0 2336.39   6
   1  -8   6 58062.1 1544.13   8
  -1   8  -7 87537.7 2753.90   2
   1  -8   7 83229.4 1966.96   8
  -1   8  -7 86363.2 2681.72   4
  -1  -8  -7 83962.7 2775.61   6
   1   8   7 76146.3 2516.63   7
   1   8   7 77593.0 2063.71   2
   1   8   8 12211.6 1077.44   3
  -1   8  -8 14384.9 1203.80   4
   1   8   8 10959.7 814.380   2
  -1  -8  -8 13366.7 1175.51   6
   1  -8   8 11653.2 814.013   8
  -1   8  -8 13643.6 1181.41   2
   1  -8   9 2884.44 464.220   8
   1   8   9 1633.51 548.811   3
  -1   8  -9 4431.57 797.590   2
  -1  -8  -9 3685.71 730.617   6
  -1   8  -9 3666.31 714.443   4
  -1   8 -10 24560.6 1729.69   2
  -1  -8 -10 19910.8 1169.87   4
   1  -8  10 19723.2 1168.87   8
  -1   8 -10 20904.8 1591.30   4
   1  -8  10 18184.8 1404.53   3
  -1  -8 -10 18895.9 1516.62   6
   1   8  10 19094.0 1412.04   3
   1   8  11 12693.2 1209.14   3
  -1  -8 -11 15464.4 1363.82   6
  -1   8 -11 16894.6 1519.02   2
   1  -8  11 14470.0 1296.14   3
  -1  -8 -11 13835.9 1049.47   4
  -1   8 -11 16305.1 1446.52   4
   1   8  12 16787.0 1432.34   3
  -1   8 -12 19125.6 1668.55   2
  -1   8 -12 19756.2 1654.36   4
  -1  -8 -12 17175.7 1498.63   6
  -1  -8 -12 16711.5 1225.88   4
   1  -8  12 16979.6 1454.41   3
  -1  -8 -13 6679.44 836.300   4
   1   8  13 6515.95 986.860   3
  -1   8 -13 8560.32 1184.05   2
  -1   8 -13 7774.44 1149.11   4
  -1  -8 -13 7102.22 1034.43   6
   1  -8  13 9062.21 1111.61   3
  -1  -8 -14 2304.76 552.090   4
  -1  -8 -14 2305.06 693.349   6
   1   8  14 2568.24 732.049   3
  -1   8 -14 2986.84 787.135   4
   1  -8  14 2392.93 761.384   3
  -1  -8 -15-57.1116 419.594   6
   1   8  15 24.1558 483.897   3
   1  -8  15 641.663 566.670   3
  -1   8 -15 109.006 416.190   4
   1  -8  16-1395.52 727.611   3
  -1  -8 -16 418.609 429.030   6
  -1  -8 -16-53.5937 517.952   1
  -1   8 -16 785.850 507.155   4
   1   8  16-450.226 643.312   3
  -1  -8 -17 3502.82 893.816   6
   1  -8  17 1659.99 641.656   3
   1   8  17 3063.93 864.743   3
   1   9 -16 2220.33 734.433   2
   1   9 -16 1895.51 653.035   4
  -1  -9  16 3028.08 847.887   3
  -1   9  16 3409.91 860.381   3
   1  -9 -16 1990.70 756.672   6
  -1  -9  15 662.128 504.971   3
  -1   9  15 527.496 509.761   3
   1   9 -15 284.978 480.822   2
   1  -9 -15 1043.44 543.210   6
   1   9 -15 475.892 457.444   4
  -1  -9  14-149.082 501.870   3
  -1   9  14 559.820 477.704   3
   1   9 -14 812.661 557.816   2
   1   9 -14-927.360 589.184   4
   1  -9 -14-422.281 498.959   6
   1  -9 -14 120.100 340.061   4
   1  -9 -13 187.187 291.773   4
  -1   9  13 1096.45 605.792   3
   1   9 -13 14.4179 520.851   2
   1   9 -13-319.663 431.571   4
  -1  -9  13 466.814 496.565   3
   1  -9 -13 101.683 402.433   6
   1  -9 -12-41.8415 398.877   6
  -1   9  12-678.546 478.707   3
   1  -9 -12-165.785 322.580   4
   1   9 -12-160.818 386.530   4
   1   9 -12 310.712 455.385   2
  -1  -9  12 66.2623 468.993   3
   1   9 -11 780.187 506.823   2
   1  -9 -11 597.819 314.063   4
  -1   9  11 150.361 419.793   3
   1   9 -11 708.132 435.261   4
   1  -9 -11 231.401 414.685   6
  -1  -9  11 688.206 453.182   3
   1   9 -10 6357.37 888.486   2
  -1   9  10 5563.23 847.015   3
   1  -9 -10 5882.08 855.594   6
   1  -9 -10 5139.47 606.745   4
   1   9 -10 5944.99 876.313   4
  -1  -9  10 3864.11 340.129   6
   1   9  -9 3056.57 672.093   2
   1  -9  -9 2337.16 437.253   4
   1  -9  -9 1532.09 450.966   6
  -1   9   9 2731.86 561.588   3
   1   9  -9 2646.71 618.897   4
  -1  -9   9 2116.19 302.759   6
   1  -9  -8 1118.60 270.354   4
  -1  -9   8 1301.78 281.146   6
   1   9  -8 1222.34 427.152   4
   1   9  -8 852.293 205.776   6
   1   9  -8 909.791 393.257   2
   1  -9  -8 961.406 400.643   6
  -1  -9   8 669.912 138.909   8
  -1  -9   8 893.366 176.422   8
   1  -9  -7 867.353 431.885   6
  -1   9   7 1272.15 405.250   7
   1   9  -7 1115.14 235.312   6
   1  -9  -7 1305.72 263.771   4
   1  -9  -7 1463.21 219.468   5
   1   9  -7 1593.78 438.146   4
   1   9  -7 794.083 359.999   2
  -1   9   7 1378.87 516.219   3
  -1  -9   7 1925.66 327.921   6
   1  -9  -6 4135.72 648.885   6
  -1  -9   6 3272.44 417.132   6
   1   9  -6 3571.27 417.424   6
   1  -9  -6 3788.33 364.471   5
   1   9  -6 3887.89 573.837   2
  -1   9   6 3854.84 650.313   7
   1  -9  -6 2922.33 328.203   4
   1  -9  -5 15550.9 776.293   5
   1  -9  -5 14075.8 605.740   4
   1   9  -5 15233.0 862.860   6
   1  -9  -5 15467.1 1169.96   6
   1   9  -5 14848.4 1012.79   2
  -1  -9   5 15596.2 886.644   6
  -1   9   5 16053.7 1140.69   7
   1   9  -4 4020.15 476.266   6
  -1  -9   4 3838.08 469.464   6
   1  -9  -4 3997.99 617.582   6
   1  -9  -4 3691.47 415.712   5
   1   9  -4 4011.08 489.173   4
  -1   9   4 3400.27 536.394   7
   1  -9  -3 4412.79 630.482   6
  -1  -9   3 3951.13 500.610   6
   1   9  -3 5083.74 545.077   6
  -1   9   3 4368.04 574.242   8
   1   9  -3 4982.64 456.759   4
   1  -9  -3 4921.33 505.576   5
  -1   9   2 5862.21 597.823   8
   1   9  -2 7514.58 672.462   6
   1  -9  -2 7533.23 736.902   6
   1  -9  -2 7416.69 638.279   5
   1   9  -2 6468.67 446.185   4
   1   9  -2 6982.68 607.798   2
  -1  -9   2 6477.43 638.038   6
  -1   9   1 10711.2 440.119   2
   1   9  -1 11088.6 428.780   8
  -1  -9   1 12892.6 908.199   6
   1  -9  -1 10260.8 520.340   4
   1   9  -1 11804.3 724.273   2
  -1   9   1 11665.1 757.892   8
   1  -9  -1 12214.5 890.086   6
   1  -9   0 218.522 269.013   6
  -1  -9   0-143.503 275.960   6
   1  -9   0 83.8680 131.016   4
   1   9   0-35.6839 118.810   8
  -1   9   0 5.71251 174.035   8
  -1   9   0-7.35994 136.127   2
  -1   9  -1 3893.42 380.225   8
  -1   9  -1 3800.91 400.279   2
  -1  -9  -1 3869.76 617.308   6
   1  -9   1 3807.26 393.108   4
   1  -9   1 3838.17 478.842   6
  -1   9  -2 2006.50 283.433   8
  -1  -9  -2 1992.59 466.934   6
   1  -9   2 1997.85 345.597   6
   1  -9   2 2259.95 338.757   4
   1  -9   2 2405.03 314.766   8
  -1   9  -2 2254.38 355.794   2
   1  -9   3 3779.57 392.903   8
   1  -9   3 4072.60 426.291   6
  -1   9  -3 4142.16 508.672   2
   1  -9   3 3482.72 424.028   2
  -1  -9  -3 3480.31 593.540   6
   1  -9   3 3547.98 456.827   4
  -1  -9  -4 443.023 383.838   6
   1  -9   4 794.138 232.111   6
   1  -9   4 379.940 225.505   8
   1  -9   4 647.104 258.727   2
   1   9   4 184.453 341.200   7
   1  -9   4 522.073 245.810   4
  -1  -9  -5 377.874 374.633   6
   1   9   5 425.602 365.547   7
   1  -9   5 542.107 189.160   6
   1  -9   5 28.5879 203.916   8
   1  -9   6 3588.71 263.614   6
  -1   9  -6 3581.54 606.818   2
  -1  -9  -6 3885.96 697.828   6
   1  -9   6 4138.17 431.531   8
   1   9   6 3247.85 588.116   7
  -1  -9  -7 247.650 460.100   6
   1   9   7-80.1134 417.484   7
   1   9   7-59.5052 184.352   2
  -1   9  -7 481.601 394.250   2
   1  -9   7 32.2763 209.769   8
   1  -9   8 65027.6 1862.34   8
  -1   9  -8 71422.4 2683.05   2
   1   9   8 61250.0 2408.05   7
  -1  -9  -8 68644.2 2667.33   6
   1   9   8 60597.4 1898.32   2
  -1   9  -9 5897.93 889.569   2
  -1  -9  -9 5160.56 816.645   6
   1  -9   9 5169.71 598.494   8
  -1   9  -9 6187.59 885.364   4
   1   9   9 4197.52 665.711   7
   1   9   9 4972.71 786.514   3
  -1   9 -10 57096.9 2638.48   2
   1  -9  10 50919.9 1806.82   8
  -1  -9 -10 51787.1 2488.28   6
  -1   9 -10 57513.6 2612.93   4
   1   9  10 51825.4 2393.25   3
  -1   9 -11 23203.0 1791.45   2
   1   9  11 19864.2 1552.84   3
  -1   9 -11 21608.9 1701.82   4
   1  -9  11 22245.2 1585.67   3
   1  -9  11 20591.9 1208.48   8
  -1  -9 -11 20379.3 1606.20   6
  -1  -9 -12 1130.33 568.913   6
  -1   9 -12 65.7188 459.180   2
  -1   9 -12 379.145 484.559   4
   1  -9  12-822.396 490.243   3
   1  -9  12 136.419 321.788   8
   1   9  12 156.367 482.025   3
  -1   9 -13 689.766 559.007   2
   1   9  13 84.5678 464.523   3
  -1  -9 -13 954.471 595.333   6
  -1   9 -13 118.589 434.801   4
   1  -9  13 268.591 423.521   3
   1   9  14 737.156 545.765   3
   1  -9  14 561.853 492.376   3
  -1  -9 -14 565.505 485.468   6
  -1   9 -14 1099.58 631.787   4
  -1  -9 -15 4435.10 940.107   6
   1  -9  15 4556.37 985.174   3
   1   9  15 4369.77 880.612   3
  -1   9 -15 5584.95 1082.95   4
   1   9  16 896.498 623.223   3
   1  -9  16 2141.28 825.652   3
  -1  -9 -16 1642.01 681.899   6
   1 -10 -16 10956.0 1420.42   6
   1  10 -16 9833.67 1382.33   4
  -1  10  15 110.202 556.819   3
  -1 -10  15 419.046 506.214   3
   1  10 -15 222.499 559.474   2
   1 -10 -15 785.343 613.268   6
   1  10 -15 1137.84 573.654   4
  -1 -10  14 4725.02 930.956   3
  -1  10  14 5012.46 963.187   3
   1 -10 -14 4341.08 875.083   6
   1  10 -14 5537.51 1029.46   2
   1  10 -14 4791.97 953.021   4
   1  10 -13 1186.49 627.278   2
  -1 -10  13 1711.62 662.641   3
   1 -10 -13 500.483 471.211   6
  -1  10  13 1637.06 703.584   3
   1  10 -13 165.228 429.264   4
   1 -10 -12 799.627 358.231   4
   1 -10 -12 980.587 547.044   6
   1  10 -12-216.924 408.417   2
   1  10 -12 233.910 366.562   4
  -1 -10  12 278.999 464.153   3
   1  10 -11 1316.48 492.733   2
  -1  10  11 2029.68 617.246   3
  -1 -10  11 991.662 564.935   3
   1 -10 -11 1635.12 632.909   6
   1 -10 -11 1276.03 374.575   4
   1  10 -11 1408.94 485.967   4
  -1  10  10 1278.11 537.615   3
   1 -10 -10 2085.35 599.370   6
   1  10 -10 2052.87 609.273   2
   1  10 -10 1869.47 535.573   4
   1 -10 -10 1634.03 396.577   4
   1  10  -9 3673.47 694.637   2
   1 -10  -9 3800.19 491.483   4
  -1  10   9 3222.69 682.439   3
  -1  10   9 3408.72 683.685   7
   1  10  -9 3251.65 665.315   4
  -1 -10   9 2722.07 348.375   6
   1 -10  -9 3780.64 737.161   6
   1 -10  -8-92.9712 400.369   6
   1  10  -8-70.1606 353.360   2
  -1 -10   8-101.460 193.545   6
  -1  10   8-79.1517 426.212   7
   1 -10  -8-406.903 229.895   4
   1  10  -8 135.927 347.059   4
  -1 -10   7 32147.9 1243.12   6
   1 -10  -7 34194.0 1909.15   6
   1  10  -7 32373.1 1696.13   2
   1 -10  -7 32286.1 1030.58   5
   1  10  -7 29573.6 1158.50   6
  -1  10   7 31435.5 1735.19   7
   1  10  -7 33757.3 1703.30   4
   1 -10  -7 29153.6 1041.67   4
   1  10  -6 44449.1 1915.06   2
   1  10  -6 43105.8 1474.42   6
  -1  10   6 42716.1 1983.35   7
   1 -10  -6 46264.0 1354.83   5
   1 -10  -6 36815.8 1037.04   4
   1 -10  -6 46516.0 2134.51   6
  -1 -10   6 43788.3 1516.38   6
   1  10  -5 2446.81 405.786   6
   1 -10  -5 2424.98 581.757   6
   1  10  -5 1815.47 409.979   2
   1 -10  -5 1786.10 223.008   4
   1 -10  -5 2080.02 329.814   5
  -1  10   5 2943.26 598.199   7
  -1 -10   5 2325.92 426.456   6
  -1 -10   4 27741.8 1264.27   6
   1  10  -4 30119.7 1322.34   6
   1 -10  -4 29621.9 1230.30   5
   1  10  -4 27716.4 1205.56   4
   1 -10  -4 29122.4 1594.82   6
  -1  10   4 28401.0 1544.00   7
  -1 -10   3 489.877 267.020   6
   1 -10  -3 1246.17 423.123   6
   1 -10  -3 1135.86 302.206   5
   1  10  -3 1073.23 250.498   4
  -1  10   3 614.496 339.814   7
  -1 -10   2 2468.31 442.447   6
  -1  10   2 2306.00 401.807   8
   1 -10  -2 1650.79 194.945   4
   1 -10  -2 3226.74 564.785   6
  -1 -10   1 2648.15 483.097   6
  -1  10   1 3138.58 441.703   8
   1 -10  -1 3273.60 530.262   6
   1  10  -1 2746.15 228.817   8
   1  10  -1 2968.49 420.497   2
   1 -10  -1 2655.35 274.042   4
  -1 -10   0 443.560 342.874   6
   1  10   0 325.352 175.378   8
  -1  10   0 174.833 179.753   8
   1 -10   0-59.2902 270.916   6
   1 -10   0 58.9180 147.567   4
  -1  10   0 141.767 143.597   2
  -1  10  -1 17424.1 835.711   2
   1 -10   1 17443.1 1009.35   6
   1 -10   1 16308.8 806.916   4
  -1  10  -1 18419.7 843.693   8
  -1 -10  -1 16826.4 1149.37   6
  -1  10  -2 6572.75 463.669   8
  -1 -10  -2 6446.04 749.697   6
   1 -10   2 6127.93 557.748   4
  -1  10  -2 6520.47 585.449   2
   1 -10   2 7856.10 648.855   6
   1 -10   3 27272.2 1118.21   6
   1 -10   3 26795.9 1213.26   4
  -1 -10  -3 26417.7 1500.20   6
   1 -10   3 25953.9 903.602   8
   1 -10   4 62192.5 2012.03   4
  -1 -10  -4 62728.5 2405.19   6
   1  10   4 67509.9 2445.26   7
   1 -10   4 64522.3 1633.79   6
   1 -10   4 65481.1 1472.30   8
   1 -10   5 22114.5 873.166   6
   1 -10   5 20560.2 833.719   8
  -1  10  -5 21884.2 1290.40   2
  -1 -10  -5 20494.1 1442.32   6
   1  10   5 22152.3 1428.30   7
  -1  10  -6 1293.41 465.454   2
   1 -10   6 535.650 155.974   6
   1 -10   6 743.975 214.682   8
   1  10   6 618.718 418.415   7
  -1  10  -7 25025.3 1560.34   2
   1  10   7 21114.8 1477.99   7
  -1 -10  -7 25448.4 1650.12   6
   1 -10   7 25182.0 1045.98   8
  -1  10  -8 58486.6 2495.76   2
  -1 -10  -8 57748.4 2562.40   6
   1 -10   8 57841.4 1689.14   8
   1  10   8 54221.1 2370.02   7
  -1  10  -9 6108.00 907.889   2
   1 -10   9 5236.16 558.668   8
  -1 -10  -9 4847.43 805.819   6
   1  10   9 4598.65 781.351   7
   1  10  10 335.272 431.597   7
  -1  10 -10 94.5072 400.364   2
  -1 -10 -10 175.331 454.336   6
   1 -10  10-5.96303 288.650   8
   1  10  11-221.450 541.175   3
  -1 -10 -11 647.989 476.731   6
  -1  10 -11 198.144 409.158   2
   1 -10  11 2.38704 452.352   3
   1  10  11-208.185 477.141   7
  -1 -10 -12 1934.96 685.637   6
   1  10  12 599.288 507.615   3
  -1  10 -12 1089.35 493.568   2
   1 -10  12 736.242 510.157   3
   1  10  12 769.331 475.814   7
   1  10  13 4619.31 879.383   3
  -1 -10 -13 5397.42 986.303   6
   1 -10  13 4381.34 892.811   3
  -1  10 -13 6319.25 1177.18   2
   1 -10  14 7565.58 1098.83   3
   1  10  14 6915.95 1109.68   3
  -1 -10 -14 7551.08 1111.33   6
   1  10  15-684.923 664.588   3
  -1 -10 -15 1065.17 592.582   6
   1 -10  15 1492.98 741.141   3
   1 -10  16 2131.68 822.208   3
  -1 -11  15-562.563 663.231   3
   1  11 -15-64.1292 424.429   4
   1 -11 -15 37.5061 483.179   6
  -1  11  14-848.758 643.174   3
   1  11 -14 988.335 603.029   2
   1 -11 -14 571.618 579.102   6
   1  11 -14 208.992 406.276   4
  -1 -11  14 687.727 513.538   3
   1  11 -13 6038.15 1013.68   4
   1  11 -13 5554.88 1041.94   2
  -1  11  13 5156.32 934.495   3
  -1 -11  13 5008.91 1002.04   3
   1 -11 -13 6963.91 1108.83   6
  -1 -11  12 4293.94 923.824   3
   1  11 -12 5420.50 960.794   2
  -1  11  12 6101.87 1027.71   3
   1 -11 -12 5033.31 919.474   6
  -1  11  12 4590.07 884.973   7
   1  11 -12 5777.11 918.285   4
   1 -11 -11 1062.89 482.169   6
   1  11 -11 2135.68 637.238   2
   1  11 -11 1041.11 479.898   4
  -1  11  11 781.358 463.175   7
  -1  11  11 897.350 540.560   3
   1  11 -10 6087.54 892.079   4
   1 -11 -10 7107.45 1031.70   6
   1  11 -10 6941.79 989.013   2
  -1  11  10 4786.34 785.376   7
   1 -11  -9 2892.47 723.611   6
  -1  11   9 2916.92 697.255   7
   1  11  -9 2939.74 623.766   4
   1 -11  -9 2725.01 392.458   4
   1  11  -9 2783.15 642.045   2
  -1 -11   8-142.323 204.985   6
  -1  11   8-391.696 411.517   7
   1 -11  -8-584.305 494.641   6
   1  11  -8 317.254 346.838   4
   1  11  -8 3.27749 356.465   2
   1 -11  -8-69.5847 177.052   4
   1 -11  -7 47.3832 440.613   6
   1  11  -7 121.499 353.678   2
   1  11  -7 332.610 286.824   4
   1 -11  -7 463.806 173.503   4
  -1  11   7 993.323 494.740   7
  -1 -11   7 683.559 260.019   6
   1 -11  -6-401.096 420.432   6
   1 -11  -6 133.252 114.800   4
  -1  11   6-109.552 436.612   7
   1  11  -6-15.6113 316.139   2
   1  11  -6 311.578 211.277   6
  -1 -11   6 304.787 264.996   6
   1 -11  -5 3931.92 690.422   6
   1 -11  -5 3908.61 461.002   5
   1  11  -5 3378.23 540.716   2
  -1  11   5 3461.67 614.810   7
  -1 -11   5 3792.12 519.225   6
   1 -11  -5 2056.28 194.653   4
   1 -11  -4 4672.49 718.710   6
  -1  11   4 4418.65 698.823   7
   1  11  -4 4245.60 552.133   2
   1  11  -4 5087.92 558.116   4
  -1 -11   4 4287.83 550.965   6
   1 -11  -3 245.128 365.038   6
   1 -11  -3 88.8338 59.9091   4
  -1 -11   3-58.2197 267.181   6
   1 -11  -2 15720.2 1152.32   6
  -1  11   2 14574.0 964.542   8
  -1 -11   2 14803.4 1043.15   6
   1  11  -1 2694.72 219.846   8
  -1  11   1 3103.67 447.622   8
  -1 -11   1 3812.53 599.002   6
   1 -11  -1 2634.92 269.829   4
   1 -11  -1 3882.08 567.019   6
   1 -11   0 9079.05 809.570   6
   1  11   0 8430.59 630.524   2
   1  11   0 9266.98 549.282   8
  -1 -11   0 9227.33 898.248   6
  -1  11   0 8949.87 540.088   2
  -1  11   0 9621.88 671.357   8
   1 -11   0 8815.78 538.247   4
  -1  11  -1 969.280 238.642   8
   1  11   1 1078.22 288.591   8
  -1  11  -1 941.303 269.709   2
  -1 -11  -1 1259.59 465.500   6
   1 -11   1 882.436 280.919   6
   1 -11   1 1058.97 254.969   4
  -1  11  -2 3082.36 346.903   8
   1 -11   2 2955.39 402.272   4
  -1 -11  -2 3132.41 589.491   6
   1 -11   2 3203.36 500.905   6
  -1  11  -2 3324.23 470.885   2
  -1 -11  -3 602.648 457.134   6
   1 -11   3 573.630 240.779   4
   1 -11   3 967.657 324.198   6
  -1 -11  -4 14160.9 1214.59   6
   1 -11   4 13770.3 641.256   8
   1 -11   4 15020.0 851.546   6
  -1 -11  -5 34576.7 1880.76   6
   1 -11   5 36383.5 1216.50   6
   1  11   5 35294.9 1876.70   7
   1 -11   5 35072.1 1060.96   8
  -1  11  -5 35607.2 1687.88   2
   1 -11   6-437.125 271.531   8
  -1 -11  -6-491.221 438.165   6
  -1  11  -6 619.629 393.979   2
   1  11   6 259.231 428.520   7
   1 -11   6-195.525 184.096   6
   1 -11   7 11635.3 665.270   8
  -1  11  -7 13143.7 1175.84   2
  -1 -11  -7 13207.7 1287.53   6
   1  11   7 12869.2 1205.69   7
  -1  11  -8 416.747 467.405   2
  -1 -11  -8-97.4025 473.197   6
   1 -11   8-88.5911 195.001   8
   1  11   8-97.9329 420.569   7
  -1 -11  -9 1488.64 577.413   6
   1  11   9 1811.38 582.952   7
  -1  11  -9 2766.93 667.731   2
  -1 -11 -10 6936.35 1036.44   6
   1  11  10 6604.77 963.488   7
  -1  11 -10 8710.91 1139.15   2
  -1 -11 -11 16015.5 1537.41   6
  -1  11 -11 17798.4 1619.16   2
   1  11  11 14705.1 1417.58   7
   1  11  12-143.527 500.560   7
   1 -11  12-110.330 486.852   3
  -1 -11 -12 236.258 489.267   6
  -1  11 -12 784.355 513.083   2
  -1 -11 -13-138.681 450.170   6
   1 -11  13 46.5467 566.306   3
   1  11  13 523.091 601.730   7
   1  11  14 1245.22 649.582   7
  -1 -11 -14 948.033 594.506   6
   1 -11  14 94.0401 538.600   3
   1  11  15-510.551 652.409   3
   1 -11  15 968.975 648.406   3
   1  12 -15 144.367 470.921   4
  -1 -12  14 210.470 596.775   3
   1  12 -14 76.5474 493.543   2
  -1  12  14 889.358 715.940   3
   1  12 -14 514.003 547.572   4
   1 -12 -14-130.330 458.361   6
   1  12 -13 383.315 597.296   2
   1 -12 -13 528.210 553.803   6
  -1 -12  13 844.452 593.675   3
  -1  12  13 758.585 565.057   7
   1  12 -13 697.896 487.177   4
   1 -12 -12 287.842 470.922   6
  -1  12  12-458.364 508.410   7
   1  12 -12-31.1794 393.644   4
  -1 -12  12-44.2633 538.618   3
   1  12 -12-364.127 490.363   2
   1  12 -11 153.594 438.048   2
   1 -12 -11-183.320 422.980   6
   1  12 -11-82.3204 430.750   4
  -1  12  11 681.240 511.931   7
   1  12 -10-225.569 432.409   2
   1  12 -10-149.954 419.260   4
   1 -12 -10 51.0542 469.385   6
  -1  12  10 395.587 466.827   7
   1 -12  -9-31.8006 477.230   6
   1  12  -9-54.4537 362.957   2
  -1  12   9-99.7038 454.540   7
   1  12  -9 164.665 325.245   4
   1  12  -8 12117.7 1130.74   4
  -1  12   8 13412.2 1294.30   7
   1  12  -8 13030.3 1215.11   2
   1 -12  -8 12430.7 1296.63   6
  -1 -12   8 12238.9 812.355   6
  -1  12   7 707.078 547.251   7
   1 -12  -7 808.357 485.259   6
   1  12  -7 554.675 395.950   4
   1  12  -7 65.1009 375.111   2
  -1 -12   7 516.775 276.909   6
  -1 -12   6 30215.6 1407.34   6
  -1  12   6 30883.3 1820.53   7
   1  12  -6 28668.6 1642.47   2
   1  12  -6 31603.7 1565.60   4
   1 -12  -6 32551.3 1934.51   6
   1 -12  -5 525.333 461.987   6
  -1  12   5 548.943 445.132   7
   1  12  -5 482.104 330.162   2
  -1 -12   5 182.277 301.924   6
   1  12  -4 26791.8 1425.62   2
   1 -12  -4 28960.3 1750.89   6
  -1 -12   4 29229.7 1450.77   6
   1 -12  -3 2452.28 577.017   6
  -1 -12   3 2451.34 498.751   6
   1  12  -3 1181.57 291.284   2
  -1 -12   2 5560.44 698.849   6
   1 -12  -2 4731.35 684.776   6
   1 -12  -1 8075.48 825.002   6
   1 -12  -1 6104.76 378.716   4
  -1 -12   1 9833.21 910.178   6
  -1  12   1 8981.79 755.030   8
  -1  12   0 3447.02 351.968   2
   1 -12   0 3605.93 347.348   4
   1  12   0 3828.85 363.175   8
   1 -12   0 4066.62 596.237   6
  -1  12   0 3967.40 452.830   8
  -1 -12   0 3728.00 630.914   6
   1  12   1 16433.8 878.424   8
   1  12   1 14941.6 835.798   2
  -1 -12  -1 17029.6 1267.31   6
   1 -12   1 18580.1 1147.90   6
  -1  12  -1 18453.9 868.553   8
  -1  12  -1 16418.8 858.746   2
   1 -12   1 15521.9 791.508   4
   1 -12   2 920.244 257.582   4
  -1 -12  -2 485.351 420.205   6
   1 -12   2 552.769 294.735   6
   1  12   2 349.529 222.336   8
  -1 -12  -3 2265.05 569.380   6
   1 -12   3 2710.78 441.908   6
   1 -12   3 1946.84 383.677   4
   1 -12   4 14844.2 912.689   6
  -1 -12  -4 13086.3 1228.54   6
  -1  12  -4 14965.8 1059.83   2
   1 -12   5 10839.2 723.576   6
  -1  12  -5 11490.7 993.055   2
  -1 -12  -5 9272.25 1058.97   6
   1 -12   6 45068.2 1308.27   6
  -1  12  -6 46364.7 2083.43   2
  -1 -12  -6 43125.2 2275.96   6
   1  12   6 44298.9 2249.43   7
   1  12   7 3135.78 698.081   7
  -1  12  -7 3571.13 715.890   2
  -1 -12  -7 2025.22 682.058   6
  -1  12  -8 1315.33 545.831   2
  -1 -12  -8 251.109 406.117   6
   1  12   8 512.113 514.375   7
  -1  12  -9 619.997 446.671   2
  -1 -12  -9 1300.55 577.308   6
   1  12   9 707.473 482.326   7
   1  12  10 4335.09 832.086   7
  -1  12 -10 5273.27 915.465   2
  -1 -12 -10 5282.58 958.159   6
  -1  12 -11 2906.18 751.005   2
  -1 -12 -11 1964.62 692.807   6
   1  12  11 2110.33 639.077   7
  -1 -12 -12-173.878 485.140   6
   1 -12  12-761.048 627.210   3
   1  12  12 311.607 545.020   7
  -1  12 -12-257.859 473.136   2
   1 -12  13 11134.9 1328.46   3
   1  12  13 12946.2 1466.75   7
  -1 -12 -13 12062.2 1476.84   6
   1 -12  14 413.813 553.408   3
   1  13 -14-81.6687 482.862   4
  -1 -13  13 8721.77 1350.15   3
   1 -13 -13 7215.18 1179.79   6
   1  13 -13 7801.75 1247.30   2
  -1  13  13 6696.35 1092.87   7
   1  13 -13 7170.04 1138.76   4
   1  13 -12 352.124 481.402   2
   1 -13 -12 116.737 449.257   6
  -1  13  12 170.498 498.843   7
   1  13 -12 281.139 396.305   4
   1  13 -11 4432.98 853.300   4
   1  13 -11 4040.38 859.663   2
   1 -13 -11 4487.33 935.180   6
  -1  13  11 4884.36 929.119   7
   1  13 -10 497.149 419.881   4
   1  13 -10 1402.83 562.045   2
   1 -13 -10-160.349 420.104   6
  -1  13  10 634.758 495.240   7
   1  13  -9 7794.15 1054.05   2
   1 -13  -9 8551.14 1152.19   6
   1  13  -9 8304.42 1001.04   4
  -1  13   9 8249.45 1102.55   7
   1  13  -8-142.692 360.525   4
   1 -13  -8 187.123 421.172   6
   1  13  -8-121.865 430.360   2
  -1  13   8 125.401 428.507   7
   1 -13  -7 520.381 422.776   6
  -1 -13   7 438.007 298.067   6
   1  13  -7-222.029 334.778   2
   1  13  -7 353.576 342.835   4
  -1  13   7 420.857 396.934   7
   1 -13  -6 1066.97 517.808   6
  -1 -13   6 789.642 358.794   6
   1  13  -6 1067.05 442.336   2
   1  13  -6 1394.79 423.076   4
  -1  13   6 1183.75 580.262   7
  -1 -13   5 2475.85 497.215   6
   1 -13  -5 2518.91 697.761   6
   1  13  -5 3158.86 576.953   2
   1  13  -4 10400.7 962.438   2
  -1 -13   4 10910.1 951.315   6
   1 -13  -4 10997.1 1156.11   6
   1 -13  -3 25829.5 1621.93   6
   1  13  -3 25339.6 1351.34   2
  -1 -13   3 28030.9 1531.96   6
   1 -13  -2 2906.43 617.318   6
  -1 -13   2 2165.54 513.463   6
   1 -13  -1 12359.9 1089.40   6
  -1 -13   1 11968.5 1077.26   6
  -1 -13   0 44.3970 338.886   6
   1 -13   0 36.1143 315.702   6
   1  13   1 9649.98 685.355   2
  -1 -13  -1 12043.4 1112.95   6
  -1  13  -1 10611.1 714.113   2
   1 -13   1 11681.4 960.644   6
  -1 -13  -2 1191.67 489.256   6
   1 -13   2 490.233 310.897   6
   1  13   2 423.615 210.676   2
  -1 -13  -3 11397.5 1123.90   6
   1 -13   3 12162.6 915.173   6
  -1  13  -4-123.566 310.326   2
  -1 -13  -4 435.933 443.414   6
   1 -13   4 114.877 244.809   6
  -1 -13  -5 13526.0 1307.23   6
  -1  13  -5 13554.4 1149.01   2
   1 -13   5 14711.3 897.616   6
  -1  13  -6 19454.9 1396.04   2
  -1 -13  -6 17476.1 1582.51   6
  -1  13  -7 39785.3 2082.70   2
  -1 -13  -7 41505.3 2397.57   6
   1  13   7 41512.6 2291.64   7
  -1  13  -8 5749.00 883.486   2
   1  13   8 4914.29 872.046   7
  -1 -13  -8 5136.78 936.509   6
  -1 -13  -9 14545.3 1509.73   6
  -1  13  -9 14717.8 1389.71   2
   1  13   9 12804.7 1333.13   7
   1  13  10 5196.14 945.183   7
  -1  13 -10 4280.49 851.344   2
  -1 -13 -10 3544.25 875.824   6
   1  13  11 4320.63 858.830   7
  -1 -13 -11 5240.65 1007.16   6
  -1  13 -11 4721.46 893.907   2
   1 -13  12 1660.68 675.107   3
  -1 -13 -12 1560.89 613.875   6
   1  13  12 1829.87 691.853   7
   1 -13  13 338.738 578.212   3
   1  14 -14 1072.19 669.032   4
   1  14 -13-0.32737 395.339   4
   1  14 -13 226.931 475.527   2
   1  14 -12 715.440 527.801   4
   1  14 -12 1577.63 683.843   2
   1  14 -11 2132.21 686.374   4
   1  14 -11 862.845 525.168   2
   1 -14 -11 2392.49 747.190   6
  -1  14  11 2853.98 783.548   7
  -1  14  10 1889.33 677.318   7
   1 -14 -10 1373.91 623.076   6
   1  14 -10 1364.53 521.646   2
   1  14 -10 1982.29 628.303   4
  -1  14   9-734.488 451.895   7
   1 -14  -9-89.6451 499.555   6
   1  14  -9-571.413 477.609   2
   1  14  -9 238.948 358.568   4
   1  14  -8 5408.01 876.940   2
   1 -14  -8 3960.85 797.787   6
  -1  14   8 4657.25 855.608   7
   1 -14  -7 21211.0 1741.15   6
   1  14  -7 19802.5 1501.47   2
  -1  14   7 21073.2 1694.27   7
  -1 -14   6 379.238 325.583   6
   1  14  -6 90.7662 319.446   2
   1 -14  -6 92.5817 444.268   6
   1  14  -5 18968.2 1337.74   2
   1 -14  -5 22508.0 1705.72   6
  -1 -14   5 20454.9 1315.17   6
   1 -14  -4 663.612 502.120   6
  -1 -14   4 802.389 417.260   6
   1  14  -4 1191.43 404.515   2
   1  14  -3 4831.13 644.512   2
  -1 -14   3 5644.05 766.113   6
   1 -14  -3 5284.63 837.454   6
   1 -14  -2 96.6535 351.518   6
   1  14  -2-10.0331 249.231   2
  -1 -14   2 70.3248 316.930   6
  -1 -14   1-197.355 415.010   6
   1 -14  -1-135.912 342.067   6
   1 -14   0 1434.09 458.708   6
  -1 -14   0 655.679 393.768   6
  -1 -14  -1 9221.34 1025.90   6
   1 -14   1 8848.96 870.744   6
   1 -14   2 4199.25 623.353   6
  -1 -14  -2 3304.47 680.908   6
  -1 -14  -3 26333.1 1797.92   6
   1 -14   3 27279.4 1424.19   6
  -1  14  -4 15604.5 1119.98   2
   1 -14   4 17084.5 1088.04   6
  -1 -14  -4 15118.0 1407.66   6
  -1  14  -5 727.753 378.274   2
  -1 -14  -5 965.179 560.070   6
  -1  14  -6 13480.2 1190.62   2
  -1 -14  -6 13638.2 1415.19   6
  -1 -14  -7-29.8547 437.422   6
  -1  14  -7 883.586 474.504   2
  -1 -14  -8 1057.11 596.872   6
  -1  14  -8 1414.97 554.347   2
   1  14   8 1255.94 589.109   7
   1  14   9 464.864 531.970   7
  -1 -14  -9-202.181 426.021   6
  -1  14  -9 392.881 379.509   2
   1  14  10 2584.34 718.046   7
  -1  14 -10 2156.52 618.814   2
  -1 -14 -10 3280.97 843.319   6
   1  14  11-193.525 558.355   7
  -1 -14 -11 601.544 580.075   6
   1 -14  12 22.6184 584.823   3
   1  15 -12 3401.71 867.094   2
   1  15 -11 12713.5 1471.00   2
   1 -15 -10 7748.30 1233.16   6
  -1  15  10 6026.44 1025.05   7
   1  15 -10 7505.21 1108.39   2
   1  15  -9 232.151 418.115   2
  -1  15   9 814.980 617.831   7
   1 -15  -9 971.535 599.331   6
   1 -15  -8 745.045 570.599   6
  -1  15   8-415.182 488.376   7
   1  15  -8 71.2608 381.529   2
   1 -15  -7 661.524 521.149   6
   1  15  -7 546.715 395.980   2
   1  15  -6-46.1195 332.308   2
   1 -15  -6 164.325 502.300   6
   1  15  -5 199.285 324.710   2
   1 -15  -5 62.9926 407.601   6
  -1 -15   5 276.050 333.505   6
   1 -15  -4 6684.18 993.802   6
  -1 -15   4 6298.69 792.663   6
   1  15  -4 5309.80 712.045   2
  -1 -15   3 14707.0 1211.28   6
   1  15  -3 14384.0 1095.58   2
   1 -15  -3 14823.0 1368.83   6
   1 -15  -2 34211.9 1970.32   6
  -1 -15   2 35991.2 1934.52   6
   1 -15  -1 3478.52 670.572   6
  -1 -15   1 4228.77 717.894   6
   1 -15   0 4650.30 670.616   6
  -1 -15   0 3866.28 666.766   6
  -1 -15  -1 8436.76 1027.28   6
   1 -15   1 8638.82 916.595   6
  -1 -15  -2 579.959 401.521   6
   1 -15   2 970.469 371.857   6
   1 -15   3 1571.25 458.350   6
  -1 -15  -3 1425.49 581.574   6
  -1 -15  -4 4520.59 896.493   6
  -1 -15  -5 9980.58 1227.20   6
  -1 -15  -6 93.3646 413.029   6
  -1  15  -6 188.964 349.120   2
  -1 -15  -7 5318.61 1007.57   6
  -1  15  -7 5599.58 849.514   2
  -1  15  -8 6728.85 956.637   2
  -1 -15  -8 5932.19 1007.29   6
  -1 -15  -9 1344.91 617.115   6
  -1  15  -9 842.636 467.144   2
   1  15   9 458.035 517.329   7
   1  15  10 1666.06 605.775   7
   1  16 -11-572.040 584.229   2
   1  16 -10 2350.49 705.635   2
   1 -16  -9-12.9755 543.875   6
   1  16  -9-513.713 458.320   2
   1 -16  -8 1032.55 639.512   6
   1  16  -8 480.414 361.311   2
   1  16  -7-3.88091 409.674   2
   1 -16  -7 143.405 438.015   6
   1 -16  -6 10132.4 1298.88   6
   1 -16  -5-404.340 516.297   6
   1 -16  -4 1888.90 599.560   6
  -1 -16   4 1870.99 549.616   6
   1 -16  -3 13391.1 1347.52   6
  -1 -16   3 14613.0 1273.30   6
   1 -16  -2 1515.34 556.139   6
  -1 -16   2 1636.63 571.737   6
   1 -16  -1 88.0630 426.739   6
  -1 -16   1-119.548 375.044   6
  -1 -16   0 789.588 373.564   6
   1 -16   0 990.992 417.138   6
  -1 -16  -1 1772.63 599.995   6
   1 -16   1 3074.14 605.071   6
  -1 -16  -2 3040.24 697.526   6
   1 -16   2 3114.86 585.646   6
  -1 -16  -3 4637.16 878.377   6
  -1 -16  -4 9215.78 1201.98   6
  -1 -16  -5 1479.84 677.633   6
  -1 -16  -6 1116.53 532.409   6
  -1 -16  -7 294.877 441.059   6
  -1 -16  -8-437.892 538.863   6
   1 -17  -7 1390.25 567.747   6
   1 -17  -6 2273.19 711.451   6
   1 -17  -5 129.156 463.536   6
   1 -17  -4 2074.34 622.651   6
  -1 -17   3 4796.28 805.114   6
   1 -17  -3 4433.35 853.015   6
  -1 -17   2 10044.4 1120.82   6
   1 -17  -2 9135.38 1111.92   6
   1 -17  -1-375.673 441.720   6
  -1 -17   1-130.372 426.601   6
   1 -17   0 19456.9 1520.80   6
  -1 -17   0 15766.1 1452.30   6
   1 -17   1 166.614 421.837   6
  -1 -17  -1 95.7091 434.886   6
  -1 -17  -2 2600.74 692.571   6
  -1 -17  -3 198.822 471.686   6
  -1 -17  -4 11375.0 1341.13   6
  -1 -17  -5 6838.21 1081.01   6
  -1 -17  -6 493.953 528.926   6
   1 -18  -6 6728.88 1125.40   6
   1 -18  -5 2585.28 723.595   6
   1 -18  -4 71.6401 425.355   6
   1 -18  -3 5859.36 977.135   6
  -1 -18   2 680.233 461.908   6
   1 -18  -2 298.529 422.960   6
  -1 -18   1 1118.09 567.876   6
   1 -18  -1 179.866 407.933   6
  -1 -18   0 33.2751 421.893   6
   1 -18   0 507.395 458.373   6
  -1 -18  -1-279.671 408.542   6
  -1 -18  -2 6942.89 1085.73   6
  -1 -18  -3 3103.66 758.613   6
  -1 -18  -4 754.689 534.570   6
  -1 -18  -5-701.479 565.424   6
   1 -19  -4 2041.71 707.829   6
   1 -19  -3 20923.0 1814.64   6
   1 -19  -2 1082.79 550.032   6
   1 -19  -1 3355.60 785.069   6
  -1 -19   1 3441.46 787.205   6
  -1 -19   0 1676.09 578.426   6
  -1 -19  -1-596.913 612.027   6
  -1 -19  -2 750.416 432.077   6
  -1 -19  -3 1412.41 620.517   6
   1 -20  -2 1035.57 599.216   6
  -1 -20   0-66.4779 395.611   6
   2   0 -18-479.793 476.659   2
  -2   0  18-91.0673 522.733   3
   2   0 -18-65.5716 530.611   4
   2   0 -17-292.253 425.669   2
  -2   0  17 963.094 637.509   3
   2   0 -17-464.504 528.570   4
  -2   0  16 7506.11 1164.42   3
   2   0 -16 4733.61 676.205   1
   2   0 -16 6248.90 931.241   2
   2   0 -16 6015.69 1051.18   4
   2   0 -15-6.73494 406.567   2
  -2   0  15 592.337 578.608   3
   2   0 -15 300.927 465.157   4
   2   0 -15 116.564 251.252   1
   2   0 -14 25141.8 1351.37   1
   2   0 -14 30229.3 1906.84   2
  -2   0  14 28896.4 1867.36   3
   2   0 -14 27063.2 1872.69   4
   2   0 -13-4.07112 373.775   2
   2   0 -13-47.4591 514.548   4
  -2   0  13 212.133 466.435   3
   2   0 -12 68735.2 2679.55   4
  -2   0  12 75577.9 2712.35   3
   2   0 -12 74001.1 2631.51   2
   2   0 -11-359.308 354.641   2
  -2   0  11 213.992 185.410   5
   2   0 -11 77.3334 363.794   4
  -2   0  11-318.864 451.553   3
   2   0 -11-416.958 339.331   1
   2   0 -10 16359.1 1146.10   2
   2   0 -10 14085.1 798.170   1
   2   0 -10 17497.5 1264.33   4
   2   0  -9 217.667 269.367   6
   2   0  -9-281.336 233.794   1
   2   0  -9 255.972 360.652   2
   2   0  -8 5273.71 603.899   2
   2   0  -8 4728.89 411.428   1
   2   0  -8 5087.37 556.474   6
   2   0  -7-48.9783 229.731   6
   2   0  -7-97.9147 331.885   2
   2   0  -7-186.277 226.568   3
   2   0  -7-70.6412 149.237   1
  -2   0   6 3039.31 444.142   6
  -2   0   6 3380.64 460.636   8
   2   0  -6 3121.73 448.747   2
   2   0  -6 3323.06 452.010   3
   2   0  -6 3381.16 436.783   6
   2   0  -6 3068.41 294.338   1
  -2   0   5-53.0023 231.386   6
  -2   0   5 100.821 212.323   8
   2   0  -5 94.0142 214.144   3
   2   0  -5 35.5887 97.1369   1
   2   0  -5 68.5181 177.153   6
   2   0  -5 359.019 265.256   2
   2   0  -4 138164. 2306.45   6
   2   0  -4 133358. 2225.81   3
  -2   0   4 140905. 2332.38   8
   2   0  -3 213.354 192.844   3
  -2   0   3-94.4597 224.243   8
   2   0  -3 101.842 182.234   6
   2   0  -2 371138. 3199.43   3
   2   0  -2 361490. 3708.97   6
  -2   0   2 371899. 3705.02   8
  -2   0   1-327.286 225.173   8
   2   0  -1 6.69662 175.159   6
  -2   0   1 133.174 129.961   1
   2   0  -1 126.609 151.711   1
   2   0  -1-69.4755 127.901   3
  -2   0   1-207.514 161.788   3
  -2   0   0 383423. 3310.52   1
   2   0   0 373832. 3381.36   1
   2   0   0 380102. 3622.13   6
  -2   0   0 377683. 3682.21   8
   2   0   1 137.048 172.558   6
   2   0   1 153.559 206.234   1
   2   0   2 1510.52 292.809   1
   2   0   2 1740.79 245.567   6
  -2   0  -2 1560.23 154.337   3
   2   0   3 214.105 156.861   3
   2   0   3 153.879 160.383   6
  -2   0  -3-9.78148 180.414   6
  -2   0  -3 15.8025 117.739   3
  -2   0  -4 225.438 214.991   5
  -2   0  -4 138.710 180.654   6
   2   0   4 198.141 176.394   3
  -2   0  -4 271.692 144.850   3
   2   0   4 195.833 218.299   4
   2   0   4 298.176 164.060   6
  -2   0  -5-83.9344 230.374   5
   2   0   5 97.7082 208.411   4
   2   0   5-53.6207 169.038   6
   2   0   5-10.0024 224.819   3
  -2   0  -5-24.6305 165.696   3
  -2   0  -5-118.472 211.357   6
  -2   0  -6 6598.32 514.385   6
   2   0   6 6659.10 510.921   6
   2   0   6 6123.46 483.526   3
  -2   0  -6 6508.60 547.613   5
  -2   0  -6 6293.54 496.832   3
   2   0   6 6622.43 688.692   4
  -2   0  -7 20.9539 196.845   3
  -2   0  -7-19.7883 205.737   5
   2   0   7-220.412 297.060   3
  -2   0  -7 99.4530 192.913   6
   2   0   7 75.9904 166.030   6
  -2   0  -8 26092.7 1167.27   5
  -2   0  -8 26072.2 1076.72   6
  -2   0  -8 24851.4 1400.70   4
  -2   0  -8 23449.2 1123.22   3
   2   0   8 26969.7 1283.69   3
  -2   0  -9 58.8262 316.914   4
  -2   0  -9-126.574 401.726   1
  -2   0  -9-164.861 188.293   6
  -2   0 -10 229.559 366.653   1
  -2   0 -10 709.040 363.231   4
  -2   0 -10 1292.45 323.208   6
  -2   0 -11 83.1341 368.525   4
  -2   0 -11-784.915 552.468   1
   2   0  12 71269.9 2528.54   3
  -2   0 -12 75789.9 2957.35   4
   2   0  13 477.241 550.661   3
  -2   0 -13-265.637 347.348   5
  -2   0 -13 366.285 488.955   4
  -2   0 -13 252.792 472.829   1
  -2   0 -14 769.711 554.424   4
   2   0  14 632.848 383.686   3
  -2   0 -14 751.368 437.328   1
  -2   0 -15 182.476 491.400   4
   2   0  15 9.57193 409.585   3
  -2   0 -15-484.371 518.434   1
  -2   0 -16 4176.89 810.826   1
   2   0  16 3589.64 798.423   3
  -2   0 -17-364.766 564.572   1
   2   0  17-687.162 557.489   3
   2   0  18 9802.27 1205.62   3
  -2   0 -18 9544.43 1296.05   1
   2   0  19 490.124 494.824   3
   2   1 -19 1155.46 592.076   2
   2  -1 -18 2219.38 741.786   4
   2  -1 -18 2538.68 793.235   2
  -2   1  18 3951.27 950.974   3
  -2  -1  18 2904.46 852.680   3
   2   1 -18 1986.94 719.541   4
   2   1 -18 2491.31 760.010   2
   2   1 -17 472.967 499.193   4
   2  -1 -17 69.8300 416.839   2
   2   1 -17-65.1662 466.821   2
   2  -1 -17-198.155 448.577   4
  -2   1  17 1415.62 705.878   3
  -2  -1  17 761.810 544.572   3
   2  -1 -17-106.872 349.548   6
  -2  -1  16 14678.0 1486.42   3
  -2   1  16 14781.4 1466.46   3
   2  -1 -16 12663.0 1062.05   1
   2  -1 -16 16340.6 1510.66   2
   2  -1 -16 13531.0 1473.23   4
   2   1 -16 17100.0 1604.40   2
   2   1 -16 14080.4 1533.77   4
   2   1 -15 1433.35 401.017   1
  -2   1  15 3197.80 818.161   3
   2  -1 -15 1395.37 558.522   2
   2   1 -15 1167.90 498.489   2
   2   1 -15 1782.15 657.057   4
   2  -1 -15 2183.99 693.199   4
  -2  -1  15 1098.94 590.990   3
   2  -1 -15 923.265 365.372   1
   2   1 -14 3529.44 534.812   1
   2  -1 -14 3084.66 664.824   2
   2   1 -14 4181.07 784.827   2
  -2   1  14 4506.87 893.006   3
   2  -1 -14 3266.90 712.106   4
   2  -1 -14 2940.86 525.852   1
  -2  -1  14 3194.97 705.858   3
   2   1 -14 4726.24 863.885   4
   2  -1 -13 319.133 497.168   4
   2  -1 -13 790.043 414.166   2
   2   1 -13 947.014 396.353   2
  -2  -1  13 659.771 259.089   5
   2   1 -13 93.3734 474.696   4
  -2  -1  13 302.018 474.973   3
  -2   1  12 11512.7 1149.22   3
   2   1 -12 11487.4 1088.02   2
   2   1 -12 8989.49 994.451   4
  -2  -1  12 9616.83 1033.66   3
  -2   1  12 9142.05 579.503   5
   2  -1 -12 7571.19 888.091   4
  -2  -1  12 9336.20 719.172   5
   2  -1 -12 9982.39 984.945   2
  -2  -1  11 2468.08 370.841   5
   2   1 -11 2762.94 414.083   1
  -2   1  11 2908.33 330.603   5
  -2   1  11 4652.63 786.387   3
   2  -1 -11 2398.61 578.305   4
   2  -1 -11 3107.02 577.079   2
   2   1 -11 3880.94 670.376   2
   2   1 -11 2575.98 573.832   4
  -2  -1  11 3811.36 662.863   3
  -2   1  10 44222.0 1156.25   5
   2  -1 -10 43091.1 1422.26   1
   2  -1 -10 46555.0 1843.09   2
   2   1 -10 48362.6 1965.17   2
   2  -1 -10 52634.9 2091.78   4
   2   1 -10 48932.5 2053.34   4
   2   1 -10 45327.6 1409.09   1
   2   1  -9 42898.9 1763.05   2
   2  -1  -9 45227.5 1698.71   2
   2  -1  -9 44027.8 1822.68   4
   2   1  -9 40834.6 1231.90   1
   2  -1  -9 39707.1 1290.80   1
   2   1  -9 45534.8 1588.28   6
   2   1  -8 48458.6 1743.48   2
   2   1  -8 44439.3 1161.86   1
   2  -1  -8 50957.9 1834.71   4
   2   1  -8 48547.6 1568.79   6
   2  -1  -8 48583.7 1664.47   6
   2  -1  -8 48779.2 1660.87   2
   2   1  -7 1947.07 382.737   3
   2  -1  -7 2372.37 423.167   6
   2   1  -7 1830.76 378.973   2
   2   1  -7 1876.69 228.956   1
  -2  -1   7 1889.48 421.020   8
  -2  -1   7 1699.61 350.071   6
   2  -1  -7 2193.70 438.338   3
   2  -1  -7 1970.08 385.967   2
   2   1  -7 2094.73 358.812   6
  -2   1   6 21379.4 1066.66   8
   2  -1  -6 18243.7 854.833   2
   2   1  -6 17660.9 546.234   1
   2  -1  -6 19738.3 1006.52   3
  -2  -1   6 18878.9 906.593   6
   2   1  -6 18054.5 941.402   3
   2  -1  -6 19874.1 1004.46   6
  -2  -1   6 21097.3 976.068   8
   2   1  -6 20585.0 938.350   6
   2  -1  -5 14521.8 788.569   3
   2  -1  -5 13641.0 698.940   2
  -2  -1   5 14782.7 764.679   8
   2  -1  -5 15277.6 832.882   6
   2   1  -5 15544.5 809.583   3
  -2   1   5 14338.1 816.304   8
   2   1  -5 11498.8 354.165   1
   2   1  -5 14587.7 745.843   6
  -2  -1   5 13419.6 759.356   6
   2   1  -4 9674.84 589.826   3
  -2  -1   4 9530.85 608.953   6
   2  -1  -4 10409.0 646.493   3
  -2  -1   4 10000.8 593.602   8
   2   1  -4 9694.85 596.213   6
  -2   1   4 11012.7 715.913   8
   2  -1  -4 10910.6 700.424   6
  -2   1   3 22558.0 899.759   8
   2  -1  -3 22726.9 793.137   3
  -2  -1   3 20352.4 797.295   8
   2   1  -3 23597.2 871.013   6
   2  -1  -3 22288.0 925.477   6
   2   1  -2 29716.7 947.075   6
   2  -1  -2 30125.6 783.431   3
  -2  -1   2 30422.4 925.967   8
   2  -1  -2 25864.0 608.489   1
  -2   1   2 30336.9 993.946   8
   2  -1  -2 30224.0 967.538   6
   2  -1  -1 41877.6 1096.90   6
   2   1  -1 43673.4 1131.05   6
  -2   1   1 44001.9 764.020   3
   2  -1  -1 40390.6 779.716   3
   2  -1  -1 40801.3 868.458   1
  -2   1   1 39668.5 1118.45   8
  -2  -1   1 42908.0 1050.47   8
  -2   1   1 39305.1 830.243   1
   2  -1   0 16237.7 634.256   1
  -2  -1   0 13919.2 629.882   8
  -2   1   0 17677.3 733.302   8
   2  -1   0 16461.6 653.848   6
   2   1   0 17371.9 714.084   6
  -2   1   0 14909.1 600.830   1
  -2  -1  -1 3154.30 206.568   3
   2   1   1 2634.16 384.686   6
   2  -1   1 2031.03 274.518   6
   2  -1   1 1899.01 311.407   1
  -2   1  -1 1351.74 270.033   8
   2   1   2 62369.3 1397.92   6
   2  -1   2 66928.2 1240.35   6
   2  -1   2 64699.0 1519.49   1
   2  -1   2 61655.7 846.628   3
   2   1   2 65862.3 957.637   3
  -2  -1  -2 60993.6 917.009   3
  -2   1  -2 63420.8 1204.82   6
   2  -1   3 8264.87 440.552   6
  -2   1  -3 8052.58 429.249   6
   2   1   3 9806.40 455.561   3
   2   1   3 8115.20 531.197   6
  -2  -1  -3 8455.74 405.998   3
   2  -1   3 8582.04 397.209   3
   2  -1   3 8499.48 600.975   1
   2  -1   3 8303.94 631.361   4
   2  -1   4-440.833 230.682   4
   2   1   4-140.682 207.295   3
   2  -1   4 17.0787 131.662   6
  -2   1  -4 104.170 170.606   6
   2   1   4 97.2309 207.511   4
   2  -1   4 0.78367 184.574   3
  -2  -1  -4 95.0864 189.789   6
   2  -1   4 162.085 213.656   1
   2   1   4 109.643 166.034   6
  -2  -1  -4 100.758 165.805   3
   2  -1   5 310.443 241.712   3
   2  -1   5 861.866 318.635   1
  -2  -1  -5-228.450 221.051   3
  -2  -1  -5 116.465 209.393   6
   2  -1   5 405.877 171.899   6
   2   1   5 322.009 215.870   6
  -2  -1  -5 1140.84 348.744   5
  -2   1  -5 203.611 163.758   6
   2   1   5 87.1001 260.952   3
  -2   1  -5 25.8531 256.878   5
   2  -1   5-162.316 243.222   4
   2  -1   5 359.490 231.853   2
   2   1   5 145.126 201.864   4
  -2  -1  -6 19229.8 888.248   5
   2   1   6 17634.6 1084.25   4
   2  -1   6 19007.3 747.185   6
   2   1   6 24116.9 1025.18   3
  -2   1  -6 21122.1 777.929   6
   2  -1   6 20528.8 916.811   3
  -2  -1  -6 20690.2 932.711   6
  -2   1  -6 20965.5 1017.22   5
   2   1   6 19414.9 922.157   6
  -2  -1  -6 19112.6 871.629   3
   2   1   6 21118.2 1161.96   2
  -2   1  -7 18129.1 761.602   6
   2   1   7 14999.4 841.292   6
  -2  -1  -7 15834.1 871.431   3
   2  -1   7 16098.4 897.077   3
  -2  -1  -7 16347.1 836.993   5
   2   1   7 15618.2 931.864   3
  -2  -1  -7 16152.2 863.312   6
  -2  -1  -8-394.252 367.954   4
  -2  -1  -8-57.1127 195.242   6
  -2  -1  -8 110.540 217.135   5
   2  -1   8-504.138 397.617   3
  -2   1  -8-63.1717 345.569   4
   2   1   8-678.735 367.017   3
  -2   1  -8 3.89741 167.386   6
  -2  -1  -8-296.299 236.863   3
  -2   1  -9 558.227 222.412   6
  -2  -1  -9 189.988 308.787   4
  -2   1  -9 802.192 342.697   1
   2  -1   9 408.999 321.065   3
   2   1   9 794.091 333.341   3
  -2  -1  -9 677.550 286.366   5
  -2   1  -9 567.938 341.052   4
  -2  -1  -9 837.560 437.094   1
  -2   1 -10 2733.74 372.526   6
  -2   1 -10 2480.00 494.296   1
   2   1  10 3086.05 580.968   3
   2  -1  10 3371.87 565.309   3
  -2  -1 -10 2084.69 536.275   4
  -2   1 -10 2280.04 553.486   4
  -2  -1 -10 2177.36 535.469   1
  -2  -1 -11 8275.40 914.373   1
  -2   1 -11 10170.8 869.874   5
   2  -1  11 9065.52 910.241   3
   2   1  11 9430.30 908.344   3
  -2   1 -11 9350.19 955.861   1
  -2  -1 -11 9317.45 1024.29   4
  -2   1 -11 10083.3 1071.12   4
  -2   1 -11 10085.8 708.080   6
   2   1  12 22128.3 1450.68   3
   2  -1  12 21787.2 1468.82   3
  -2   1 -12 21611.5 1524.84   1
  -2  -1 -12 21219.2 1527.94   1
  -2   1 -12 20942.2 1229.32   5
  -2   1 -12 23862.9 1108.53   6
  -2   1 -12 21975.9 1641.73   4
  -2  -1 -12 22418.7 1626.00   4
  -2  -1 -13 765.446 335.930   6
  -2  -1 -13 993.747 483.436   1
   2   1  13 1467.99 529.968   3
  -2   1 -13 1000.65 538.233   1
  -2  -1 -13 1477.00 620.596   4
   2  -1  13 3033.09 766.435   3
  -2   1 -13 1155.99 549.022   4
  -2  -1 -14 4291.72 614.643   6
  -2   1 -14 3088.93 713.696   1
   2  -1  14 3948.95 775.001   3
   2   1  14 3575.90 698.600   3
  -2  -1 -14 2825.87 612.852   1
  -2  -1 -14 4100.22 838.868   4
  -2   1 -14 3607.43 830.955   4
   2  -1  15 3575.57 752.271   3
  -2   1 -15 2702.74 711.135   4
  -2   1 -15 2308.85 597.125   1
   2   1  15 1941.98 639.883   3
  -2  -1 -15 1686.44 614.828   1
  -2  -1 -15 2987.34 757.463   4
   2   1  16 5231.39 928.921   3
   2  -1  16 2726.00 717.560   3
  -2   1 -16 2868.14 724.323   1
  -2  -1 -16 3491.30 773.994   1
  -2  -1 -17 929.694 572.967   1
  -2   1 -17 188.720 440.652   1
   2   1  17-269.957 501.364   3
   2  -1  17 942.286 574.230   3
  -2   1 -18 1241.70 482.262   1
   2  -1  18 1442.16 676.667   3
  -2  -1 -18 1934.66 652.606   1
   2   1  18 1748.46 638.687   3
   2   1  19-167.989 579.689   3
   2  -1  19 582.409 541.510   3
   2  -2 -19 121.416 464.778   4
  -2   2  18 740.561 615.946   3
   2   2 -18 349.461 643.848   4
  -2  -2  18 1744.58 800.311   3
   2  -2 -18 1803.49 772.108   4
   2   2 -18 1740.18 686.771   2
  -2   2  17 2854.89 831.902   3
   2  -2 -17 1942.78 576.784   6
   2   2 -17 1518.26 652.157   2
  -2  -2  17 2392.96 843.414   3
   2   2 -17 2490.11 801.390   4
   2  -2 -17 1839.68 642.426   2
   2  -2 -17 1655.42 655.154   4
   2  -2 -16 995.422 406.700   1
   2   2 -16 1372.05 559.329   2
   2   2 -16 2812.35 835.698   4
  -2   2  16 2690.04 878.158   3
  -2  -2  16 1554.10 660.423   3
   2  -2 -16 841.013 483.031   2
   2  -2 -16 1951.24 662.837   4
   2   2 -15 5741.21 1007.05   4
   2  -2 -15 6097.70 925.905   2
   2   2 -15 4843.42 880.677   2
  -2   2  15 5856.80 997.067   3
  -2  -2  15 4678.48 847.101   3
   2   2 -15 5117.16 673.690   1
   2  -2 -15 4611.38 631.802   1
   2  -2 -15 5935.04 985.210   4
   2  -2 -14 4837.78 879.854   4
   2  -2 -14 4027.79 573.014   1
   2  -2 -14 5019.96 825.790   2
   2   2 -14 4136.09 779.299   2
  -2  -2  14 3575.70 780.517   3
  -2   2  14 7272.22 1053.78   3
   2   2 -14 4797.04 894.565   4
   2   2 -14 4272.07 582.364   1
   2  -2 -13 4799.92 740.663   4
   2   2 -13 6332.31 854.187   2
  -2   2  13 7229.77 1004.38   3
   2  -2 -13 4664.08 683.225   2
  -2  -2  13 4931.78 786.403   3
   2  -2 -13 4035.50 560.199   1
   2   2 -13 4695.39 792.070   4
   2   2 -12 7765.97 927.271   2
  -2   2  12 5331.83 361.770   5
  -2  -2  12 5157.78 775.737   3
   2  -2 -12 6601.92 797.010   4
   2  -2 -12 7125.31 779.263   2
   2   2 -12 5098.35 738.037   4
  -2   2  11 28692.6 839.672   5
  -2   2  11 39414.5 1886.71   3
  -2  -2  11 35727.6 1804.90   3
   2  -2 -11 36032.4 1678.74   2
   2   2 -11 36042.0 1830.91   2
   2   2 -11 34934.4 1836.32   4
   2   2 -11 33909.7 1314.54   1
   2  -2 -11 34490.2 1752.35   4
   2  -2 -10 29724.2 1457.53   2
   2   2 -10 30432.6 1600.40   2
   2   2 -10 26694.7 1080.69   1
  -2   2  10 30216.5 1600.93   3
   2   2 -10 28552.5 1612.51   4
  -2  -2  10 28518.1 1525.11   3
  -2   2  10 23480.7 734.343   5
   2  -2 -10 27412.2 1528.74   4
   2   2 -10 27197.0 1242.72   6
   2   2  -9 73037.7 1664.52   1
   2   2  -9 76820.3 2010.34   6
   2  -2  -9 76386.9 2176.71   2
   2   2  -9 76921.7 2396.73   2
   2  -2  -9 76610.4 2366.31   4
   2   2  -8 81480.1 1995.40   6
   2  -2  -8 81933.8 2083.14   2
   2   2  -8 77756.1 1571.72   1
  -2  -2   8 78033.2 1929.92   6
   2  -2  -8 83548.7 2300.44   4
   2   2  -7 9380.64 485.819   1
   2  -2  -7 9905.70 748.560   6
  -2  -2   7 9245.26 650.479   6
   2  -2  -7 9414.23 683.021   2
  -2  -2   7 10637.3 714.109   8
   2   2  -7 10199.8 671.327   6
  -2  -2   6 1001.74 195.485   1
  -2  -2   6 694.089 288.753   6
   2   2  -6 546.089 216.003   6
  -2   2   6 801.963 326.748   8
  -2  -2   6 892.764 302.631   8
   2  -2  -6 716.064 284.703   6
   2  -2  -6 531.488 223.067   2
   2  -2  -6 122.190 273.519   3
  -2  -2   5 65193.9 1519.09   8
  -2  -2   5 63184.6 1007.46   1
  -2  -2   5 68242.5 1615.14   6
   2  -2  -5 69433.9 1787.96   6
   2  -2  -5 67621.0 1721.09   3
  -2   2   5 70472.3 1844.90   8
   2   2  -5 67981.3 1585.99   6
   2  -2  -5 68824.4 1456.63   2
   2  -2  -4 2697.83 371.692   6
  -2  -2   4 2156.95 175.814   1
  -2   2   4 2256.57 390.611   8
   2   2  -4 2904.69 350.428   6
  -2  -2   4 2410.16 297.234   8
  -2  -2   4 2217.11 344.931   6
   2  -2  -4 2235.08 345.367   3
  -2   2   3 4302.37 447.342   8
   2  -2  -3 5759.89 500.825   6
   2  -2  -3 5559.31 445.119   3
   2   2  -3 5773.63 436.497   8
   2   2  -3 4924.45 414.586   6
  -2  -2   3 4969.24 399.594   8
   2   2  -2 115559. 1965.28   6
   2  -2  -2 118546. 2078.41   6
   2   2  -2 116850. 1767.16   8
  -2   2   2 108164. 2015.76   8
  -2  -2   2 111369. 1721.20   8
   2  -2  -1 50185.5 1241.18   6
  -2   2   1 48947.2 961.808   3
   2   2  -1 49816.0 1268.01   6
   2  -2  -1 50596.9 1091.07   1
  -2   2   1 48256.5 1292.57   8
   2  -2  -1 50204.4 967.738   3
  -2  -2   1 48870.9 1098.79   8
  -2   2   0 401232. 3993.76   8
   2   2   0 397020. 3981.08   6
   2  -2   0 399127. 3764.11   1
   2  -2   0 394582. 3107.64   3
   2  -2   0 396193. 3672.00   6
   2   2   1 345808. 3751.11   6
   2  -2   1 347366. 3681.34   1
   2  -2   1 346529. 3242.49   6
  -2   2  -1 353989. 3728.99   8
  -2  -2  -1 350729. 3059.49   7
  -2   2  -1 342687. 3176.79   6
   2   2   2 93622.1 1469.08   7
   2  -2   2 91903.1 1418.85   6
   2  -2   2 91282.8 1890.77   1
   2  -2   2 94078.3 1921.36   5
  -2  -2  -2 88324.2 1360.06   3
  -2   2  -2 89326.8 1354.85   6
   2   2   2 94089.2 1851.76   6
   2  -2   3 37609.1 845.784   6
   2   2   3 34576.7 1165.15   6
   2  -2   3 36429.4 1264.38   1
   2  -2   3 36175.4 1299.37   4
   2  -2   3 39489.5 1271.73   5
  -2   2  -3 37572.1 827.051   6
  -2  -2  -3 36021.3 923.156   3
   2   2   3 36802.8 944.441   3
   2  -2   4 16377.8 874.644   5
   2  -2   4 16171.3 564.597   6
  -2  -2  -4 14601.6 806.300   6
   2   2   4 15865.3 833.913   6
  -2   2  -4 15855.3 533.496   6
   2  -2   4 15517.4 893.640   1
   2  -2   4 16228.1 916.907   2
   2  -2   4 14602.9 618.784   3
  -2  -2  -4 15021.3 699.741   3
   2   2   4 14747.4 671.451   3
   2  -2   4 15588.0 927.594   4
   2   2   4 15466.5 835.821   4
   2   2   5 19316.1 1011.01   4
   2   2   5 18739.8 849.765   3
   2  -2   5 19163.7 627.541   6
   2  -2   5 19803.0 1000.05   5
   2   2   5 20046.5 977.821   6
  -2  -2  -5 17805.0 912.087   6
  -2   2  -5 20776.4 615.515   6
   2  -2   5 17985.7 1036.32   1
  -2   2  -5 20744.8 1003.18   5
   2  -2   5 19503.9 817.586   3
   2  -2   5 19837.0 1091.01   2
   2  -2   5 20211.7 1113.55   4
  -2  -2  -5 18922.3 831.563   3
  -2   2  -6 11247.6 491.927   6
   2   2   6 11157.3 711.255   3
   2  -2   6 10073.6 472.183   6
   2   2   6 11139.1 758.437   6
  -2  -2  -6 10565.7 651.189   3
   2  -2   6 10604.0 680.639   3
  -2  -2  -6 10927.0 664.913   5
   2  -2   6 11259.4 814.319   5
  -2  -2  -6 10814.0 736.882   6
   2   2   6 12122.0 867.705   4
   2   2   7 3221.04 454.815   6
   2  -2   7 2808.18 447.929   3
  -2   2  -7 2982.77 283.224   6
  -2  -2  -7 2352.57 341.915   3
   2  -2   7 3101.78 463.216   5
  -2  -2  -7 2799.01 351.388   5
   2   2   7 2350.02 398.611   3
   2  -2   8 5469.17 592.316   3
   2   2   8 5826.67 597.541   3
  -2   2  -8 5798.46 397.151   6
  -2  -2  -8 5563.33 490.901   5
  -2   2  -9 4368.18 582.184   1
  -2   2  -9 3783.97 647.124   4
   2   2   9 5102.16 624.761   3
   2  -2   9 2478.32 387.778   3
  -2   2  -9 5187.22 399.436   6
  -2  -2  -9 4178.30 474.990   5
  -2  -2  -9 4011.04 617.261   4
  -2  -2  -9 4746.59 730.764   1
  -2  -2 -10 682.801 513.716   1
  -2   2 -10 205.613 174.191   6
   2   2  10 67.3086 346.127   3
  -2  -2 -10 4.80415 349.985   4
  -2   2 -10-554.963 444.147   1
   2  -2  10-680.867 490.602   3
  -2   2 -10 252.657 306.823   5
  -2  -2 -10-56.7601 222.798   5
  -2   2 -10 170.514 369.920   4
  -2  -2 -11 5901.96 831.186   4
   2  -2  11 4697.56 668.100   3
  -2  -2 -11 5575.37 656.384   6
  -2   2 -11 6055.44 481.928   6
  -2   2 -11 5721.61 771.616   1
   2   2  11 5695.15 751.925   3
  -2   2 -11 6116.11 712.600   5
  -2  -2 -11 5835.45 838.810   1
  -2   2 -11 6708.84 929.829   4
  -2  -2 -12 11625.0 1186.46   1
  -2  -2 -12 13483.1 1265.46   4
  -2   2 -12 13823.8 731.904   6
   2   2  12 13079.7 1143.55   3
  -2  -2 -12 12890.9 1001.01   6
  -2   2 -12 12009.3 991.265   5
   2  -2  12 13629.2 1165.79   3
  -2   2 -12 14394.8 1372.61   4
  -2   2 -12 14451.9 1237.84   1
  -2   2 -13 3443.15 647.633   1
  -2  -2 -13 2518.49 482.441   6
   2   2  13 3696.60 729.134   3
  -2  -2 -13 2205.70 609.209   1
   2  -2  13 3037.55 670.102   3
  -2   2 -13 3733.82 832.354   4
  -2  -2 -13 2775.92 717.263   4
   2   2  14 4074.78 786.353   3
  -2   2 -14 4336.43 742.829   1
  -2  -2 -14 4532.57 865.677   1
  -2  -2 -14 4322.82 644.139   6
   2  -2  14 4464.46 778.640   3
  -2   2 -14 5206.80 955.792   4
  -2  -2 -14 3721.24 811.318   4
  -2  -2 -15-755.893 562.313   1
  -2   2 -15 307.975 501.293   4
   2   2  15-286.499 494.263   3
   2  -2  15 888.578 556.341   3
  -2   2 -15 725.220 466.176   1
  -2  -2 -16 471.232 544.388   1
   2   2  16-715.388 588.729   3
  -2   2 -16-418.307 433.521   1
  -2  -2 -17 1538.29 624.868   1
   2   2  17 1562.34 547.158   3
  -2   2 -17 1014.30 533.300   1
  -2   2 -18 1051.55 574.189   1
   2   2  18-96.0370 519.761   3
  -2  -2 -18 1307.93 521.934   1
   2  -2  18 472.429 479.633   3
   2  -2  19 655.974 524.002   3
   2  -3 -19 5147.18 1041.76   4
  -2  -3  18 1457.44 758.309   3
   2   3 -18 1321.75 669.503   2
  -2   3  18 1813.63 694.702   3
   2  -3 -18 1854.54 702.258   4
   2   3 -18 1245.04 602.670   4
   2  -3 -18 253.814 356.044   6
  -2   3  17 20571.6 1806.07   3
   2  -3 -17 19608.8 1568.58   6
  -2  -3  17 17329.0 1673.67   3
   2   3 -17 18717.0 1863.29   4
   2  -3 -17 19792.1 1798.34   4
   2   3 -17 21574.5 1899.76   2
   2  -3 -16-194.082 353.827   1
   2   3 -16-697.548 604.903   2
   2   3 -16 62.5561 479.996   4
   2  -3 -16 99.5788 319.848   6
  -2   3  16 891.268 628.990   3
  -2  -3  16-103.269 467.777   3
   2  -3 -16 73.6996 448.227   4
   2  -3 -15 2736.45 701.651   4
   2  -3 -15 2251.52 594.230   2
   2   3 -15 2179.24 671.613   2
  -2   3  15 2615.23 774.199   3
   2   3 -15 1511.47 409.670   1
  -2  -3  15 1243.42 572.724   3
   2  -3 -15 1235.43 428.258   1
   2   3 -15 1965.36 683.973   4
  -2  -3  14-275.248 593.247   3
   2   3 -14 148.154 418.393   2
  -2   3  14 1345.31 646.481   3
   2  -3 -14 366.060 437.194   4
   2  -3 -14 155.900 382.378   2
   2   3 -14 155.730 250.843   1
   2   3 -14 573.787 512.344   4
   2  -3 -14-90.3951 298.423   1
   2   3 -13 2646.70 663.546   4
   2  -3 -13 4022.05 690.907   2
   2   3 -13 3646.33 728.667   2
  -2   3  13 5360.85 916.023   3
  -2  -3  13 2224.66 623.409   3
   2  -3 -13 3636.66 590.557   1
   2  -3 -13 3011.87 653.725   4
  -2  -3  12-1613.25 749.388   3
   2   3 -12-1989.99 833.217   4
   2  -3 -12-956.367 534.660   2
   2   3 -12 463.891 437.514   2
  -2   3  12 1169.82 679.218   3
   2  -3 -12-310.655 479.247   4
  -2   3  11 470.545 81.2003   5
   2  -3 -11 1053.42 391.045   4
   2   3 -11 693.477 454.954   4
  -2  -3  11 1801.61 495.329   3
  -2   3  11 2399.82 687.305   3
   2  -3 -11 1009.37 350.197   2
   2   3 -11 2211.76 590.853   2
   2   3 -11 1034.56 298.929   6
   2  -3 -10 1246.35 459.268   4
  -2   3  10 156.856 70.3381   5
   2   3 -10 960.175 483.871   2
   2   3 -10 1692.89 550.018   4
  -2  -3  10 1214.71 553.157   3
   2   3 -10 949.250 297.106   6
   2   3 -10 577.124 244.986   1
   2  -3 -10 934.401 397.391   2
   2   3  -9 105652. 2875.58   2
   2  -3  -9 111053. 2554.28   2
   2   3  -9 98875.2 1990.50   1
  -2  -3   9 110912. 2138.88   1
   2  -3  -9 110558. 2785.79   4
   2   3  -9 102864. 2284.00   6
   2   3  -8 14324.3 804.406   6
  -2  -3   8 13237.6 786.422   6
  -2  -3   8 16715.5 762.699   1
   2  -3  -8 16032.9 905.662   2
   2  -3  -8 16074.5 1037.14   4
   2  -3  -7 186509. 2860.89   2
   2   3  -7 179498. 2829.23   6
  -2  -3   7 182840. 2423.07   1
  -2  -3   7 189785. 2914.61   8
  -2  -3   7 177371. 2830.67   6
   2  -3  -6 40759.2 1174.04   2
  -2  -3   6 40648.3 1009.22   1
   2  -3  -6 40508.4 1476.40   3
   2   3  -6 39359.5 1232.87   6
  -2  -3   6 42326.6 1238.97   8
  -2   3   6 42754.3 1580.35   8
   2  -3  -6 42192.6 1504.00   6
  -2  -3   6 40204.8 1279.56   6
   2  -3  -5 92819.3 2102.31   3
  -2  -3   5 96168.7 1978.79   6
  -2  -3   5 95948.1 1767.96   8
  -2   3   5 99920.9 2309.58   8
   2   3  -5 95045.5 1892.61   6
  -2  -3   5 89019.6 1409.05   1
   2  -3  -5 95929.8 1628.04   2
   2  -3  -5 94090.4 2170.65   6
   2   3  -4 13701.7 700.353   6
   2  -3  -4 15362.2 802.339   3
  -2  -3   4 14321.7 619.621   8
  -2  -3   4 13313.3 748.560   6
  -2   3   4 14245.0 854.447   8
   2  -3  -4 14450.0 821.020   6
   2  -3  -3 20913.5 862.617   3
  -2   3   3 22498.3 734.690   5
  -2  -3   3 18273.6 884.497   6
   2   3  -3 22303.3 744.414   8
   2   3  -3 22207.8 876.627   6
  -2  -3   3 20244.3 690.404   8
  -2   3   3 19543.1 935.349   8
   2  -3  -3 20926.3 935.592   6
   2  -3  -2 2847.11 315.561   3
   2   3  -2 3015.09 305.179   8
   2   3  -2 3137.76 358.941   6
  -2  -3   2 3138.13 283.444   8
  -2   3   2 3393.64 338.535   5
  -2   3   2 2560.65 356.481   8
   2  -3  -2 3073.14 366.120   6
  -2  -3   1 755.431 180.352   8
   2  -3  -1 809.179 195.673   3
   2  -3  -1 772.199 214.339   6
   2   3  -1 742.508 238.497   6
  -2   3   1 807.079 255.651   8
  -2   3   1 1169.58 256.136   5
  -2   3   1 1154.91 209.596   7
   2   3  -1 1012.41 210.878   8
   2   3   0 15648.4 667.753   8
   2   3   0 15739.6 771.350   6
   2  -3   0 16367.5 724.281   1
   2  -3   0 16526.6 601.145   3
   2  -3   0 17014.8 599.265   7
  -2   3   0 15769.5 742.788   8
   2  -3   0 15955.7 675.307   6
   2  -3   0 16152.6 768.904   5
   2  -3   1 43413.2 1018.51   6
   2  -3   1 41916.8 1266.74   8
   2  -3   1 44421.3 1282.69   1
   2   3   1 46328.1 1341.76   6
  -2   3  -1 45744.4 1243.91   8
   2  -3   1 45526.7 1348.21   5
  -2   3  -1 44380.1 1029.81   6
  -2  -3  -1 44446.9 1089.33   7
   2  -3   2 26477.0 1007.72   8
   2   3   2 27429.7 896.276   7
   2  -3   2 27734.5 738.673   6
   2  -3   2 27228.5 1081.97   5
  -2   3  -2 25528.9 969.613   8
  -2  -3  -2 25727.1 830.515   3
  -2   3  -2 27836.6 736.642   6
   2  -3   2 26734.5 1045.87   1
   2   3   2 25305.6 1037.73   6
   2  -3   3 25682.5 661.664   6
   2  -3   3 25574.5 1075.76   2
   2  -3   3 26167.9 1139.80   4
  -2  -3  -3 24094.4 863.982   3
   2   3   3 24323.5 1056.40   6
   2  -3   3 24592.0 1081.31   1
   2   3   3 25385.1 921.601   7
   2  -3   3 25886.4 1092.22   5
   2  -3   3 24041.5 1005.75   8
   2   3   3 23125.4 911.832   4
  -2   3  -3 26035.2 650.971   6
   2  -3   4 106308. 2205.97   8
   2  -3   4 109324. 2412.44   2
   2   3   4 106951. 1949.01   3
  -2  -3  -4 105640. 1930.11   3
   2  -3   4 102350. 1330.85   6
   2   3   4 104956. 2313.46   6
   2  -3   4 111866. 2515.67   4
   2  -3   4 107608. 2400.03   1
   2  -3   4 115274. 2407.13   5
   2   3   4 108665. 2160.38   4
  -2   3  -4 107555. 1304.36   6
   2   3   5 7957.25 681.109   6
   2  -3   5 8333.63 589.442   3
  -2  -3  -5 7981.03 669.346   6
   2  -3   5 6800.88 317.454   6
   2  -3   5 7877.17 700.335   2
   2  -3   5 7509.34 695.700   1
   2  -3   5 8574.80 752.644   4
   2  -3   5 8715.58 705.673   5
   2   3   5 8279.83 619.209   3
  -2  -3  -5 9441.08 674.592   3
  -2   3  -5 8191.40 318.993   6
   2   3   5 8655.73 672.266   4
  -2   3  -6 33267.1 658.507   6
   2   3   6 34866.9 1265.97   3
  -2  -3  -6 34024.1 1250.47   3
   2   3   6 36023.4 1435.81   6
   2  -3   6 34958.1 1422.36   5
   2  -3   6 34427.4 1195.74   3
   2   3   6 35596.0 1449.50   4
  -2  -3  -7 9226.86 612.822   5
  -2   3  -7 9575.83 358.535   6
   2  -3   7 10205.1 729.605   3
  -2  -3  -7 9606.59 729.152   3
   2   3   7 10083.5 826.361   4
   2   3   7 9547.14 742.430   3
  -2   3  -8 5704.64 300.412   6
   2   3   8 5483.79 627.193   3
  -2  -3  -8 5335.82 456.150   5
  -2   3  -8 5807.53 679.361   1
   2  -3   8 5256.79 577.773   3
   2   3   9 5849.79 700.822   3
   2  -3   9 5223.41 579.695   3
  -2   3  -9 6959.74 740.308   5
  -2  -3  -9 7173.76 891.227   1
  -2   3  -9 6315.05 341.110   6
  -2   3  -9 6663.89 834.210   4
  -2   3  -9 5789.45 731.544   1
  -2  -3  -9 5121.87 475.672   5
   2   3  10 70205.1 2341.61   3
  -2  -3 -10 66119.4 2211.04   6
  -2   3 -10 68298.8 1221.11   6
  -2   3 -10 70398.6 2486.83   1
   2  -3  10 66147.7 2218.30   3
  -2   3 -10 74308.0 2761.55   4
  -2   3 -10 73766.7 2351.15   5
  -2  -3 -10 64928.7 1713.12   5
  -2  -3 -10 70585.1 2724.16   1
  -2  -3 -10 68678.9 2455.70   4
   2   3  11 34762.7 1764.79   3
  -2  -3 -11 35941.3 1967.00   1
  -2   3 -11 39786.0 2141.47   4
  -2   3 -11 34234.6 884.033   6
  -2   3 -11 37344.7 1727.76   5
  -2  -3 -11 32715.1 1231.85   5
  -2  -3 -11 37353.6 1710.58   6
  -2  -3 -11 36225.8 1886.07   4
  -2   3 -11 33398.3 1802.45   1
   2  -3  11 31637.2 1612.39   3
  -2   3 -12-167.360 457.340   1
  -2  -3 -12-536.563 484.850   1
  -2  -3 -12-117.059 331.739   6
  -2   3 -12-451.892 383.548   5
   2  -3  12-918.679 541.963   3
  -2  -3 -12 110.612 203.179   5
  -2  -3 -12 493.786 468.928   4
  -2   3 -12 175.904 423.605   4
   2   3  12-266.205 511.956   3
  -2  -3 -13 505.601 435.947   4
  -2  -3 -13-151.413 347.965   6
   2   3  13-177.797 416.726   3
   2  -3  13-676.917 461.149   3
  -2  -3 -13-292.690 508.449   1
  -2   3 -13 39.7436 372.980   1
  -2   3 -13 122.231 410.275   4
  -2   3 -14 893.164 384.873   1
  -2  -3 -14 1069.78 374.378   6
   2   3  14 1189.67 494.792   3
  -2   3 -14 1693.46 679.210   4
  -2  -3 -14 1516.32 518.824   1
   2  -3  14 933.714 487.928   3
  -2   3 -15 7375.14 1152.45   4
   2   3  15 5968.41 940.914   3
  -2  -3 -15 5869.18 918.787   1
  -2   3 -15 6818.70 978.304   1
  -2  -3 -15 6460.77 840.732   6
   2  -3  15 7418.20 1001.30   3
  -2  -3 -16 852.251 549.339   1
  -2   3 -16-198.358 409.514   1
   2   3  16-248.272 534.290   3
   2  -3  16 689.478 567.697   3
  -2   3 -17 7608.78 1088.16   1
   2  -3  17 10502.3 1319.83   3
   2   3  17 7621.00 1130.70   3
  -2  -3 -17 7450.46 1172.07   1
   2   3  18-317.049 559.696   3
  -2   3 -18 255.007 479.368   1
   2  -4 -19 72.9168 490.769   4
  -2  -4  18 532.029 613.426   3
   2   4 -18 1622.58 735.591   2
  -2   4  18 413.759 498.098   3
   2  -4 -18 183.809 418.933   6
   2  -4 -18 175.795 458.656   4
   2   4 -18 103.390 493.082   4
  -2  -4  17 393.787 578.062   3
   2   4 -17 1179.76 613.058   2
  -2   4  17 660.740 593.658   3
   2  -4 -17 291.457 373.684   6
   2   4 -17-309.636 465.276   4
   2  -4 -17-512.947 537.295   4
   2  -4 -16 2219.37 528.055   1
   2   4 -16 2539.97 748.238   4
   2   4 -16 1583.34 656.048   2
  -2   4  16 1699.70 671.466   3
   2  -4 -16 3139.25 766.483   4
   2  -4 -16 2469.13 629.594   6
  -2  -4  16 1801.34 736.707   3
  -2  -4  15 796.451 486.181   3
   2  -4 -15 1735.32 572.786   4
   2   4 -15 1395.14 602.896   2
  -2   4  15 1385.36 574.770   3
   2  -4 -15 1766.44 501.577   1
   2   4 -15 2400.78 715.757   4
   2   4 -15 1515.66 425.022   1
   2   4 -14 4036.48 844.729   4
  -2  -4  14 2683.23 630.197   3
   2  -4 -14 3543.30 702.425   4
  -2   4  14 3390.33 762.495   3
   2   4 -14 3755.05 563.609   1
   2  -4 -14 4332.82 706.816   2
   2  -4 -14 4253.33 692.004   1
   2   4 -14 3680.38 734.167   2
   2   4 -13 24129.3 1728.17   2
  -2   4  13 24294.2 1677.41   3
  -2  -4  13 20843.6 1579.80   3
   2  -4 -13 22298.3 1449.94   2
   2   4 -13 21799.9 1670.76   4
   2  -4 -13 20595.7 1495.87   4
   2  -4 -12 156.789 333.587   2
  -2   4  12 53.1505 482.963   3
   2   4 -12-976.703 655.272   4
   2   4 -12-228.509 442.807   2
   2  -4 -12-151.262 366.828   4
   2   4 -11 12070.7 1162.30   2
  -2   4  11 14197.4 1232.98   3
   2  -4 -11 11469.3 954.948   2
  -2  -4  11 11444.9 1129.19   3
   2  -4 -11 10736.4 1021.63   4
   2   4 -11 10454.1 1082.08   4
   2   4 -11 9810.46 730.741   6
   2  -4 -10 57356.5 2124.05   4
   2   4 -10 51790.9 1612.77   6
   2   4 -10 60506.6 2334.47   2
   2  -4 -10 61548.7 1984.68   2
  -2  -4  10 59725.1 2309.13   3
  -2  -4  10 58235.4 1698.21   1
  -2   4  10 60596.5 2266.40   3
   2   4 -10 59189.5 2345.09   4
  -2  -4   9 3244.28 433.887   6
   2   4  -9 3451.17 417.825   6
   2   4  -9 3367.06 610.027   4
  -2  -4   9 4041.25 443.380   1
   2   4  -9 3160.63 589.907   2
   2  -4  -9 5055.98 576.885   2
   2  -4  -9 4664.21 663.169   4
   2  -4  -8 4557.08 618.425   4
  -2  -4   8 3576.02 394.564   1
  -2  -4   8 4925.98 496.645   8
   2  -4  -8 4895.42 511.700   2
  -2  -4   8 3907.81 450.056   6
   2   4  -8 3696.83 401.140   6
   2  -4  -7 11709.3 704.717   2
   2   4  -7 10904.4 667.228   6
  -2  -4   7 11156.0 627.820   1
  -2  -4   7 12016.2 691.804   8
  -2  -4   7 10335.8 697.610   6
  -2   4   7 8506.06 342.403   5
   2   4  -6 156344. 2553.25   6
   2  -4  -6 161509. 2294.09   2
  -2   4   6 158982. 1774.11   5
  -2  -4   6 163918. 2414.51   8
  -2  -4   6 155859. 2294.19   1
  -2  -4   6 161543. 2649.65   6
  -2   4   5 1013.15 176.631   5
  -2  -4   5 1481.00 239.777   1
   2   4  -5 1282.53 263.412   6
   2   4  -5 2095.50 472.011   4
   2  -4  -5 2604.81 450.156   3
   2  -4  -5 820.204 181.390   2
  -2   4   5 1687.31 420.514   8
  -2  -4   5 1406.40 268.811   8
  -2  -4   5 1844.70 364.258   6
  -2  -4   4 14828.1 806.078   6
  -2   4   4 17513.5 991.488   8
  -2   4   4 17839.2 643.736   5
   2   4  -4 16091.7 777.482   6
   2  -4  -4 17631.0 552.078   2
  -2  -4   4 16890.2 632.892   8
   2  -4  -4 17068.8 900.419   3
  -2   4   3 136301. 2540.68   8
  -2  -4   3 132763. 2364.83   6
   2  -4  -3 139716. 2439.49   3
  -2   4   3 142350. 2018.21   5
  -2  -4   3 140078. 1761.62   8
   2   4  -3 136222. 2318.38   6
   2  -4  -3 143500. 2578.97   6
   2   4  -3 143388. 1815.94   8
   2  -4  -2 181.601 185.579   6
   2   4  -2 100.578 169.250   6
   2  -4  -2-652.720 274.607   3
  -2   4   2-20.6210 187.430   5
   2   4  -2 160.836 168.040   8
  -2   4   2 58.8285 212.767   8
  -2  -4   2 39.1034 236.137   6
  -2  -4   2-176.499 135.518   8
   2   4  -1 18514.4 859.747   6
  -2   4   1 18617.1 849.493   8
  -2   4   1 17584.2 768.868   5
   2  -4  -1 19128.4 841.804   5
   2  -4  -1 17793.5 868.160   8
   2   4  -1 18049.1 630.572   8
   2  -4  -1 19816.8 785.651   3
  -2   4   1 18485.1 727.058   7
   2  -4  -1 18127.2 809.871   6
  -2  -4   0 21614.0 833.318   7
   2  -4   0 22324.0 786.181   7
   2   4   0 22167.9 956.933   6
   2  -4   0 22157.6 962.812   5
   2  -4   0 21508.7 929.720   8
   2   4   0 21787.8 772.654   8
  -2   4   0 22435.0 919.358   8
   2  -4   0 23164.5 941.012   1
   2  -4   0 21067.9 837.887   6
   2  -4   1 120696. 2152.90   8
   2   4   1 121484. 2329.49   6
   2  -4   1 119594. 2292.78   5
  -2  -4  -1 122841. 2077.53   7
  -2   4  -1 116548. 2105.23   8
   2  -4   1 119453. 1873.53   6
   2  -4   1 122235. 2323.53   1
   2  -4   1 118879. 1813.50   7
  -2  -4  -2 45699.1 1247.09   3
   2   4   2 45274.9 1470.73   6
   2   4   2 46746.9 1313.47   7
   2  -4   2 45494.4 1430.93   5
   2  -4   2 44672.9 1435.06   1
   2  -4   2 44139.6 1305.79   8
  -2   4  -2 43670.4 1276.92   8
   2  -4   2 42849.9 1288.49   2
   2  -4   2 43142.8 976.933   6
   2  -4   3 89058.1 1291.94   6
   2  -4   3 88548.8 2033.71   2
  -2  -4  -3 89216.7 1840.17   3
   2   4   3 93666.7 2214.43   6
   2  -4   3 92240.7 2127.17   5
   2   4   3 88866.9 1738.09   4
   2  -4   3 92507.0 1969.57   8
   2  -4   3 89135.1 2151.82   4
   2  -4   3 91304.5 2138.87   1
   2   4   3 91794.6 1941.41   7
   2   4   4 11434.3 726.551   3
   2  -4   4 12603.0 835.569   2
   2   4   4 13384.1 869.704   6
   2  -4   4 12107.8 761.048   8
   2  -4   4 11412.0 385.663   6
   2   4   4 12688.4 704.488   4
  -2  -4  -4 13850.4 804.234   3
   2  -4   4 12373.3 864.633   1
   2  -4   4 11909.7 814.400   5
   2  -4   4 11950.6 840.598   4
   2  -4   5 71248.1 1880.93   8
   2   4   5 75050.0 2112.52   6
   2   4   5 70534.5 1829.07   4
  -2  -4  -5 69468.8 1773.58   3
   2  -4   5 74031.1 2116.22   2
   2   4   5 68452.4 1786.13   3
   2   4   6 1139.32 344.467   3
  -2  -4  -6 2250.54 422.778   3
   2  -4   6 1832.38 361.468   3
   2   4   6 1843.38 362.661   4
   2  -4   7 66238.0 1876.39   3
   2   4   7 62703.9 1967.42   4
   2   4   7 63497.7 1895.17   3
  -2  -4  -8 6654.14 727.121   6
  -2   4  -8 6933.37 766.281   1
  -2   4  -8 8139.96 831.204   5
   2  -4   8 6657.86 645.599   3
  -2  -4  -8 5765.58 489.912   5
   2   4   8 6252.54 684.182   3
   2   4   9 149.354 338.289   3
  -2  -4  -9 492.339 320.450   6
  -2   4  -9 28.3637 311.056   5
  -2  -4  -9-237.215 245.479   5
   2  -4   9-246.417 402.774   3
  -2   4  -9 621.856 425.636   4
  -2   4  -9-291.249 383.220   1
  -2   4 -10 1564.97 496.124   1
  -2   4 -10 2508.45 576.908   5
   2   4  10 1319.94 481.718   3
  -2  -4 -10 2403.32 555.580   6
   2  -4  10 611.475 441.479   3
  -2  -4 -10 1326.12 271.230   5
  -2   4 -10 1982.87 583.273   4
  -2   4 -11 27563.2 1571.17   5
  -2  -4 -11 25373.6 1497.19   6
  -2   4 -11 23722.9 1558.80   1
   2  -4  11 22375.0 1361.12   3
  -2  -4 -11 28614.7 1835.01   1
  -2  -4 -11 21739.9 945.394   5
   2   4  11 23423.6 1463.09   3
  -2   4 -11 26484.4 1773.98   4
  -2  -4 -12 1129.50 602.112   1
  -2  -4 -12 1168.18 458.291   6
   2   4  12 757.430 440.810   3
  -2   4 -12 495.921 383.403   1
  -2   4 -12 1333.30 544.500   4
   2   4  13 17358.6 1414.37   3
  -2  -4 -13 16588.2 1485.87   1
  -2  -4 -13 15366.2 1255.32   6
   2  -4  13 14170.4 1229.75   3
  -2   4 -13 18281.2 1454.29   1
  -2   4 -13 19361.5 1684.18   4
  -2  -4 -14 1032.14 528.532   1
  -2  -4 -14 292.356 341.092   6
   2   4  14 182.629 446.642   3
  -2   4 -14 364.942 378.294   1
  -2   4 -14 1879.12 716.309   4
   2  -4  14 370.122 398.748   3
   2  -4  15 508.181 442.495   3
   2   4  15-121.285 497.668   3
  -2  -4 -15 1086.37 456.439   6
  -2  -4 -15 66.9370 436.960   1
  -2   4 -15-9.63242 382.933   1
   2   4  16 5189.88 962.615   3
  -2  -4 -16 4838.79 941.253   1
   2  -4  16 4446.51 869.997   3
  -2   4 -16 4523.70 870.302   1
  -2  -4 -17 5995.78 1080.87   1
   2   4  17 8324.31 1175.98   3
   2  -4  17 8291.20 1179.83   3
  -2   4 -17 7401.86 1094.91   1
   2  -4  18 5401.54 1059.43   3
   2   4  18 4133.84 918.343   3
   2  -5 -19 1627.55 609.961   6
   2  -5 -19 2103.04 757.881   4
   2  -5 -18 6129.30 1002.67   6
  -2  -5  18 8056.50 1270.72   3
   2  -5 -18 8141.75 1190.39   4
   2   5 -17 170.050 470.945   2
  -2   5  17 797.867 590.392   3
   2  -5 -17-239.086 438.371   6
   2   5 -17-182.618 536.343   4
  -2  -5  17-577.000 760.251   3
   2  -5 -17 509.857 511.787   4
   2   5 -16 1689.43 636.827   2
  -2   5  16 293.412 486.028   3
   2  -5 -16 2093.08 594.972   6
   2  -5 -16 2376.20 584.093   1
  -2  -5  16 1311.64 549.898   3
   2  -5 -16 2394.06 629.212   4
   2   5 -16 1990.58 661.440   4
   2  -5 -15 4213.39 755.813   4
   2  -5 -15 3719.51 715.427   6
   2  -5 -15 4135.60 751.476   1
   2   5 -15 4968.63 925.535   2
  -2   5  15 3825.89 867.795   3
   2   5 -15 5671.37 964.065   4
  -2  -5  15 3545.32 806.008   3
   2  -5 -14 2356.65 598.004   4
   2   5 -14 2868.19 730.142   4
  -2   5  14 3433.12 768.050   3
   2   5 -14 2292.79 632.418   2
  -2  -5  14 2898.48 755.018   3
   2   5 -13 1383.64 615.402   4
   2  -5 -13 672.490 374.175   4
   2   5 -13 1293.84 529.477   2
  -2   5  13 271.948 455.802   3
  -2  -5  13 1478.41 628.849   3
   2   5 -12 436.077 436.049   4
  -2   5  12 46.5650 489.019   3
  -2  -5  12 247.912 506.971   3
   2   5 -12 316.176 413.686   2
   2  -5 -12 42.2524 393.840   4
   2  -5 -12 411.700 327.180   2
   2   5 -11 2849.26 615.221   4
   2   5 -11 3220.19 417.291   6
   2  -5 -11 3280.60 583.830   4
  -2   5  11 5182.61 799.735   3
  -2  -5  11 3885.66 518.045   1
   2  -5 -11 3678.07 552.388   2
   2   5 -11 4321.99 771.815   2
  -2  -5  11 3579.40 703.760   3
  -2   5  10-237.737 478.078   3
  -2  -5  10 472.880 235.244   1
   2   5 -10 754.544 427.980   2
   2  -5 -10 339.691 330.763   4
   2  -5 -10-71.4505 270.744   2
   2   5 -10 156.031 165.329   6
   2   5 -10 33.7036 369.675   4
  -2  -5  10-224.843 230.592   6
  -2  -5  10 461.866 398.970   3
  -2  -5   9 2122.56 489.961   3
  -2  -5   9 2327.29 368.467   6
   2  -5  -9 2648.29 491.550   4
   2   5  -9 2651.28 361.147   6
  -2   5   9 3536.23 591.743   3
   2  -5  -9 2778.43 425.955   2
   2   5  -9 1995.73 485.134   2
   2   5  -9 2628.79 515.714   4
  -2  -5   9 2836.47 399.027   8
  -2  -5   9 2634.26 388.683   1
   2  -5  -8 47333.8 1431.67   2
   2   5  -8 47118.9 1915.23   4
  -2  -5   8 48181.5 1486.99   1
  -2  -5   8 46646.2 1398.57   8
   2   5  -8 42518.6 1349.04   6
  -2  -5   8 44800.3 1431.34   6
   2   5  -7 34455.0 1176.66   6
  -2  -5   7 36596.1 1209.38   1
  -2  -5   7 36818.3 1134.06   8
   2  -5  -7 38116.0 1143.57   2
  -2  -5   7 34173.3 1234.09   6
  -2  -5   6 233812. 3335.04   6
   2   5  -6 220133. 3131.59   6
   2  -5  -6 234247. 2647.49   2
  -2  -5   6 227320. 2764.32   8
  -2   5   6 217837. 2227.17   5
  -2  -5   6 219407. 3006.00   1
  -2   5   5 652.796 363.703   8
   2   5  -5 1173.75 362.494   4
   2   5  -5 404.037 183.416   6
  -2  -5   5 266.102 240.783   6
  -2  -5   5 284.485 163.244   8
   2  -5  -5 558.259 169.245   2
   2  -5  -5 1514.17 430.525   3
  -2   5   5 763.740 205.373   5
  -2  -5   4 16370.5 881.785   6
   2  -5  -4 14502.4 439.286   2
   2   5  -4 17158.7 843.498   6
   2  -5  -4 18339.3 964.489   3
  -2   5   4 18334.3 701.293   5
  -2   5   4 17662.4 1038.19   8
  -2  -5   4 17246.9 576.775   8
   2   5  -3 2062.55 334.673   6
   2   5  -3 2564.30 243.766   8
   2  -5  -3 2063.99 376.803   3
  -2   5   3 2046.39 303.999   5
  -2  -5   3 2088.17 399.919   6
  -2   5   3 1857.55 382.920   8
  -2  -5   3 2008.84 207.570   8
   2   5  -2 4220.43 461.923   6
   2  -5  -2 4469.62 453.600   3
  -2  -5   2 3753.27 459.056   6
  -2   5   2 4033.41 418.257   5
   2  -5  -2 4210.43 446.884   5
   2  -5  -2 4423.03 491.602   8
   2   5  -2 4709.42 309.174   8
  -2   5   2 3659.81 460.482   8
  -2   5   2 4245.80 462.125   7
   2  -5  -1 64808.5 1581.98   3
  -2   5   1 64626.7 1536.88   7
  -2   5   1 61117.8 1540.30   5
   2  -5  -1 63776.5 1622.73   5
   2  -5  -1 65447.3 1670.26   8
   2   5  -1 63057.2 1170.65   8
  -2   5   1 61990.7 1613.12   8
   2   5  -1 62185.7 1681.71   6
   2  -5   0 19125.8 704.323   2
   2  -5   0 20958.9 936.792   8
   2  -5   0 20544.7 949.116   5
   2   5   0 20885.5 981.263   6
   2  -5   0 20162.3 830.184   7
  -2   5   0 21146.8 918.575   8
  -2  -5   0 18940.6 880.258   7
  -2   5   0 21486.8 982.547   5
   2  -5   0 20993.9 881.116   6
   2   5   1 257190. 3716.36   6
  -2   5  -1 250272. 3283.41   8
   2  -5   1 258832. 3678.14   1
   2  -5   1 245994. 3317.56   8
   2  -5   1 240727. 3014.75   2
   2  -5   1 250127. 3572.02   5
   2  -5   1 250858. 3016.53   6
  -2  -5  -1 248669. 3359.79   7
   2  -5   1 246383. 3052.73   7
   2  -5   2 22662.3 960.031   2
  -2  -5  -2 22629.5 984.081   3
  -2   5  -2 22477.9 942.412   8
   2  -5   2 23165.8 1085.44   5
   2  -5   2 22874.3 976.737   8
   2   5   2 23778.6 1125.28   6
   2  -5   2 24288.4 1137.30   1
   2   5   2 24321.1 1074.08   7
   2  -5   2 23288.9 780.351   6
  -2  -5  -3 528.786 319.609   3
   2  -5   3 16.3328 194.039   2
   2   5   3 739.290 384.270   6
   2  -5   3 377.975 160.726   6
   2  -5   3 69.3457 241.088   5
   2  -5   3 336.027 268.493   4
   2   5   3 1309.43 315.886   4
   2  -5   3 207.337 255.946   1
   2  -5   3-72.2231 276.041   8
   2   5   3 1048.09 401.904   7
   2  -5   4 39280.1 1488.26   2
   2  -5   4 41575.4 1581.40   4
   2  -5   4 41695.6 1388.61   8
   2   5   4 40876.4 1211.11   4
   2  -5   4 39541.7 742.925   6
  -2  -5  -4 39287.7 1381.84   3
   2   5   4 41692.8 1473.89   7
   2   5   5 17144.5 970.239   3
  -2  -5  -5 16351.6 912.539   3
   2  -5   5 17140.8 931.059   8
   2   5   5 16605.8 858.333   4
   2  -5   6 104957. 2406.37   8
   2   5   6 107965. 2490.04   3
   2   5   6 100986. 2281.72   4
   2   5   7 1195.60 402.014   3
   2  -5   7 375.562 267.003   8
  -2   5  -7 765.489 443.616   5
  -2  -5  -7 562.751 402.985   6
  -2   5  -7 423.985 390.077   1
   2   5   7 236.684 229.052   4
   2  -5   7 529.867 371.698   3
   2   5   8 3478.46 572.097   3
  -2  -5  -8 3784.28 644.312   6
  -2  -5  -8 4464.54 462.420   5
  -2   5  -8 4379.04 674.825   5
  -2   5  -8 4619.45 698.829   1
   2  -5   8 4713.39 626.176   3
  -2   5  -9 1426.12 547.651   1
   2   5   9 714.368 406.041   3
  -2  -5  -9 1089.70 423.341   6
  -2   5  -9 1426.14 477.308   5
  -2  -5  -9 1153.04 242.381   5
   2  -5   9 1203.49 395.575   3
  -2  -5 -10 615.771 171.101   5
   2   5  10 1177.20 449.282   3
  -2  -5 -10 1252.79 409.627   6
  -2   5 -10 1117.51 477.925   5
  -2   5 -10 1171.18 453.554   1
   2  -5  10 1072.39 334.206   3
   2  -5  11 6378.09 783.272   3
  -2  -5 -11 5405.15 463.322   5
  -2  -5 -11 7513.52 882.449   6
   2   5  11 6183.00 836.401   3
  -2   5 -11 6510.10 848.697   1
  -2  -5 -12 1838.42 652.753   1
   2  -5  12 1214.12 385.906   3
   2   5  12 1340.78 556.218   3
  -2   5 -12 1434.82 484.461   1
  -2  -5 -12 1839.40 513.666   6
  -2   5 -12 1170.50 540.337   4
   2   5  13 14699.9 1339.52   3
   2  -5  13 11798.7 1120.47   3
  -2  -5 -13 15424.3 1310.26   6
  -2  -5 -13 16289.6 1567.74   1
  -2   5 -13 16190.5 1444.82   1
  -2  -5 -14 3320.48 799.817   1
   2   5  14 3128.72 731.988   3
   2  -5  14 1799.69 572.776   3
  -2  -5 -14 4035.60 747.752   6
  -2   5 -14 3259.14 719.870   1
   2   5  15 2859.37 735.855   3
   2  -5  15 2565.51 643.478   3
  -2  -5 -15 4649.87 940.934   1
  -2  -5 -15 3873.45 709.471   6
  -2   5 -15 3926.25 832.596   1
   2   5  16 4107.91 889.420   3
   2  -5  16 3100.59 755.835   3
  -2  -5 -16 2740.10 644.712   6
  -2   5 -16 2381.37 698.037   1
  -2  -5 -16 3441.08 871.763   1
  -2   5 -17 291.076 442.869   1
  -2  -5 -17 132.416 540.172   1
   2   5  17 1876.66 765.472   3
   2  -5  17 1482.71 647.467   3
   2   5  18 2320.10 752.020   3
   2  -5  18 2469.58 803.588   3
   2  -6 -19 2602.17 813.169   6
   2  -6 -19 1749.07 637.367   4
   2  -6 -18 1928.16 667.451   4
   2  -6 -18 2468.38 677.400   6
  -2  -6  17 583.510 582.511   3
   2   6 -17 1807.10 707.364   2
  -2   6  17 2466.61 793.411   3
   2  -6 -17 2485.17 730.862   6
   2  -6 -17 2200.08 724.052   4
   2   6 -17 1942.46 609.315   4
   2  -6 -16 2259.08 635.694   1
   2   6 -16 2029.70 722.563   2
  -2   6  16 1813.09 639.454   3
   2  -6 -16 2273.31 657.922   6
  -2  -6  16 122.014 537.659   3
   2  -6 -16 1375.32 560.269   4
   2   6 -16 2379.09 746.275   4
   2  -6 -15 2287.66 661.173   4
  -2  -6  15 986.924 535.159   3
   2   6 -15 1697.23 662.808   2
   2  -6 -15 1276.92 509.506   6
  -2   6  15 2094.24 673.302   3
   2   6 -15 698.422 483.331   4
   2  -6 -14 2922.55 650.624   4
  -2  -6  14 4377.25 924.108   3
  -2   6  14 2800.21 746.260   3
   2   6 -14 3711.38 802.738   2
   2  -6 -14 3014.46 685.173   6
   2   6 -14 3393.53 796.634   4
   2   6 -13 6674.14 977.302   2
  -2   6  13 6879.29 933.224   3
   2  -6 -13 6511.51 863.263   4
  -2  -6  13 7024.91 1060.06   3
   2   6 -13 7862.75 1078.56   4
   2  -6 -12 1200.68 411.732   4
  -2   6  12 992.372 501.918   3
   2   6 -12 1474.32 547.359   2
   2   6 -12 1153.13 503.980   4
  -2  -6  12 1523.04 581.435   3
  -2   6  11 1415.97 443.914   3
   2   6 -11 1463.05 482.249   2
   2   6 -11 2214.06 577.197   4
  -2  -6  11 1039.15 417.120   3
   2  -6 -11 1717.59 483.373   4
  -2  -6  10 6655.90 591.326   6
   2   6 -10 6725.41 555.541   6
   2  -6 -10 8228.99 829.109   4
   2   6 -10 8514.77 968.665   2
  -2  -6  10 8132.46 728.100   1
  -2   6  10 7895.44 853.273   3
  -2  -6  10 7275.44 647.508   8
  -2  -6  10 7354.68 867.563   3
   2   6 -10 6629.81 852.561   4
   2   6  -9 1743.61 461.399   4
   2  -6  -9 2129.27 473.736   4
  -2   6   9 808.834 452.651   3
  -2  -6   9 2023.07 379.101   1
  -2  -6   9 2272.47 358.081   8
   2   6  -9 952.852 373.074   2
  -2  -6   9 1503.75 320.538   6
   2   6  -9 1780.51 302.688   6
  -2  -6   9 1209.61 438.735   3
   2   6  -8-3.58933 336.286   2
   2  -6  -8 258.941 286.358   4
   2   6  -8-420.836 414.835   4
  -2  -6   8 89.5582 189.461   8
   2   6  -8 99.7726 152.907   6
  -2   6   8-792.718 534.394   3
  -2  -6   8-74.5326 180.482   1
  -2  -6   8-31.0228 229.290   6
  -2  -6   7 4910.81 410.842   8
  -2  -6   7 4617.29 478.299   1
   2   6  -7 4240.16 432.090   6
  -2  -6   7 4440.86 493.251   6
   2  -6  -7 4776.47 389.159   2
   2  -6  -6 128558. 1723.49   2
  -2  -6   6 122335. 2359.11   1
  -2  -6   6 133118. 2536.27   6
  -2   6   6 123856. 1694.45   5
  -2  -6   6 132014. 1880.87   8
   2   6  -6 125365. 2368.38   6
   2   6  -5 1996.54 406.442   4
  -2  -6   5 1909.57 357.507   6
   2   6  -5 1513.95 294.952   6
  -2   6   5 2093.31 267.544   5
  -2  -6   5 1671.23 197.202   8
   2  -6  -5 1217.24 142.309   2
   2  -6  -4 11804.5 832.754   3
  -2  -6   4 14313.4 890.930   6
  -2   6   4 10702.6 593.806   5
   2   6  -4 12229.8 764.085   6
  -2  -6   4 8280.39 330.974   8
  -2   6   4 10541.0 870.967   8
   2   6  -4 11339.2 740.667   4
  -2  -6   3 1609.80 384.899   6
   2   6  -3 2686.06 390.344   4
   2   6  -3 2285.62 386.462   6
   2  -6  -3 1724.51 348.765   3
  -2   6   3 1649.11 297.941   5
   2  -6  -3 1960.41 332.396   5
  -2   6   3 1725.92 391.513   8
   2   6  -3 1425.40 154.771   8
  -2   6   3 1830.37 376.032   7
   2   6  -2 265.760 132.177   8
   2  -6  -2 262.650 285.585   3
   2   6  -2-220.232 189.695   6
   2  -6  -2 26.2175 65.8164   2
  -2   6   2-90.1004 225.116   5
  -2   6   2-55.4461 263.778   7
   2  -6  -2 174.131 219.194   5
  -2   6   2-365.689 325.287   8
   2  -6  -2 198.418 300.238   8
  -2  -6   2 132.334 288.874   6
   2   6  -1 4808.66 346.321   8
   2  -6  -1 5088.41 572.279   8
  -2  -6   1 4451.40 549.558   6
   2  -6  -1 5024.23 516.399   5
   2  -6  -1 6421.20 621.925   3
   2   6  -1 4525.49 511.931   6
   2  -6  -1 4041.64 284.626   2
  -2   6   1 4614.91 509.035   8
  -2   6   1 4571.50 499.919   5
   2   6   0 9630.99 722.781   6
   2  -6   0 9157.56 494.941   2
  -2   6   0 9831.00 709.231   5
   2  -6   0 8821.93 686.505   5
  -2  -6   0 8576.46 645.103   7
   2  -6   0 9360.60 663.179   8
  -2   6   0 9363.88 646.379   8
   2  -6   0 9743.58 653.654   7
   2  -6   1 31185.1 1120.22   7
   2   6   1 32679.8 1360.83   6
   2  -6   1 30961.0 1052.69   6
   2  -6   1 31062.6 1265.31   5
   2  -6   1 32464.4 1191.76   8
  -2   6  -1 31702.6 1141.72   8
   2  -6   1 30589.5 1015.86   2
  -2  -6  -1 30638.6 1216.19   7
   2  -6   1 33313.8 1341.39   1
  -2   6  -2 43811.1 1355.78   8
   2  -6   2 44852.1 1356.30   2
   2  -6   2 47198.3 1650.48   1
   2  -6   2 46165.3 1413.21   8
  -2  -6  -2 45121.8 1526.77   3
   2  -6   2 44447.0 1562.25   5
   2  -6   2 43632.6 1500.91   4
   2  -6   2 45076.9 1181.89   6
   2  -6   3 12334.9 750.315   8
   2  -6   3 12217.7 792.675   2
   2   6   3 12821.7 852.956   7
   2   6   3 12563.3 562.665   4
  -2  -6  -3 11317.3 797.720   3
   2  -6   3 12144.3 847.105   4
   2  -6   3 12663.8 560.014   6
   2  -6   4 179.296 88.1165   6
   2  -6   4 211.644 217.080   2
   2  -6   4 671.495 306.105   8
   2   6   4 1.76303 138.502   4
  -2  -6  -4-435.646 313.638   3
   2   6   4-239.434 322.889   7
   2  -6   4-100.236 232.599   4
   2   6   5 33325.8 1446.17   7
   2   6   5 32280.2 1124.26   4
   2  -6   5 32298.0 1308.35   8
   2  -6   6 114148. 2529.09   8
  -2  -6  -6 109145. 2855.46   6
   2   6   6 105782. 2645.71   7
   2   6   6 108563. 2301.98   4
   2   6   6 110901. 2733.73   3
   2   6   7 13970.5 1027.22   3
  -2  -6  -7 14645.6 1118.65   6
  -2   6  -7 15577.7 1155.16   5
   2   6   7 12801.8 832.281   4
  -2   6  -7 14365.3 1091.20   1
   2  -6   7 13281.7 923.744   8
  -2   6  -8 207008. 4302.31   1
   2   6   8 200002. 3903.15   3
  -2   6  -8 209376. 4183.07   5
  -2  -6  -8 192174. 4100.11   6
   2  -6   8 214289. 3953.64   3
   2  -6   8 204035. 3729.39   8
   2   6   8 192005. 3560.27   4
  -2  -6  -9 22578.1 1429.80   6
  -2  -6  -9 19203.9 844.162   5
   2   6   9 23022.7 1371.53   3
   2  -6   9 24080.5 1357.66   3
  -2   6  -9 23405.1 1492.38   1
  -2   6  -9 22401.9 1431.78   5
  -2   6 -10 536.319 368.299   1
   2   6  10 725.077 433.481   3
  -2  -6 -10 1043.66 451.206   6
  -2   6 -10 1176.55 481.192   5
   2  -6  10 790.530 377.856   3
  -2  -6 -10 514.471 161.644   5
  -2   6 -11 10909.6 1121.64   1
   2   6  11 11892.0 1104.39   3
  -2  -6 -11 10845.6 1105.04   6
   2  -6  11 10670.4 1042.85   3
   2   6  12 425.586 419.283   3
  -2  -6 -12 753.075 418.456   6
  -2   6 -12 268.582 453.352   1
   2  -6  12 362.847 351.487   3
  -2  -6 -13 578.156 613.408   1
  -2   6 -13 947.835 542.161   1
  -2  -6 -13 1273.92 510.774   6
   2   6  13 648.251 515.268   3
   2  -6  13 1949.07 540.028   3
   2   6  14 200.781 496.452   3
  -2  -6 -14 105.923 353.442   6
  -2  -6 -14 593.943 501.268   1
  -2   6 -14 130.767 418.055   1
  -2  -6 -15 992.639 433.816   6
   2  -6  15 219.122 484.485   3
   2   6  15 1970.92 646.779   3
  -2   6 -15 1500.85 617.560   1
  -2  -6 -15 470.191 553.690   1
   2   6  16 1252.88 652.416   3
  -2  -6 -16 2160.84 628.653   6
  -2  -6 -16 1056.99 664.837   1
  -2   6 -16 1608.82 584.108   1
   2  -6  16 777.581 510.538   3
  -2   6 -17 361.203 464.848   1
   2  -6  17-60.9463 428.178   3
   2   6  17-371.990 467.060   3
   2  -6  18 2119.21 762.728   3
   2  -7 -19 1242.18 564.784   4
   2  -7 -18 746.165 528.567   4
   2  -7 -18 528.243 483.458   6
  -2  -7  17-762.290 745.152   3
  -2   7  17-709.214 703.127   3
   2   7 -17 57.1943 494.372   4
   2   7 -17-298.215 521.181   2
   2  -7 -17-231.731 497.844   6
   2  -7 -17-324.949 471.338   4
  -2   7  16 629.139 537.145   3
   2   7 -16 1720.23 695.190   2
   2  -7 -16 1475.36 571.964   6
  -2  -7  16 1339.63 649.455   3
   2  -7 -16 1099.02 528.436   4
   2   7 -16 2112.32 726.978   4
   2  -7 -15-216.742 427.415   6
   2   7 -15-246.599 470.440   2
  -2   7  15-991.133 634.143   3
   2   7 -15-359.343 420.741   4
  -2  -7  15 299.237 498.932   3
   2  -7 -15-769.852 502.802   4
   2   7 -14 1014.83 518.330   2
   2  -7 -14 672.277 461.267   6
  -2   7  14 492.207 488.777   3
   2  -7 -14 895.790 392.901   4
  -2  -7  14 1674.93 688.139   3
   2   7 -14 991.763 565.071   4
   2  -7 -13 4194.15 706.733   4
   2  -7 -13 5262.12 862.028   6
   2   7 -13 5623.51 939.296   2
  -2  -7  13 5428.03 917.760   3
  -2   7  13 4619.40 785.447   3
   2   7 -13 5597.00 957.599   4
   2  -7 -12 3548.46 610.775   4
   2   7 -12 4445.50 847.935   4
   2   7 -12 4512.43 802.159   2
  -2  -7  12 5153.73 879.895   3
  -2   7  12 3704.53 709.467   3
   2   7 -11 2966.11 674.646   2
   2   7 -11 2521.35 624.830   4
  -2   7  11 1698.90 522.535   3
   2  -7 -11 2002.55 471.666   4
  -2  -7  11 2019.05 347.804   6
  -2  -7  11 2166.03 612.022   3
   2   7 -10 59.6010 423.208   4
   2  -7 -10 587.892 328.931   4
  -2  -7  10 308.519 229.945   6
   2   7 -10 474.428 185.877   6
  -2   7  10 583.072 483.119   3
  -2  -7  10 702.314 274.188   8
   2   7 -10 76.0718 389.047   2
  -2  -7  10-625.956 511.684   3
  -2   7   9 9281.65 970.790   3
   2   7  -9 7091.32 570.386   6
   2   7  -9 7550.38 912.722   4
   2   7  -9 8551.25 960.798   2
  -2  -7   9 7594.96 593.117   8
   2  -7  -9 7704.43 750.110   4
  -2  -7   9 7900.20 644.970   6
  -2  -7   9 7751.24 899.859   3
  -2   7   8 9722.68 904.562   3
  -2  -7   8 8109.59 661.917   6
   2   7  -8 8771.61 902.348   2
  -2  -7   8 8367.15 732.804   1
   2   7  -8 8301.55 868.861   4
   2  -7  -8 8780.43 726.808   4
   2   7  -8 8803.81 645.107   6
  -2  -7   8 8187.23 544.750   8
  -2   7   7 5355.61 679.462   3
  -2  -7   7 4484.01 358.838   8
  -2  -7   7 5496.10 580.160   1
   2   7  -7 4186.90 617.443   2
   2   7  -7 4545.79 479.106   6
  -2  -7   7 4499.06 519.778   6
  -2  -7   6 111891. 2397.44   6
   2   7  -6 108425. 2294.59   6
   2   7  -6 108629. 2789.01   2
  -2  -7   6 105995. 2364.38   1
  -2  -7   5 12172.6 789.992   6
  -2   7   5 12225.2 617.899   5
   2   7  -5 13044.7 817.183   6
   2   7  -4 887.298 274.820   4
   2   7  -4 609.572 220.599   6
  -2   7   4 703.816 233.592   5
  -2  -7   4 527.485 274.250   6
   2  -7  -4 596.641 235.464   5
  -2   7   3 32.2676 239.077   8
   2  -7  -3 244.047 194.844   5
  -2  -7   3 242.833 282.373   6
   2   7  -3 73.0975 187.589   6
  -2   7   3 128.974 204.320   5
   2   7  -3 192.676 217.642   4
  -2  -7   2 52225.2 1704.54   6
   2   7  -2 52518.8 1689.56   6
   2  -7  -2 49894.8 1593.47   8
  -2   7   2 52142.3 1511.29   5
   2  -7  -2 52949.5 1590.28   5
   2   7  -2 51727.8 1277.79   4
   2  -7  -2 52687.9 1714.31   3
  -2   7   2 49606.4 1653.82   8
  -2  -7   1 1086.48 359.796   6
   2   7  -1 1353.31 342.949   6
   2  -7  -1 954.909 274.890   5
   2  -7  -1 931.344 157.506   2
  -2   7   1 1387.66 343.262   5
   2  -7  -1 747.054 227.932   3
  -2   7   1 1276.80 307.098   8
   2  -7  -1 2038.88 421.923   8
   2   7  -1 1089.26 188.572   8
   2  -7   0 8810.41 689.195   8
  -2  -7   0 6912.03 697.383   6
   2  -7   0 7198.98 609.071   7
  -2   7   0 7050.05 641.239   5
   2  -7   0 7155.63 448.326   2
   2  -7   0 7282.51 639.866   5
  -2   7   0 7478.84 591.326   8
  -2   7  -1 46471.3 1416.95   8
  -2   7  -1 42953.5 1554.28   5
   2  -7   1 44834.9 1453.39   8
   2  -7   1 42829.1 1416.20   7
   2  -7   1 42569.8 1209.43   2
   2  -7   2 7270.10 563.548   2
   2   7   2 5702.12 315.105   4
   2  -7   2 7176.26 515.439   6
   2  -7   2 6240.83 595.726   4
   2  -7   2 7470.77 631.449   8
  -2   7  -2 6865.16 556.369   8
   2  -7   3 11437.8 814.426   4
   2  -7   3 12553.2 807.610   2
   2  -7   3 13028.0 792.550   8
   2  -7   3 12410.7 603.916   6
   2   7   3 11974.4 507.241   4
   2   7   3 12975.4 945.656   7
   2  -7   4 115718. 2400.17   8
   2  -7   4 110941. 2570.69   2
   2  -7   4 102544. 1534.70   6
   2   7   4 111874. 1810.94   4
   2   7   4 114364. 2745.88   7
   2  -7   4 106818. 1598.70   6
   2  -7   5 96.5844 65.2854   6
   2  -7   5 142.126 59.4864   6
   2   7   5 14.2162 142.580   4
   2  -7   5 643.892 319.067   8
   2   7   5 172.499 346.909   7
  -2  -7  -6 6282.76 776.240   6
   2   7   6 6158.83 742.508   7
  -2   7  -6 6453.40 754.669   5
   2   7   6 6349.82 520.437   4
   2  -7   6 7949.03 719.056   8
   2   7   7 3977.94 463.494   4
   2  -7   7 4687.90 595.839   8
  -2  -7  -7 4224.98 695.298   6
  -2   7  -7 5947.87 836.915   5
   2   7   7 4630.46 714.527   7
   2   7   8 12529.3 874.862   4
   2  -7   8 13114.0 940.184   8
  -2  -7  -8 13171.9 1169.33   6
  -2   7  -8 13106.3 1148.20   5
   2   7   8 13845.3 1100.98   3
   2   7   9 19168.6 1332.13   3
  -2  -7  -9 19383.7 1403.75   6
  -2   7  -9 22049.9 1489.56   5
   2  -7   9 21545.4 1368.40   3
   2  -7   9 20703.1 1215.45   8
   2  -7  10 7998.56 807.039   8
  -2  -7 -10 8449.80 1009.93   6
   2  -7  10 8887.65 917.065   3
  -2  -7 -10 6198.28 449.909   5
  -2   7 -10 8908.72 1030.36   1
   2   7  10 9649.10 967.909   3
  -2   7 -11 2234.41 594.708   1
  -2  -7 -11 2123.46 555.208   6
   2   7  11 1541.60 515.095   3
   2  -7  11 1811.94 431.061   8
   2  -7  11 1757.96 429.560   3
  -2   7 -12 5752.15 885.669   1
   2   7  12 5153.47 799.478   3
  -2  -7 -12 5891.31 884.831   6
   2  -7  12 5433.16 789.043   3
   2   7  13 91.3376 421.017   3
  -2  -7 -13 547.395 393.854   6
   2  -7  13 945.143 516.951   3
  -2   7 -13 337.558 470.670   1
  -2  -7 -14 6194.07 1102.90   1
   2   7  14 6171.53 941.285   3
  -2   7 -14 5584.02 943.897   1
   2  -7  14 6490.91 865.086   3
  -2  -7 -14 6879.92 988.252   6
  -2   7 -15 1726.20 611.390   1
   2   7  15 2201.86 658.078   3
  -2  -7 -15 3983.93 828.415   6
  -2  -7 -15 3561.03 896.364   1
   2   7  16-663.486 566.721   3
  -2  -7 -16-184.615 429.730   6
   2  -7  16-1640.75 721.216   3
  -2  -7 -16-75.8088 555.651   1
  -2   7 -16 119.065 483.728   1
   2  -7  17-579.504 650.348   3
  -2  -7 -17-299.479 445.586   6
   2   7  17 109.784 536.940   3
   2  -8 -17 380.783 493.845   6
   2  -8 -17-206.175 484.255   4
  -2   8  16 486.232 573.787   3
   2   8 -16-425.749 530.940   2
   2  -8 -16-12.2920 456.183   6
  -2  -8  16 697.583 685.448   3
   2   8 -16 589.896 451.657   4
   2  -8 -16-58.1114 405.732   4
   2   8 -15 2435.33 764.628   4
  -2   8  15 2335.31 761.848   3
   2   8 -15 3293.83 841.804   2
   2  -8 -15 3211.37 811.881   6
   2  -8 -15 2853.35 681.623   4
  -2  -8  15 3203.85 882.106   3
   2  -8 -14 3578.77 686.824   4
  -2   8  14 4317.99 904.315   3
   2  -8 -14 3068.05 739.641   6
  -2  -8  14 3818.84 901.153   3
   2   8 -14 4416.71 871.732   2
   2   8 -14 3335.93 787.275   4
   2  -8 -13-246.725 376.825   4
  -2   8  13 472.056 543.999   3
   2  -8 -13-345.938 497.270   6
   2   8 -13 392.718 483.311   2
  -2  -8  13 334.113 503.374   3
   2   8 -13-168.091 458.136   4
   2  -8 -12 9806.29 979.455   4
   2   8 -12 9608.58 1159.38   2
   2  -8 -12 10218.3 1141.87   6
  -2   8  12 12307.2 1268.03   3
  -2  -8  12 10297.8 1176.99   3
   2   8 -12 11036.3 1229.92   4
  -2  -8  11 166.252 233.708   6
   2  -8 -11-141.167 313.519   4
   2  -8 -11-59.9632 375.921   6
   2   8 -11 201.364 421.650   2
  -2  -8  11-540.301 605.411   3
  -2   8  11-102.674 420.285   3
   2   8 -11-147.232 352.271   4
  -2   8  10 2792.73 618.327   3
   2   8 -10 2969.55 668.008   2
  -2  -8  10 1321.64 324.590   6
   2  -8 -10 1812.92 442.967   4
  -2  -8  10 1496.26 513.364   3
   2   8 -10 1748.32 503.237   4
   2   8  -9 862.037 426.528   4
  -2  -8   9 901.559 284.504   6
   2  -8  -9 1038.57 347.915   4
  -2  -8   9 719.736 215.870   8
   2   8  -9 781.951 257.739   6
  -2   8   9 592.168 427.973   3
   2   8  -9 582.561 376.302   2
   2   8  -8-589.944 461.622   2
   2  -8  -8 330.488 278.498   4
  -2  -8   8-142.431 235.078   6
  -2   8   8-354.837 402.650   3
  -2  -8   8-87.5247 130.590   8
   2   8  -8-87.4359 167.934   6
   2   8  -8 362.106 364.411   4
  -2  -8   7 8729.73 721.552   6
  -2   8   7 9070.89 906.576   3
   2   8  -7 7992.35 838.340   2
   2   8  -7 8305.88 823.596   4
   2   8  -7 8429.44 672.559   6
  -2  -8   7 5563.18 300.824   8
   2   8  -6 9332.99 704.292   6
   2   8  -6 9698.67 881.857   2
  -2   8   6 10903.7 943.799   3
  -2  -8   6 9489.83 744.794   6
   2   8  -5 8790.19 692.938   6
   2  -8  -5 9142.42 628.633   5
   2   8  -5 8865.19 818.922   2
  -2  -8   5 8782.44 745.752   6
  -2   8   5 8724.68 806.020   7
  -2  -8   4 24557.6 1217.94   6
   2   8  -4 24980.4 1180.02   6
   2  -8  -4 28192.8 1141.53   5
   2   8  -4 25319.3 1134.54   4
  -2   8   4 26666.6 1345.62   7
  -2  -8   3 11031.3 843.414   6
  -2   8   3 11366.7 720.407   5
   2  -8  -3 12167.0 772.848   5
  -2   8   3 10807.2 826.353   8
   2   8  -3 11839.7 839.475   6
   2   8  -3 11447.7 690.893   4
   2   8  -2 16356.9 729.923   4
  -2   8   2 16040.3 894.105   5
   2  -8  -2 16916.5 947.792   5
  -2   8   2 17265.4 1014.11   8
  -2  -8   2 15654.4 988.296   6
   2  -8  -1 5799.42 598.913   8
  -2  -8   1 5580.34 633.425   6
  -2   8   1 5540.32 564.132   5
   2  -8  -1 5821.52 601.729   5
   2  -8  -1 5500.15 304.862   2
   2   8  -1 5196.09 343.624   8
   2   8  -1 5803.05 383.854   4
  -2   8   1 6021.87 605.273   8
   2  -8   0 9857.67 740.792   8
   2  -8   0 9581.11 497.432   2
  -2  -8   0 9103.44 824.751   6
  -2   8   0 8773.16 743.758   5
   2   8   0 8212.48 374.895   4
  -2   8   0 9825.83 713.007   8
  -2  -8  -1 242.819 288.811   6
   2  -8   1 173.439 152.495   2
  -2   8  -1 405.001 217.841   8
  -2   8  -1 310.854 270.478   5
   2  -8   1 409.122 263.145   8
   2  -8   1 20.7886 188.871   4
   2  -8   2 79995.0 1963.93   8
   2  -8   2 76338.3 1703.32   6
   2  -8   2 76372.8 1817.75   2
  -2   8  -2 74273.5 2170.71   5
   2  -8   2 70469.5 1967.88   4
  -2   8  -2 76069.1 1878.96   8
   2  -8   3 60860.8 1783.08   2
   2  -8   3 63429.3 1443.10   6
   2  -8   3 62232.9 1743.62   8
  -2   8  -3 58679.5 2011.45   5
   2  -8   3 58000.5 1883.05   4
   2  -8   3 60687.0 1479.85   6
   2  -8   4 26379.8 826.154   6
  -2   8  -4 25789.4 1378.89   5
   2   8   4 26784.0 1420.30   7
   2  -8   4 25452.3 1128.49   8
   2   8   4 23837.3 719.749   4
   2  -8   4 26940.7 861.379   6
   2  -8   5 17365.6 545.586   6
   2   8   5 21710.7 800.511   4
  -2  -8  -5 19580.8 1336.62   6
  -2   8  -5 21005.4 1294.62   5
   2   8   5 20932.5 1282.91   7
   2  -8   5 22367.2 1093.85   8
   2  -8   5 18745.9 571.934   6
   2  -8   6 63802.3 1880.91   8
  -2  -8  -6 62450.4 2343.49   6
  -2   8  -6 63621.2 2306.81   5
   2   8   6 61901.9 1564.61   4
   2   8   6 60617.1 2233.68   7
   2   8   7 6494.45 563.006   4
   2   8   7 5464.60 744.092   7
  -2  -8  -7 5293.17 814.336   6
  -2   8  -7 6913.27 859.708   5
   2  -8   7 6233.92 656.957   8
   2  -8   8 46336.8 1763.72   8
   2   8   8 45982.7 1590.93   4
  -2  -8  -8 45520.4 2140.15   6
   2   8   8 45638.0 2038.18   7
   2   8   9 182.863 402.211   3
  -2  -8  -9-55.0637 409.018   6
   2  -8   9-585.536 396.376   8
   2   8   9-203.939 482.618   7
   2   8  10 4140.61 724.402   3
  -2  -8 -10 3606.29 691.802   6
   2  -8  10 3595.53 718.749   3
   2  -8  10 3910.06 598.559   8
   2   8  11 3051.80 655.746   3
  -2  -8 -11 3911.78 752.422   6
   2  -8  11 3277.49 579.156   8
   2  -8  11 2678.95 606.866   3
   2   8  12-589.017 514.359   3
  -2  -8 -12 153.139 370.930   6
   2  -8  12-38.7883 431.673   3
   2  -8  12-149.284 375.171   8
   2  -8  13-440.427 432.592   8
   2   8  13 187.123 466.932   3
  -2  -8 -13 289.580 436.465   6
   2  -8  13 127.397 347.829   3
  -2  -8 -14-379.826 425.721   6
   2   8  14-779.786 523.223   3
   2  -8  14 819.590 483.610   3
   2  -8  14 4.28308 343.621   8
   2   8  15-558.833 574.727   3
  -2  -8 -15 476.064 696.253   1
  -2  -8 -15 975.366 500.544   6
   2  -8  15-766.216 636.211   3
  -2  -8 -16 889.007 508.893   6
   2   8  16 818.043 512.260   3
   2   8  17 1015.50 613.497   3
  -2  -8 -17 415.539 424.869   6
   2  -8  17-838.134 670.488   3
   2   9 -16 3430.47 843.558   4
  -2   9  16 4344.14 973.158   3
   2   9 -16 4644.66 976.406   2
   2  -9 -16 4118.99 896.486   6
  -2  -9  16 5621.16 1114.50   3
   2  -9 -15 10440.1 1294.90   6
  -2  -9  15 10280.3 1378.35   3
  -2   9  15 9083.60 1258.11   3
   2   9 -15 9548.39 1316.85   2
   2   9 -15 8759.67 1220.96   4
   2  -9 -15 8208.67 1041.91   4
  -2   9  14 1164.86 632.312   3
   2   9 -14 1581.31 724.415   2
   2  -9 -14 332.166 441.251   6
  -2  -9  14 1584.68 682.721   3
   2   9 -14 612.646 428.018   4
   2  -9 -14 409.382 334.507   4
  -2   9  13-267.714 507.039   3
   2  -9 -13-435.984 473.229   6
   2   9 -13-55.1648 467.477   2
  -2  -9  13-190.812 523.578   3
   2  -9 -13 239.982 309.364   4
   2   9 -13-59.9626 472.315   4
   2  -9 -12 313.659 309.023   4
  -2   9  12-120.087 507.132   3
  -2  -9  12 1215.22 609.454   3
   2  -9 -12 876.178 548.707   6
   2   9 -12-197.591 418.007   2
   2   9 -12 756.982 482.784   4
   2  -9 -11 1533.38 380.194   4
  -2   9  11 1941.85 616.674   3
   2  -9 -11 1953.30 567.263   6
  -2  -9  11 508.296 435.725   3
  -2  -9  11 1467.94 305.245   6
   2   9 -11 1784.02 592.815   4
   2  -9 -10 28.4137 258.553   4
  -2  -9  10 38.3453 210.253   6
  -2   9  10 48.2086 394.102   3
   2  -9 -10-167.774 429.439   6
   2   9 -10-167.655 379.066   2
   2   9 -10 184.336 360.486   4
   2  -9  -9 6152.47 663.070   4
   2   9  -9 6199.92 845.240   4
  -2   9   9 5476.10 796.330   3
   2  -9  -9 5594.77 825.510   6
   2   9  -9 5592.15 829.426   2
  -2  -9   9 4923.55 552.044   6
  -2  -9   8 624.290 276.074   6
  -2   9   8 1083.12 485.339   3
   2   9  -8 689.066 242.336   6
   2   9  -8 175.189 451.122   2
   2  -9  -8 1297.32 365.573   4
   2   9  -8 1212.55 475.519   4
  -2   9   7 13520.9 1131.64   7
  -2  -9   7 15103.3 958.831   6
  -2   9   7 15845.7 1215.80   3
   2   9  -7 13239.7 876.399   6
   2   9  -7 13236.2 1085.10   2
   2   9  -7 15224.4 1142.16   4
   2   9  -6 24664.7 1207.45   6
  -2   9   6 22907.8 1418.32   7
   2   9  -6 25493.2 1423.65   2
  -2  -9   6 26875.9 1271.28   6
  -2  -9   5 69323.6 2087.96   6
   2   9  -5 66981.8 2214.94   2
   2  -9  -5 73832.5 1892.90   5
  -2   9   5 65839.3 2295.74   7
  -2  -9   4 76310.8 2212.16   6
  -2   9   4 73560.0 2337.08   7
   2   9  -4 71836.1 2192.53   2
   2  -9  -4 78722.3 2008.16   5
   2   9  -4 75386.9 2026.01   4
   2   9  -3 2984.17 388.617   4
  -2   9   3 2702.34 466.749   7
  -2  -9   3 3256.16 508.125   6
   2  -9  -3 3224.44 430.511   5
   2   9  -2 843.068 208.869   4
  -2  -9   2 1168.63 382.144   6
  -2   9   2 1014.12 337.868   8
   2   9  -1-131.521 131.707   4
  -2  -9   1-199.278 340.056   6
  -2   9   1-63.0688 264.777   5
   2   9  -1 6.30366 102.680   8
  -2   9   1 332.906 211.499   8
   2  -9   0 15717.0 940.602   6
   2  -9   0 16623.1 651.309   2
  -2   9   0 16650.4 958.175   8
  -2   9   0 16206.9 1016.90   5
   2  -9   0 16759.8 940.241   8
  -2  -9   0 15637.2 1103.17   6
  -2   9  -1 32154.9 1486.82   5
  -2   9  -1 33746.9 1300.63   8
   2  -9   1 34058.2 1311.67   6
   2  -9   1 34469.4 1107.71   2
  -2  -9  -1 34355.6 1623.35   6
   2  -9   1 30569.9 1260.81   4
   2  -9   1 35244.2 1369.06   8
  -2   9  -2 5072.30 487.142   8
   2  -9   2 5236.25 514.503   6
  -2   9  -2 5098.04 663.307   5
  -2  -9  -2 4732.00 705.514   6
   2  -9   2 4871.42 547.878   4
   2  -9   2 4925.12 521.459   8
   2  -9   2 5391.24 499.944   2
  -2  -9  -3 8643.96 886.876   6
   2  -9   3 9987.83 631.442   6
  -2   9  -3 9900.14 879.951   5
   2  -9   3 9924.38 718.538   8
   2  -9   3 9291.87 709.595   2
   2  -9   4 565.446 199.882   6
  -2  -9  -4 118.441 347.539   6
  -2   9  -4 533.968 389.672   5
   2  -9   4 791.121 212.216   6
   2  -9   4 888.972 358.991   8
   2   9   4 506.546 401.711   7
   2  -9   5 95353.7 2285.29   8
   2  -9   5 85747.5 1441.30   6
  -2  -9  -5 91019.5 2884.09   6
  -2   9  -5 89965.8 2749.68   5
   2   9   5 93649.1 2834.92   7
   2  -9   5 86270.1 1496.39   6
  -2  -9  -6 21193.7 1479.61   6
   2   9   6 21523.4 1391.31   7
   2  -9   6 23184.1 1149.53   8
  -2  -9  -7 375.021 500.920   6
   2  -9   7-63.0000 382.585   8
   2   9   7 437.738 420.890   7
   2  -9   8 33804.1 1492.29   8
  -2  -9  -8 31684.9 1858.91   6
   2   9   8 31826.3 1775.78   7
  -2  -9  -9-424.060 457.986   6
   2  -9   9-568.385 411.717   8
   2   9   9-824.909 532.741   7
   2  -9  10 2270.60 581.449   3
  -2  -9 -10 1793.90 544.458   6
   2   9  10 2034.17 565.181   7
   2  -9  10 1489.75 369.516   8
   2   9  11-198.196 497.339   3
  -2  -9 -11 455.911 372.432   6
   2   9  11 518.106 439.670   7
   2  -9  11-227.472 347.295   8
   2  -9  11 232.861 340.316   3
  -2  -9 -12 978.945 410.065   6
   2  -9  12 376.594 285.007   8
   2   9  12 118.781 483.258   3
   2  -9  12 633.694 338.276   3
   2   9  13 2003.96 648.641   3
  -2  -9 -13 3145.98 717.317   6
   2  -9  13 2316.36 493.716   8
   2  -9  13 2969.18 689.017   3
   2   9  14 2461.09 686.752   3
  -2  -9 -14 1428.32 571.914   6
   2  -9  14 2620.08 742.254   3
  -2  -9 -15 6044.94 1067.69   6
   2  -9  15 6834.55 1070.57   3
   2   9  15 5918.15 1023.20   3
   2   9  16 1989.44 684.071   3
  -2  -9 -16 1667.75 616.446   6
   2  10 -16 1032.81 625.418   4
  -2  10  15 1485.47 679.114   3
   2  10 -15 122.178 489.523   2
   2 -10 -15 362.056 534.471   6
  -2 -10  15-10.3718 584.688   3
   2  10 -15 243.782 478.637   4
   2 -10 -14 236.053 450.613   6
   2  10 -14 380.860 492.415   2
   2  10 -14 74.0678 451.476   4
  -2 -10  14 805.771 560.108   3
  -2  10  14 229.000 523.427   3
   2  10 -13 1326.99 543.145   2
  -2  10  13 1904.55 634.755   3
   2 -10 -13 1853.19 646.695   6
  -2 -10  13 1701.31 623.172   3
   2  10 -13 2138.99 697.120   4
   2 -10 -13 1882.67 536.419   4
  -2  10  12 2963.54 784.115   3
   2 -10 -12 3065.47 800.513   6
   2  10 -12 2442.91 657.704   2
   2 -10 -12 2105.93 465.267   4
   2  10 -12 2016.78 573.560   4
  -2 -10  12 2028.78 652.339   3
  -2 -10  11 271.159 435.193   3
   2 -10 -11 416.008 474.114   6
   2  10 -11 364.655 391.066   2
   2  10 -11 327.464 397.358   4
  -2  10  11 225.982 463.950   3
   2 -10 -11-218.553 378.098   4
   2 -10 -10 252.666 263.730   4
  -2 -10  10 245.299 238.610   6
   2 -10 -10-87.2507 433.332   6
  -2  10  10-377.187 455.572   3
   2  10 -10 318.065 425.793   2
   2  10 -10 589.475 474.299   4
  -2 -10   9 10556.3 793.648   6
   2  10  -9 11060.8 1139.07   2
   2 -10  -9 11187.6 1168.63   6
  -2  10   9 11638.2 1200.06   3
   2  10  -9 11682.0 1168.95   4
  -2  10   9 10559.9 1116.08   7
   2 -10  -9 10448.7 815.672   4
  -2 -10   8 6287.13 652.058   6
   2 -10  -8 7230.04 658.115   4
   2  10  -8 7347.42 883.989   4
   2 -10  -8 6200.21 872.132   6
  -2  10   8 8045.89 986.682   3
   2  10  -8 6716.94 852.494   2
  -2  10   8 6361.55 838.795   7
  -2  10   7-135.338 418.825   7
  -2 -10   7 23.0984 253.822   6
   2  10  -7-427.714 433.475   2
   2  10  -7-77.3261 359.365   4
   2 -10  -7-218.558 437.041   6
   2 -10  -6 849.778 261.412   5
  -2 -10   6 1168.21 392.081   6
   2 -10  -6 219.385 422.886   6
   2  10  -6 84.1408 336.751   2
  -2  10   6 496.944 396.628   7
   2  10  -5 11835.2 972.084   2
  -2 -10   5 14421.1 1030.91   6
   2 -10  -5 12375.1 1127.48   6
   2 -10  -5 13859.3 866.802   5
  -2  10   5 13318.3 1086.62   7
  -2 -10   4 6310.15 730.756   6
   2  10  -4 6649.01 734.788   2
   2 -10  -4 7325.99 660.450   5
   2  10  -4 6963.86 648.447   4
   2 -10  -4 7784.77 891.316   6
  -2  10   4 7110.98 799.013   7
   2  10  -3 13716.8 955.907   2
   2 -10  -3 14477.6 1092.66   6
  -2 -10   3 13475.9 998.016   6
   2  10  -3 14006.7 808.912   4
  -2  10   3 14265.2 1029.81   7
  -2 -10   2 7453.03 757.577   6
   2  10  -2 9169.92 571.815   4
   2 -10  -2 10485.9 902.481   6
   2 -10  -1 9245.89 838.504   6
  -2 -10   1 8685.80 853.032   6
  -2  10   1 8645.30 758.132   8
   2  10  -1 6300.19 363.253   8
   2  10  -1 6397.06 387.526   4
  -2 -10   0 2088.92 490.170   6
   2 -10   0 1879.12 426.536   6
  -2  10   0 1753.78 369.569   8
   2 -10   0 1435.65 307.582   4
   2 -10   1 27684.7 1229.58   8
  -2 -10  -1 28135.8 1560.05   6
   2 -10   1 28095.2 1007.29   2
   2 -10   1 29491.8 1300.77   6
   2 -10   1 25706.0 1161.34   4
  -2  10  -1 30488.7 1273.85   8
   2 -10   2 2406.27 368.010   2
   2 -10   2 2278.02 404.988   4
  -2  10  -2 1984.83 356.559   8
  -2 -10  -2 1495.35 451.775   6
   2 -10   2 2143.77 363.995   6
   2 -10   2 2730.56 482.448   8
   2 -10   3 13534.1 881.371   8
  -2 -10  -3 12113.9 1094.87   6
   2 -10   3 13081.5 777.359   6
   2 -10   3 14070.7 888.145   2
   2 -10   4 716.809 304.116   8
  -2 -10  -4 414.914 401.277   6
   2 -10   4 428.355 205.776   6
   2 -10   4 504.073 204.211   6
   2 -10   5 3916.20 362.209   6
   2 -10   5 5363.54 613.904   8
  -2 -10  -5 3921.41 736.536   6
   2 -10   5 4036.20 357.290   6
   2  10   5 2960.70 623.665   7
   2  10   6-219.352 457.300   7
   2 -10   6 129.509 81.4505   6
   2 -10   6 201.319 91.7996   6
   2 -10   6 136.656 301.038   8
  -2 -10  -7 200537. 4717.62   6
   2 -10   7 200568. 3632.90   8
  -2 -10  -8 11712.9 1248.42   6
   2 -10   8 11994.2 866.810   8
   2  10   8 12360.8 1211.15   7
  -2 -10  -9 10990.2 1225.76   6
   2 -10   9 9808.13 825.563   8
   2  10   9 10472.2 1108.99   7
  -2 -10 -10 380.843 454.963   6
   2 -10  10-590.382 407.305   8
   2  10  10 190.483 440.351   7
  -2 -10 -11 2021.06 625.502   6
   2 -10  11 1180.53 456.180   3
   2 -10  11 1540.29 390.343   8
   2  10  11 1019.14 553.092   7
   2 -10  12-464.656 541.561   3
  -2 -10 -12 59.6577 432.957   6
   2  10  12-22.9646 423.842   7
  -2 -10 -13 60.1843 415.011   6
   2 -10  13 32.6556 380.654   3
   2  10  13 267.245 463.021   7
  -2 -10 -14 1692.83 628.201   6
   2  10  14 1612.21 785.378   7
   2 -10  14 1097.46 564.244   3
  -2 -10 -15-610.598 461.490   6
   2  10  15-153.019 546.484   3
   2 -10  15 1066.10 588.686   3
   2  10  15 484.821 516.619   7
   2 -10  16 808.103 554.951   3
   2  11 -15 1609.63 624.871   4
  -2  11  14 3019.52 799.973   3
   2 -11 -14 2601.07 782.740   6
   2  11 -14 3254.29 803.415   4
  -2 -11  14 3008.60 810.896   3
   2  11 -14 3030.08 805.108   2
  -2  11  13 192.124 462.694   3
   2  11 -13-59.2799 545.514   2
   2 -11 -13-286.512 438.483   6
  -2 -11  13-14.4949 490.035   3
   2  11 -13 618.495 467.793   4
  -2  11  12-613.654 561.421   3
   2 -11 -12-427.141 548.644   6
   2  11 -12-19.2645 436.866   2
   2  11 -12 238.828 402.260   4
  -2 -11  12-452.883 513.052   3
   2 -11 -11 1827.31 659.206   6
  -2  11  11 2189.96 687.214   3
   2  11 -11 2959.92 693.532   2
   2  11 -11 2955.36 749.051   4
  -2  11  11 2415.61 662.627   7
   2  11 -10 7655.87 1016.81   2
   2 -11 -10 7060.33 1033.40   6
   2 -11 -10 5987.25 632.951   4
  -2  11  10 7374.49 1036.88   3
   2  11 -10 7222.17 956.715   4
  -2  11  10 7486.83 1018.29   7
  -2 -11   9 6956.28 708.093   6
   2  11  -9 6932.86 916.961   4
   2 -11  -9 7088.15 1001.96   6
   2  11  -9 6803.74 949.040   2
   2 -11  -9 6395.94 628.197   4
  -2  11   9 5845.01 887.916   7
  -2 -11   8 7102.67 730.376   6
   2 -11  -8 6485.09 577.613   4
   2 -11  -8 7847.05 1034.37   6
   2  11  -8 6213.87 853.161   2
   2  11  -8 8211.70 954.323   4
  -2  11   8 6976.99 931.212   7
   2 -11  -7 46287.1 2287.05   6
   2  11  -7 41828.6 2049.72   2
   2  11  -7 46141.2 2015.47   4
   2 -11  -7 39960.3 1326.27   4
  -2 -11   7 41942.5 1719.11   6
  -2  11   7 42403.0 2100.04   7
   2  11  -6 1599.00 470.400   2
  -2 -11   6 2090.02 470.346   6
   2 -11  -6 2753.76 629.050   6
  -2  11   6 2437.93 594.100   7
  -2 -11   5 16589.9 1140.57   6
   2 -11  -5 17922.2 1381.63   6
   2  11  -5 18302.6 1237.17   2
  -2  11   5 19313.0 1352.04   7
  -2  11   4 82.3636 424.404   7
   2  11  -4 570.960 289.286   2
  -2 -11   4 540.242 337.319   6
   2 -11  -4 791.460 431.045   6
   2  11  -4 835.060 305.783   4
   2  11  -3 2221.21 351.697   4
  -2 -11   3 2502.44 512.304   6
   2 -11  -3 2866.21 567.067   6
   2  11  -3 2638.74 516.232   2
  -2 -11   2 17205.3 1216.15   6
   2 -11  -2 18375.4 1266.92   6
   2  11  -2 13483.1 657.896   4
   2  11  -1 4187.79 313.333   8
   2  11  -1 3567.88 242.149   4
   2 -11  -1 5295.91 492.067   4
  -2 -11   1 5554.15 734.618   6
   2 -11  -1 6819.77 739.585   6
   2  11  -1 3990.71 274.850   8
  -2 -11   0 3849.81 686.146   6
   2 -11   0 4184.45 608.174   6
   2 -11   0 3378.02 445.247   4
  -2  11   0 3633.30 496.010   8
   2 -11   1 8422.42 746.143   6
  -2 -11  -1 8377.14 936.038   6
  -2  11  -1 8848.81 705.855   8
   2 -11   1 7560.29 660.476   4
   2 -11   2-341.425 304.479   6
  -2 -11  -2 219.807 383.696   6
   2 -11   2-77.8423 199.505   4
   2 -11   2 221.741 257.541   8
  -2  11  -2 44.6603 205.271   8
  -2 -11  -3 121.670 392.455   6
   2 -11   3-239.013 255.438   6
   2 -11   3 178.331 279.480   8
   2 -11   3 304.152 231.490   2
  -2 -11  -4 163045. 4151.93   6
   2 -11   4 164761. 2752.24   6
   2 -11   4 164549. 3061.77   8
   2 -11   4 150877. 2689.70   6
  -2 -11  -5 45915.0 2277.30   6
   2 -11   5 44507.8 1591.72   8
   2 -11   5 47313.3 1290.00   6
   2 -11   6 414.041 133.837   6
  -2 -11  -6 846.734 539.393   6
   2  11   6-439.721 535.414   7
   2 -11   6 149.094 303.697   8
  -2 -11  -7 18345.6 1537.55   6
   2  11   7 17642.3 1454.79   7
   2 -11   7 20353.3 1134.82   8
   2 -11   8 1183.73 357.627   8
  -2 -11  -8 1845.83 607.421   6
   2  11   8 2065.25 640.679   7
   2  11   9 395.900 437.708   7
  -2 -11  -9-27.9823 430.626   6
   2 -11   9-253.127 393.775   8
  -2 -11 -10 995.500 525.458   6
   2  11  10 803.134 475.638   7
  -2 -11 -11 4466.15 873.526   6
   2  11  11 3822.88 772.091   7
   2 -11  11 3477.08 722.901   3
  -2 -11 -12 748.817 509.922   6
   2 -11  12 252.917 400.437   3
   2  11  12 223.511 468.800   7
   2  11  13 985.199 611.612   7
  -2 -11 -13 908.585 607.249   6
   2 -11  13 605.156 420.732   3
  -2 -11 -14 12411.9 1511.14   6
   2 -11  14 10769.2 1310.40   3
   2  11  14 9768.13 1335.04   7
   2 -11  15 368.993 519.571   3
   2  12 -15 946.307 569.559   4
   2  12 -14 25.1353 465.685   2
  -2 -12  14-278.417 583.291   3
   2  12 -14-222.072 434.687   4
   2  12 -13 4402.88 942.141   2
  -2  12  13 2201.02 763.552   3
   2 -12 -13 2677.12 689.671   6
  -2  12  13 2386.97 737.711   7
   2  12 -13 3372.76 762.001   4
  -2 -12  13 3712.04 883.994   3
   2  12 -12 2555.35 684.580   4
   2 -12 -12 3176.29 793.726   6
   2  12 -12 4305.83 952.599   2
  -2  12  12 2875.71 792.901   7
  -2 -12  12 3092.19 836.606   3
   2 -12 -11 6428.24 1057.89   6
   2  12 -11 7508.23 1075.80   2
   2  12 -11 5312.78 927.193   4
  -2  12  11 5866.87 979.078   7
   2 -12 -10 1278.20 673.397   6
   2  12 -10 1550.33 646.400   2
   2  12 -10 1469.92 524.919   4
  -2  12  10 1062.14 495.506   7
   2 -12  -9-201.268 512.226   6
   2  12  -9 29.1445 337.779   4
   2  12  -9-70.1983 398.915   2
  -2  12   9-175.777 410.491   7
  -2  12   8 3753.26 769.707   7
   2 -12  -8 3612.91 763.624   6
  -2 -12   8 3615.51 555.979   6
   2  12  -8 5324.42 824.876   2
   2  12  -8 4007.63 707.000   4
   2 -12  -7 3500.24 754.299   6
   2  12  -7 3628.77 665.657   2
   2  12  -7 5004.96 694.285   4
   2 -12  -7 4059.45 422.823   4
  -2 -12   7 4362.42 654.774   6
  -2  12   7 4362.06 781.602   7
  -2 -12   6 314.796 278.796   6
   2 -12  -6 164.605 427.653   6
   2  12  -6-717.461 450.760   2
  -2  12   6 179.469 398.939   7
  -2  12   5 12361.5 1134.73   7
  -2 -12   5 10788.3 989.672   6
   2  12  -5 10278.6 982.003   2
   2 -12  -5 11771.0 1177.77   6
   2  12  -4-122.839 197.872   4
  -2 -12   4 321.576 348.469   6
   2 -12  -4 151.590 359.471   6
   2  12  -4-198.724 302.788   2
   2  12  -3 2100.29 474.414   2
  -2 -12   3 2196.03 521.132   6
   2 -12  -3 2545.23 580.585   6
   2  12  -3 1730.98 292.403   4
   2  12  -2 61175.9 2052.22   2
   2 -12  -2 72447.3 2510.86   6
  -2 -12   2 66012.2 2416.78   6
   2 -12  -2 49833.4 1384.54   4
   2  12  -1 23.0236 55.1875   8
   2 -12  -1-25.0255 336.305   6
  -2 -12   1-385.590 446.127   6
   2 -12  -1 384.705 211.560   4
  -2 -12   0 12688.0 1124.21   6
   2 -12   0 13887.1 1024.27   6
   2 -12   0 10793.6 733.333   4
   2 -12   1 460.713 277.891   6
  -2 -12  -1 808.122 413.072   6
   2 -12   1 621.566 221.782   4
  -2 -12  -2 7389.12 933.052   6
   2 -12   2 8071.39 733.323   6
  -2 -12  -3 1343.86 559.113   6
   2 -12   3 1112.75 357.603   6
   2 -12   3 730.748 272.943   8
  -2 -12  -4 13650.3 1261.44   6
   2 -12   4 15953.1 898.003   6
   2 -12   4 14446.7 884.461   8
  -2 -12  -5 14553.4 1365.59   6
   2 -12   5 16230.5 827.951   6
   2 -12   5 14919.8 914.387   8
  -2 -12  -6 593.721 477.666   6
   2 -12   6 254.314 270.521   8
   2  12   7 199.208 437.348   7
  -2 -12  -7 935.091 549.358   6
  -2 -12  -8 9524.05 1170.85   6
   2  12   8 9407.72 1115.36   7
  -2 -12  -9-367.533 464.086   6
   2  12   9 59.1993 459.719   7
   2  12  10 5536.96 924.974   7
  -2 -12 -10 5819.23 986.749   6
  -2 -12 -11 789.517 463.340   6
   2  12  11 47.7461 436.324   7
  -2 -12 -12 2301.62 707.243   6
   2  12  12 2655.84 801.537   7
   2 -12  12 2329.30 610.353   3
  -2 -12 -13 1536.79 644.964   6
   2 -12  13 2315.30 639.873   3
   2  12  13 2389.07 774.151   7
   2 -12  14 1011.69 562.178   3
   2  13 -14 1144.78 638.122   4
   2  13 -13 295.018 504.359   2
   2  13 -13 4.97517 420.025   4
  -2 -13  13 147.687 551.388   3
   2 -13 -12 1668.83 693.332   6
   2  13 -12 1584.19 611.960   2
  -2  13  12 599.598 459.123   7
   2  13 -12 335.818 393.224   4
  -2 -13  12 1636.19 725.879   3
   2  13 -11 543.941 515.347   2
   2 -13 -11 607.597 581.827   6
   2  13 -11 340.585 429.742   4
  -2  13  11 792.883 556.252   7
   2  13 -10 17998.9 1614.65   2
   2 -13 -10 21262.0 1852.33   6
  -2  13  10 17211.6 1560.53   7
   2  13 -10 17478.6 1467.11   4
   2  13  -9 1217.14 425.214   4
   2 -13  -9 336.743 486.093   6
   2  13  -9 1008.86 575.213   2
  -2  13   9 1806.24 711.297   7
  -2 -13   8 4061.81 644.048   6
   2 -13  -8 6756.92 1028.84   6
   2  13  -8 5768.81 896.316   2
  -2  13   8 5265.63 875.364   7
   2  13  -8 5466.71 770.997   4
   2 -13  -7 3217.27 731.488   6
   2  13  -7 2646.31 558.048   4
   2  13  -7 3400.00 702.093   2
  -2 -13   7 1959.27 495.194   6
  -2  13   7 2958.82 677.415   7
  -2 -13   6 7742.08 855.534   6
   2  13  -6 7982.00 921.090   2
   2 -13  -6 8787.19 1079.06   6
  -2  13   6 9430.35 1061.29   7
   2  13  -6 8552.78 832.241   4
   2  13  -5 583.825 399.173   2
  -2 -13   5 992.073 366.239   6
   2 -13  -5 764.321 457.707   6
  -2 -13   4 1313.71 419.181   6
   2 -13  -4 1757.81 557.150   6
   2  13  -4 1165.60 400.792   2
  -2 -13   3 13066.6 1119.89   6
   2  13  -3 12348.1 1002.88   2
   2 -13  -3 13815.0 1206.74   6
  -2 -13   2 1187.84 476.242   6
   2 -13  -2 549.717 392.373   6
   2  13  -2 614.813 355.714   2
  -2 -13   1 4524.57 757.732   6
   2 -13  -1 3987.90 655.439   6
   2  13  -1 4299.03 596.206   2
  -2 -13   0 2724.75 596.612   6
   2 -13   0 3714.52 604.762   6
  -2 -13  -1 264.395 407.847   6
   2 -13   1 240.010 297.245   6
  -2 -13  -2 18025.8 1469.88   6
   2 -13   2 21860.1 1251.38   6
   2 -13   3 10538.2 835.075   6
  -2 -13  -3 9823.39 1127.79   6
   2 -13   4 10551.1 736.997   8
  -2 -13  -4 10947.7 1212.63   6
   2 -13   4 11736.8 826.485   6
  -2 -13  -5 13101.0 1341.71   6
  -2 -13  -6 9694.04 1191.95   6
  -2 -13  -7 12131.8 1370.41   6
  -2 -13  -8-49.9455 425.438   6
   2  13   8 411.057 475.353   7
  -2 -13  -9 4185.49 817.946   6
   2  13   9 5162.37 941.719   7
  -2 -13 -10 98.5798 424.597   6
   2  13  10 267.562 476.889   7
  -2 -13 -11 704.566 550.152   6
   2  13  11 346.176 436.066   7
   2 -13  12-1502.15 700.962   3
   2  13  12-650.890 541.925   7
   2 -13  13-531.484 551.317   3
   2  14 -13-259.504 482.678   4
   2  14 -12 6249.66 1134.98   2
   2  14 -12 3448.13 807.455   4
  -2  14  11-253.258 467.826   7
   2 -14 -11 479.656 526.929   6
   2  14 -11 409.747 470.583   2
   2 -14 -10 4962.41 995.337   6
   2  14 -10 5476.87 964.079   2
  -2  14  10 3964.30 826.435   7
   2  14  -9 9474.76 1175.12   2
   2 -14  -9 10437.0 1332.72   6
  -2  14   9 8012.27 1122.44   7
  -2  14   8-97.6228 420.344   7
   2 -14  -8-199.670 449.713   6
   2  14  -8 149.958 356.591   2
  -2 -14   7-265.975 328.783   6
   2 -14  -7-230.853 467.940   6
   2  14  -7-164.020 373.533   2
  -2  14   7-97.7545 484.499   7
  -2 -14   6 8.12777 341.568   6
   2 -14  -6 441.341 467.199   6
   2  14  -6 264.327 323.177   2
   2 -14  -5 160.348 397.241   6
   2  14  -5-227.670 354.712   2
  -2 -14   5 90.6346 331.526   6
   2 -14  -4 342.383 417.077   6
   2  14  -4-307.601 414.033   2
  -2 -14   4-144.859 370.016   6
  -2 -14   3-151.346 378.273   6
   2  14  -3-41.4763 272.719   2
   2 -14  -3 131.641 382.159   6
  -2 -14   2 18651.8 1430.18   6
   2  14  -2 15888.1 1110.80   2
   2 -14  -2 17528.7 1372.15   6
  -2 -14   1 7689.28 959.093   6
   2  14  -1 6832.00 732.919   2
   2 -14  -1 9644.49 994.461   6
  -2 -14   0 26892.7 1779.82   6
   2  14   0 22697.7 1229.63   2
   2 -14   0 28203.4 1610.99   6
  -2 -14  -1 5399.18 842.679   6
   2 -14   1 5446.87 690.319   6
   2 -14   2-438.486 374.151   6
  -2 -14  -2 147.574 464.775   6
  -2 -14  -3 1706.29 580.843   6
   2 -14   3 2392.19 443.929   6
  -2 -14  -4 2300.27 669.414   6
  -2 -14  -5 529.873 418.378   6
  -2 -14  -6 1602.06 625.343   6
  -2 -14  -7 5934.84 1025.67   6
  -2 -14  -8 2474.94 716.422   6
  -2 -14  -9 58.5361 437.796   6
   2  14   9 431.388 532.768   7
  -2 -14 -10 657.342 521.735   6
   2  14  10-392.539 541.106   7
   2  14  11 499.780 526.273   7
   2 -14  12-294.429 547.284   3
   2  15 -12 1082.38 583.198   2
   2  15 -11 2424.73 766.523   2
   2  15 -10 950.533 514.076   2
  -2  15  10 680.304 486.148   7
   2 -15 -10 258.022 518.258   6
   2  15  -9 9854.21 1221.85   2
   2 -15  -9 11614.1 1430.39   6
  -2  15   9 9864.03 1250.07   7
   2  15  -8 7799.16 1038.13   2
   2 -15  -8 8967.38 1257.64   6
  -2  15   8 8333.65 1098.05   7
   2 -15  -7 503.002 530.298   6
   2  15  -7 882.343 479.140   2
   2 -15  -6 2512.87 761.153   6
  -2 -15   6 1482.87 488.742   6
   2  15  -6 2030.14 556.329   2
  -2 -15   5 325.454 333.089   6
   2 -15  -5-427.410 407.508   6
   2  15  -5-366.328 377.855   2
   2 -15  -4 132.526 403.918   6
   2  15  -4-43.9147 338.115   2
  -2 -15   4 275.687 355.860   6
   2 -15  -3 1686.13 585.499   6
   2  15  -3 851.798 351.818   2
  -2 -15   3 1483.04 511.077   6
   2 -15  -2 2315.64 587.630   6
  -2 -15   2 2383.20 604.400   6
   2  15  -2 1857.87 454.395   2
  -2 -15   1 143.378 380.304   6
   2 -15  -1 740.576 411.936   6
  -2 -15   0 645.199 469.124   6
   2 -15   0-170.831 400.479   6
  -2 -15  -1 490.519 378.833   6
   2 -15   1 1171.89 415.422   6
  -2 -15  -2 1353.90 536.451   6
   2 -15   2 1341.32 439.576   6
  -2 -15  -3 1062.59 474.600   6
   2 -15   3 1680.66 423.344   6
  -2 -15  -4-333.302 565.788   6
  -2 -15  -5 10497.6 1290.01   6
  -2 -15  -6 21362.1 1881.34   6
  -2 -15  -7 4908.35 957.417   6
  -2 -15  -8-26.7783 484.398   6
  -2 -15  -9 538.990 541.840   6
   2  16 -11 6133.58 1113.17   2
   2  16 -10 2133.23 728.884   2
   2  16  -9 4436.28 884.060   2
   2 -16  -9 6395.26 1178.25   6
   2 -16  -8 356.051 497.969   6
   2  16  -8 1004.34 496.979   2
   2 -16  -7 153.740 540.210   6
   2  16  -7 814.312 513.327   2
   2 -16  -6 564.579 501.284   6
   2  16  -6-178.149 332.297   2
  -2 -16   5 712.564 357.811   6
   2 -16  -5-553.260 438.234   6
   2  16  -5-478.718 407.953   2
  -2 -16   4 2615.43 618.726   6
   2 -16  -4 2210.70 691.331   6
  -2 -16   3 6872.18 953.871   6
   2 -16  -3 7908.44 1080.74   6
  -2 -16   2 269.323 430.032   6
   2 -16  -2 309.237 447.563   6
  -2 -16   1 10974.3 1217.59   6
   2 -16  -1 11885.1 1188.85   6
  -2 -16   0 5594.31 929.001   6
   2 -16   0 4451.84 726.457   6
  -2 -16  -1 9072.62 1164.93   6
   2 -16   1 8969.12 965.633   6
  -2 -16  -2-622.927 456.668   6
   2 -16   2 208.143 315.672   6
  -2 -16  -3 4017.48 830.230   6
  -2 -16  -4 140.081 427.091   6
  -2 -16  -5 498.571 517.869   6
  -2 -16  -6 666.332 560.626   6
  -2 -16  -7 467.641 522.273   6
   2 -17  -7 8770.16 1283.90   6
   2 -17  -6 3913.80 922.263   6
   2 -17  -5 2024.59 688.726   6
  -2 -17   4-216.245 361.402   6
   2 -17  -4-293.299 402.197   6
  -2 -17   3 545.241 351.350   6
   2 -17  -3 771.330 536.002   6
  -2 -17   2 1075.07 531.149   6
   2 -17  -2 303.826 431.635   6
  -2 -17   1 1727.02 590.500   6
   2 -17  -1 1958.44 579.611   6
  -2 -17   0 3922.99 813.898   6
   2 -17   0 5575.82 815.310   6
   2 -17   1 7737.83 945.981   6
  -2 -17  -1 6874.55 1053.92   6
  -2 -17  -2 67.8801 424.483   6
  -2 -17  -3 3778.90 888.187   6
  -2 -17  -4 4926.03 970.382   6
  -2 -17  -5-5.23269 452.259   6
   2 -18  -6 6523.69 1172.44   6
   2 -18  -5 466.169 438.477   6
   2 -18  -4 1764.45 616.207   6
   2 -18  -3 3087.18 761.171   6
  -2 -18   3 3689.93 774.510   6
  -2 -18   2 1015.85 525.470   6
   2 -18  -2 1290.02 545.494   6
   2 -18  -1 9203.08 1113.36   6
  -2 -18   1 8500.93 1131.44   6
  -2 -18   0 2473.97 703.805   6
  -2 -18  -1 2317.46 671.408   6
  -2 -18  -2 928.514 513.965   6
  -2 -18  -3 1063.25 565.509   6
   2 -19  -4-40.4109 438.575   6
   2 -19  -3 154.257 415.134   6
   2 -19  -2 70.4328 429.907   6
  -2 -19   2 890.520 541.331   6
  -2 -19   1 1086.53 557.338   6
  -2 -19   0-207.703 421.426   6
  -2 -19  -1 1692.73 676.585   6
   3   0 -19 1753.52 764.087   2
   3   0 -18 951.597 657.189   4
   3   0 -18-219.331 544.866   2
  -3   0  18 552.969 565.843   3
   3   0 -17 3092.72 795.017   4
   3   0 -17 3367.73 822.056   2
  -3   0  17 5223.18 1046.27   3
   3   0 -16-159.330 495.230   2
  -3   0  16 909.872 596.763   3
   3   0 -16-576.199 518.633   4
   3   0 -15-319.497 491.034   4
   3   0 -15 154.457 412.746   2
  -3   0  15 181.535 531.168   3
   3   0 -14 114.705 456.161   4
   3   0 -14 11.1824 430.688   2
  -3   0  14 787.586 590.298   3
   3   0 -13-338.161 280.751   1
   3   0 -13 15.3329 380.573   2
   3   0 -13 629.934 484.729   4
  -3   0  13-673.305 574.085   3
   3   0 -12-134.372 362.411   2
  -3   0  12-624.734 613.316   3
   3   0 -12 217.382 409.343   4
   3   0 -12-315.458 254.515   1
   3   0 -11 19097.8 1303.76   2
  -3   0  11 14732.9 1183.70   3
   3   0 -11 15723.9 769.127   1
   3   0 -11 18996.8 1414.72   4
   3   0 -10 590.607 464.318   4
  -3   0  10 405.582 396.125   3
   3   0 -10 78.7909 169.302   1
   3   0 -10 921.340 446.904   2
   3   0  -9 3458.56 496.816   2
   3   0  -9 3680.36 319.373   1
   3   0  -8-79.9845 103.331   1
   3   0  -8-131.839 262.089   2
   3   0  -7 23524.0 1137.24   2
  -3   0   7 22047.8 1241.35   8
  -3   0   7 24200.7 1176.47   6
   3   0  -6 289.574 244.180   6
  -3   0   6 3.80049 283.864   6
  -3   0   6-7.26508 243.728   8
   3   0  -6 12.2736 207.663   3
   3   0  -5 117617. 2497.34   6
  -3   0   5 122998. 2350.92   3
   3   0  -5 127915. 2396.29   3
  -3   0   4-414.003 282.247   3
   3   0  -4 71.5723 195.025   6
  -3   0   4-150.214 210.785   8
   3   0  -4-57.2905 197.395   3
  -3   0   3 467.718 199.842   3
   3   0  -3 198.653 158.411   3
  -3   0   3 651.657 276.059   8
   3   0  -3 258.347 170.585   6
  -3   0   2-37.9572 121.088   1
  -3   0   2-38.2183 223.317   8
   3   0  -2-102.114 185.444   6
   3   0  -2 103.445 131.959   1
  -3   0   2-5.84477 167.688   3
   3   0  -2-316.788 185.188   3
  -3   0   1 7360.76 586.941   8
  -3   0   1 8216.65 334.383   3
   3   0  -1 7235.51 459.477   1
  -3   0   1 6965.59 427.588   1
   3   0  -1 7879.61 587.038   6
   3   0   0 260.985 211.260   1
  -3   0   0-145.793 239.109   1
  -3   0   0 46.3749 202.019   8
  -3   0  -1 127609. 2218.79   1
  -3   0  -1 122817. 2364.44   8
   3   0   1 128424. 2284.83   6
  -3   0  -2-107.043 210.073   6
   3   0   2 33.1982 175.519   6
  -3   0  -2 277.499 313.222   1
   3   0   3 123327. 2258.07   6
  -3   0  -3 126431. 2225.19   6
   3   0   4-249.725 176.673   3
  -3   0  -4 307.870 341.765   5
   3   0   4-224.761 206.331   6
  -3   0  -4-62.0894 206.182   6
   3   0   5 20743.5 956.463   6
   3   0   5 20288.7 748.720   3
  -3   0  -5 19941.0 722.301   3
  -3   0  -5 22086.5 969.270   6
  -3   0  -6-88.2620 199.169   6
   3   0   6 4.33270 179.546   6
  -3   0  -6 4.70280 145.490   3
  -3   0  -7-11.9293 193.633   6
   3   0   7-29.2516 188.599   6
  -3   0  -7-210.205 158.624   3
  -3   0  -8-233.955 444.481   1
   3   0   8 72.5946 180.940   6
   3   0   8-981.216 420.516   3
  -3   0  -8-233.141 212.745   3
  -3   0  -8 74.6325 195.786   6
   3   0   9-128.113 419.819   3
  -3   0  -9 1173.46 451.365   1
   3   0  10-635.115 458.895   3
  -3   0 -10-230.812 291.753   5
  -3   0 -10-426.052 500.074   1
  -3   0 -11 62754.6 2675.68   1
  -3   0 -11 67832.1 2274.83   5
   3   0  11 59592.7 2143.81   3
  -3   0 -12 657.363 473.442   1
  -3   0 -12-2.75651 303.206   5
   3   0  13-635.524 529.190   3
  -3   0 -13-332.741 428.509   5
  -3   0 -13-362.392 530.552   1
  -3   0 -14 39.1763 485.874   1
   3   0  14-579.749 512.066   3
   3   0  15 3214.47 713.717   3
  -3   0 -15 3912.85 862.540   1
   3   0  16 492.870 433.193   3
  -3   0 -16-743.446 592.793   1
   3   0  17-584.689 506.429   3
  -3   0 -17-407.445 511.637   1
   3   1 -19 726.631 603.524   2
   3  -1 -19 1306.38 686.538   2
   3  -1 -18 386.054 513.760   4
   3   1 -18 32.5805 454.008   2
   3  -1 -18 998.303 595.859   2
  -3   1  18 1413.52 758.271   3
  -3  -1  18 1496.83 716.677   3
   3   1 -18 77.1313 472.919   4
   3   1 -17 1630.14 676.332   4
   3  -1 -17 1157.75 586.558   2
   3   1 -17 1289.42 617.111   2
  -3   1  17 2752.12 804.757   3
  -3  -1  17 2269.33 774.303   3
   3  -1 -17 876.066 487.865   4
   3  -1 -16 3976.03 846.371   4
   3  -1 -16 3492.24 772.870   2
   3   1 -16 3924.05 816.515   2
  -3   1  16 5786.11 1048.69   3
  -3  -1  16 3641.76 882.637   3
   3   1 -16 3743.21 824.735   4
   3  -1 -15 4309.11 810.130   4
   3  -1 -15 5504.56 886.579   2
   3   1 -15 4935.57 882.951   2
  -3   1  15 5829.21 975.596   3
  -3  -1  15 4743.81 884.389   3
   3   1 -15 4628.62 901.383   4
  -3  -1  14 5574.04 908.665   3
   3   1 -14 6624.31 1013.84   4
  -3   1  14 8313.05 1147.40   3
   3  -1 -14 6217.35 889.126   2
   3  -1 -14 5872.04 899.361   4
   3   1 -14 8389.58 1041.08   2
   3  -1 -13 44592.7 2145.13   2
   3   1 -13 43152.1 2164.22   2
   3   1 -13 39745.6 2178.15   4
  -3   1  13 40275.0 2118.13   3
  -3  -1  13 40933.7 2119.32   3
   3   1 -13 35240.4 1309.95   1
   3  -1 -13 38620.3 2127.80   4
   3   1 -12 1094.15 282.305   1
   3   1 -12 1785.86 626.795   4
  -3  -1  12 1114.33 517.052   3
   3  -1 -12 2344.40 684.744   2
   3   1 -12 1981.65 623.467   2
  -3   1  12 1453.74 599.544   3
   3  -1 -12 579.233 234.315   1
   3  -1 -12 2115.59 739.391   4
   3   1 -11 77208.3 1678.92   1
  -3   1  11 85751.2 2806.13   3
  -3  -1  11 83323.2 2794.45   3
   3   1 -11 82644.6 2729.86   2
   3  -1 -11 84364.7 2638.64   2
   3  -1 -11 88147.0 2898.26   4
   3   1 -11 83609.0 2895.82   4
   3   1 -10 14465.8 1191.14   4
   3  -1 -10 13153.2 1017.15   2
   3   1 -10 14065.2 1081.43   2
   3   1 -10 12821.5 609.248   1
  -3  -1  10 12293.2 1034.03   3
   3  -1 -10 10383.2 612.664   1
   3  -1 -10 14302.9 1147.79   4
   3  -1  -9 34.0441 158.393   1
   3   1  -9 60.9948 107.171   1
   3   1  -9 30.9072 282.767   2
   3  -1  -9 26.6647 296.418   2
   3  -1  -8 410.675 253.383   2
   3   1  -8 407.972 106.172   1
   3   1  -8 145.902 287.978   2
  -3  -1   8 272.510 279.583   6
   3   1  -7 4580.88 538.050   6
   3  -1  -7 4306.80 534.396   2
   3   1  -7 4689.93 585.425   2
  -3  -1   7 3466.48 525.824   6
  -3  -1   7 4866.50 581.498   8
  -3   1   6 4797.73 582.626   8
   3  -1  -6 5693.92 593.001   3
   3   1  -6 4938.37 539.343   3
   3   1  -6 5543.57 572.791   6
  -3  -1   6 5912.11 592.919   8
  -3  -1   6 5490.59 599.441   6
   3  -1  -6 6371.98 624.466   6
   3   1  -5-82.0617 193.923   6
  -3  -1   5 96.8191 294.307   3
   3  -1  -5 558.869 326.773   6
  -3   1   5 400.015 394.994   3
  -3  -1   5-25.3969 238.796   8
  -3  -1   5-181.122 308.593   6
   3   1  -5 443.889 356.891   8
   3  -1  -5 849.878 365.649   3
   3  -1  -4 47574.0 1544.14   6
   3   1  -4 45814.0 1471.20   6
   3  -1  -4 41165.8 765.579   1
  -3   1   4 48100.0 1329.52   3
   3  -1  -4 48077.4 1356.96   3
  -3  -1   4 46077.7 1335.79   3
  -3   1   4 47230.6 1544.64   8
   3   1  -4 47424.2 1514.03   8
  -3  -1   4 46430.7 1438.29   8
   3  -1  -3 1280.67 172.441   1
  -3  -1   3 826.339 117.460   1
  -3   1   3 1663.00 311.443   3
  -3   1   3 1265.67 333.691   8
   3  -1  -3 1428.83 314.378   6
  -3  -1   3 1287.89 279.969   3
   3   1  -3 1183.17 282.180   6
   3  -1  -3 1330.69 272.613   3
  -3  -1   3 906.650 255.953   8
   3  -1  -2 47710.7 1441.83   6
  -3  -1   2 50278.2 1426.29   8
  -3   1   2 49679.5 1029.52   3
   3   1  -2 50352.7 1465.91   6
   3  -1  -2 48457.2 1057.60   1
  -3  -1   2 48596.3 926.416   1
   3  -1  -2 51365.4 1097.10   3
  -3  -1   2 48497.0 1067.07   3
  -3   1   2 49270.6 1500.09   8
  -3   1   1 56821.3 1246.88   1
  -3   1   1 60289.5 961.170   3
   3  -1  -1 59632.6 1309.12   1
   3  -1  -1 60525.9 998.647   3
  -3  -1   1 53509.3 1457.67   8
  -3  -1   1 57781.4 997.844   3
   3  -1  -1 57417.5 1527.67   6
  -3  -1   1 59775.3 1217.15   1
   3   1  -1 57632.8 1573.98   6
  -3   1   1 57779.1 1587.28   8
  -3  -1   0 292.072 204.487   8
   3  -1   0 222.938 182.778   6
  -3   1   0-6.96814 210.583   1
  -3  -1   0 376.505 239.551   1
   3  -1   0 89.2128 176.518   1
  -3   1   0 111.408 186.575   8
   3   1   0 283.037 180.658   6
  -3   1  -1 49619.6 1331.05   6
  -3   1  -1 48013.2 1361.90   1
   3  -1   1 50280.6 1414.94   1
  -3  -1  -1 50715.9 1384.02   1
   3  -1   1 50354.4 1358.36   6
  -3   1  -1 51673.7 1502.56   8
   3   1   1 49077.7 1426.63   6
   3   1   2 32168.2 1179.48   6
  -3  -1  -2 28296.6 575.832   3
  -3   1  -2 31914.2 1213.20   1
  -3   1  -2 32511.4 1077.24   6
   3  -1   2 31893.3 1220.98   1
  -3  -1  -2 33391.1 1238.26   1
   3  -1   2 32647.1 1089.55   6
   3   1   2 30877.7 693.069   7
  -3   1  -3 72233.9 1581.82   6
   3  -1   3 68384.2 1026.13   3
  -3  -1  -3 69092.7 1072.83   3
   3   1   3 70217.0 1107.34   3
   3  -1   3 73004.2 1994.39   1
   3  -1   3 71911.9 1612.36   6
  -3  -1  -3 73053.8 1804.55   6
   3   1   3 73718.3 1825.50   6
   3  -1   4 67452.8 2026.96   1
  -3  -1  -4 69812.7 1808.59   6
   3   1   4 66783.6 1244.60   3
   3  -1   4 69659.9 1621.29   6
   3   1   4 68524.4 1797.12   6
   3  -1   4 71759.6 1250.21   3
  -3   1  -4 67027.8 1548.76   6
  -3  -1  -4 67670.8 1240.41   3
   3  -1   4 72129.4 2154.54   4
  -3   1  -5 21993.4 898.476   6
  -3  -1  -5 20958.0 1023.30   6
   3  -1   5 19933.2 870.911   6
   3   1   5 20325.7 1023.07   6
   3  -1   5 21832.8 803.763   3
  -3  -1  -5 19503.8 753.662   3
   3   1   5 18457.4 760.526   3
  -3   1  -6 526.366 226.287   6
  -3  -1  -6 77.4859 219.833   6
   3  -1   6 462.010 200.320   6
   3   1   6 306.123 239.372   6
   3   1   6 538.269 245.522   3
   3  -1   6 462.374 260.690   3
  -3  -1  -6 302.305 185.233   3
  -3   1  -7 71.9936 164.229   6
   3  -1   7 83.7080 162.102   6
   3   1   7-55.8661 206.113   6
   3   1   7-22.5946 221.787   3
   3  -1   7 131.690 258.333   3
  -3  -1  -7 12.9934 170.205   3
  -3  -1  -8 589.770 231.858   3
  -3   1  -8 728.959 236.100   6
  -3   1  -8 591.182 336.787   1
   3  -1   8 910.406 256.150   6
   3   1   8 832.710 272.772   6
   3   1   8 858.652 325.768   3
   3  -1   8 626.342 242.593   3
  -3  -1  -8 557.933 344.703   1
  -3   1  -9 1231.33 293.307   6
   3   1   9 1119.43 346.848   3
  -3  -1  -9 336.818 456.344   1
   3  -1   9 601.659 335.350   3
  -3   1  -9 754.347 312.212   5
  -3   1  -9 471.447 399.547   1
  -3  -1 -10 227.735 388.600   1
   3   1  10 638.926 326.377   3
  -3   1 -10 20.4503 479.091   1
   3  -1  10 172.861 348.926   3
  -3   1 -10 809.444 291.812   5
  -3   1 -10 1014.39 284.616   6
  -3   1 -11 2581.62 405.924   6
  -3  -1 -11 2529.56 605.759   1
   3   1  11 1897.72 502.422   3
   3  -1  11 2275.24 554.311   3
  -3   1 -11 2001.25 446.971   5
  -3  -1 -11 1309.89 342.883   5
  -3   1 -11 1755.57 544.989   1
  -3  -1 -12 8313.77 824.013   5
  -3  -1 -12 7364.54 1013.56   1
  -3  -1 -12 10344.4 910.757   6
   3  -1  12 7845.84 913.145   3
  -3   1 -12 7932.99 881.258   5
  -3   1 -12 7813.92 1046.45   1
   3   1  12 7506.24 903.394   3
   3  -1  13 20155.9 1386.72   3
   3   1  13 19589.2 1415.78   3
  -3  -1 -13 21181.5 1732.83   1
  -3  -1 -13 23968.9 1353.20   6
  -3   1 -13 21697.4 1397.75   5
  -3  -1 -13 21354.2 1263.57   5
  -3   1 -13 20573.0 1643.82   1
   3   1  14 673.684 469.840   3
  -3   1 -14 754.735 536.746   1
   3  -1  14 335.232 403.481   3
  -3   1 -14 1198.82 425.005   5
  -3  -1 -14 960.510 650.149   1
  -3   1 -15 1870.72 622.078   1
   3   1  15 2043.21 599.345   3
   3  -1  15 1705.55 531.951   3
  -3  -1 -15 3251.55 768.726   1
   3   1  16 787.234 468.402   3
   3  -1  16 1631.21 543.208   3
  -3   1 -16 630.105 523.006   1
  -3  -1 -16 1474.89 694.457   1
  -3   1 -17 5212.88 991.063   1
   3   1  17 4253.64 832.532   3
   3  -1  17 4186.29 808.075   3
   3  -2 -19 1183.22 616.549   2
   3  -2 -18 6150.14 1088.12   4
   3  -2 -18 7412.88 1140.82   2
   3   2 -18 7368.48 1202.73   2
  -3   2  18 5936.26 1093.50   3
  -3  -2  18 6884.98 1198.15   3
   3   2 -18 7047.88 1235.46   4
   3  -2 -17 3398.67 821.811   4
  -3  -2  17 2983.94 863.456   3
   3  -2 -17 4381.75 904.547   2
   3   2 -17 1796.61 655.862   2
  -3   2  17 4179.69 937.676   3
   3   2 -17 3534.95 913.690   4
   3  -2 -16 14792.5 1439.01   2
  -3  -2  16 13771.2 1456.18   3
   3   2 -16 14386.0 1538.70   4
  -3   2  16 15516.4 1542.17   3
   3  -2 -16 14008.6 1496.39   4
   3   2 -16 17484.2 1595.23   2
   3   2 -15 1598.63 571.884   4
   3  -2 -15 1122.38 485.205   4
   3  -2 -15 3781.38 742.545   2
   3   2 -15 2647.23 724.360   2
  -3   2  15 3833.44 870.441   3
  -3  -2  15 1913.48 574.275   3
   3  -2 -14 733.451 502.690   4
   3  -2 -14 1655.55 563.244   2
  -3   2  14 2039.55 706.121   3
   3   2 -14 862.360 492.755   4
   3   2 -14 1342.29 565.119   2
  -3  -2  14-476.964 515.611   3
   3   2 -13 20531.8 991.924   1
   3  -2 -13 23456.6 1554.37   2
   3   2 -13 22052.9 1614.75   2
  -3  -2  13 23716.8 1629.21   3
   3   2 -13 23715.6 1709.03   4
   3  -2 -13 22050.9 1625.02   4
  -3   2  13 25255.9 1681.73   3
   3   2 -12 76117.0 1800.85   1
   3   2 -12 84809.5 3071.75   4
   3   2 -12 88306.2 2980.32   2
  -3   2  12 89250.5 3005.59   3
  -3  -2  12 87366.7 2988.35   3
   3  -2 -12 87932.3 2790.34   2
   3  -2 -12 83303.5 2957.93   4
   3   2 -11 45887.8 1265.28   1
   3  -2 -11 54435.0 2090.58   2
   3   2 -11 49993.7 2164.40   2
  -3   2  11 55249.5 2243.67   3
   3  -2 -11 42301.7 1424.48   1
  -3  -2  11 52166.3 2198.67   3
   3  -2 -11 52427.2 2237.06   4
   3   2 -11 54060.2 2380.97   4
   3  -2 -10 967.043 459.051   4
   3  -2 -10 827.802 338.131   2
   3   2 -10 1063.38 478.690   4
   3   2 -10 212.092 364.997   2
  -3  -2   9 4951.05 583.573   6
  -3  -2   9 4884.23 665.440   3
  -3   2   9 6985.42 829.967   3
   3  -2  -9 5116.71 583.883   2
   3   2  -9 5078.96 674.486   2
  -3  -2   8 99.5752 251.104   6
   3   2  -8-93.3076 316.306   2
  -3  -2   8 494.255 307.542   8
   3  -2  -8 80.8795 237.370   2
   3   2  -7 24708.5 1186.76   6
   3  -2  -7 24956.9 1093.56   2
  -3  -2   7 25691.8 1190.34   8
  -3  -2   7 24784.5 1179.85   6
   3  -2  -6 2879.96 398.819   3
   3   2  -6 3823.59 483.424   6
  -3  -2   6 3781.78 527.714   6
  -3  -2   6 2400.27 403.417   8
   3  -2  -5 2099.99 330.020   3
  -3  -2   5 2440.84 459.937   6
   3   2  -5 2365.36 399.278   6
  -3  -2   5 2256.25 410.734   3
  -3   2   5 2936.37 491.967   3
   3  -2  -5 3377.79 502.675   6
  -3  -2   5 1852.13 362.775   8
  -3   2   5 2416.68 439.295   8
   3   2  -5 2110.61 406.525   8
   3   2  -4 135422. 2483.25   8
  -3   2   4 131095. 2290.43   3
   3  -2  -4 129265. 2306.21   3
  -3  -2   4 133178. 2397.01   8
  -3  -2   4 124473. 2308.57   3
  -3   2   4 127408. 2657.79   8
   3   2  -4 130085. 2508.78   6
   3  -2  -4 136872. 2742.90   6
   3  -2  -3 4482.53 334.088   1
  -3  -2   3 4336.16 440.110   8
  -3   2   3 4436.70 407.030   3
   3  -2  -3 4552.90 512.206   6
   3  -2  -3 4292.37 397.979   3
   3   2  -3 4090.98 448.970   8
  -3   2   3 4363.86 525.013   8
   3   2  -3 4463.94 463.173   6
  -3  -2   3 3894.60 395.043   3
   3  -2  -2 71.3220 148.792   1
  -3  -2   2-35.2771 206.298   8
   3   2  -2 2.57134 194.098   6
  -3   2   2 149.026 189.604   3
   3  -2  -2 18.3411 190.759   6
   3  -2  -2 97.9060 166.707   3
  -3   2   2-227.002 224.289   8
   3   2  -2-142.977 263.472   8
   3  -2  -1 78749.8 1793.25   6
   3   2  -1 78456.4 1883.10   6
  -3   2   1 77435.7 1237.74   3
   3  -2  -1 77713.6 1572.57   1
   3  -2  -1 75151.6 1239.21   3
  -3   2   1 75324.9 1865.19   8
  -3  -2   1 76408.3 1690.79   8
  -3   2   1 73653.5 1520.77   1
  -3   2   0 46401.1 1295.56   1
   3  -2   0 46690.8 1319.43   1
  -3   2   0 46515.0 1447.09   8
  -3  -2   0 44170.3 1320.48   8
   3   2   0 45158.0 1421.50   6
   3  -2   0 43236.5 809.934   3
   3  -2   0 45337.6 1313.38   6
  -3   2   0 46294.5 1326.43   6
  -3   2  -1 266191. 3229.76   6
  -3   2  -1 279555. 3510.70   1
   3  -2   1 278793. 3619.43   1
   3  -2   1 270970. 3313.62   6
  -3   2  -1 274006. 3734.65   8
   3   2   1 272273. 3686.30   6
  -3   2  -2 10991.8 637.269   6
   3  -2   2 10928.0 663.217   6
  -3  -2  -2 7367.13 388.087   3
   3  -2   2 10225.0 760.457   1
   3   2   2 7370.20 616.752   6
   3   2   2 7978.75 440.698   7
  -3   2  -3 30691.7 971.694   6
   3  -2   3 30476.0 1004.28   6
  -3  -2  -3 29263.8 1236.62   6
  -3  -2  -3 31298.4 828.817   3
   3   2   3 29118.8 1212.07   6
   3  -2   3 29717.3 1275.33   1
   3  -2   3 29821.3 713.724   3
   3   2   3 31898.1 925.769   7
  -3  -2  -4-18.6420 238.535   6
  -3   2  -4 339.468 193.932   6
   3  -2   4 168.725 169.074   6
   3   2   4 424.645 239.273   6
   3   2   4 653.751 235.800   3
  -3  -2  -4 586.476 212.947   3
   3  -2   4 570.548 200.109   3
  -3   2  -5 7193.20 480.692   6
   3   2   5 6518.20 495.772   3
   3  -2   5 6462.74 477.641   6
   3   2   5 7345.27 656.261   6
  -3  -2  -5 6569.66 476.943   3
   3  -2   5 6849.44 471.918   3
   3  -2   5 6426.06 695.562   8
   3   2   5 6935.82 685.069   4
  -3   2  -6 4971.78 412.221   6
   3   2   6 4908.82 496.589   3
   3  -2   6 4687.03 406.282   6
   3   2   6 5289.59 588.807   6
  -3  -2  -6 5114.47 449.899   3
   3  -2   6 5223.62 472.063   3
  -3   2  -7 530.868 178.392   6
   3   2   7 905.771 340.584   3
   3  -2   7 510.539 198.073   6
  -3  -2  -7 588.732 221.933   3
   3  -2   7 558.141 278.706   3
  -3   2  -8 1114.71 231.539   6
   3   2   8 554.355 297.814   3
   3  -2   8 942.376 228.935   6
  -3  -2  -8 1496.55 541.625   1
  -3   2  -8-22.8801 390.944   1
  -3   2  -8 974.837 381.475   5
  -3  -2  -8 1112.07 322.382   3
   3  -2   8 829.038 355.465   3
  -3   2  -9 9597.40 614.879   6
   3   2   9 8609.54 794.435   3
  -3   2  -9 8082.34 885.832   1
   3  -2   9 9436.70 802.025   3
  -3  -2  -9 8403.86 1027.18   1
  -3   2  -9 9817.38 907.593   5
  -3  -2 -10 16412.4 1101.19   6
  -3   2 -10 17472.0 827.018   6
   3   2  10 15448.2 1102.93   3
  -3   2 -10 16320.2 1278.79   1
   3  -2  10 16404.6 1068.85   3
  -3  -2 -10 16265.1 1344.82   1
  -3   2 -10 17180.9 1180.62   5
  -3   2 -11 17959.0 852.108   6
  -3  -2 -11 16629.8 1139.67   6
   3   2  11 14427.6 1094.81   3
   3  -2  11 14869.5 1092.56   3
  -3  -2 -11 15745.4 1341.93   1
  -3   2 -11 15945.2 1218.32   5
  -3   2 -11 14806.8 1312.77   1
   3   2  12 54055.4 2254.80   3
  -3   2 -12 55582.4 2579.13   1
   3  -2  12 56861.4 2244.55   3
  -3  -2 -12 58813.5 2737.84   1
  -3  -2 -12 65680.2 2319.95   6
  -3   2 -12 62957.6 2397.24   5
  -3  -2 -12 57880.4 1987.23   5
  -3  -2 -13 51335.0 2081.64   6
   3   2  13 42176.5 2100.83   3
  -3   2 -13 42280.3 2371.29   1
   3  -2  13 43310.6 2051.09   3
  -3  -2 -13 44320.0 2468.89   1
  -3   2 -13 43811.2 2049.62   5
  -3  -2 -14 8648.08 1198.39   1
   3   2  14 8101.23 1038.60   3
   3  -2  14 8690.76 1026.23   3
  -3   2 -14 6782.31 1016.91   1
  -3   2 -14 9300.32 983.629   5
  -3  -2 -15 2270.55 749.641   1
  -3   2 -15 2352.16 621.567   1
   3   2  15 1050.97 473.161   3
   3  -2  15 3174.52 673.518   3
  -3   2 -16-78.0081 467.259   1
   3   2  16 736.052 564.209   3
   3  -2  16 290.477 426.929   3
  -3  -2 -16-999.380 653.336   1
   3   2  17 1150.39 581.974   3
   3  -3 -18 1975.58 803.666   4
   3   3 -18 2323.61 777.403   2
  -3   3  18 2150.33 799.163   3
  -3  -3  18 2755.23 847.812   3
   3   3 -18 1838.77 760.050   4
   3  -3 -18 1916.68 678.425   2
   3   3 -17 2649.71 881.682   4
  -3  -3  17 2461.38 801.725   3
   3  -3 -17 1450.69 604.952   2
   3   3 -17 2936.64 791.958   2
  -3   3  17 1803.02 689.864   3
   3  -3 -17 2324.84 747.883   4
  -3  -3  16 437.532 564.354   3
   3   3 -16 2126.91 707.683   4
   3  -3 -16 2364.43 691.004   2
   3   3 -16 1521.65 612.410   2
  -3   3  16 1508.85 696.728   3
   3  -3 -16 1310.20 579.793   4
   3  -3 -15 190.643 450.158   4
  -3  -3  15 255.342 497.024   3
   3   3 -15 562.892 498.823   2
  -3   3  15 652.836 548.389   3
   3  -3 -15 717.722 473.737   2
   3   3 -15 237.043 441.709   4
   3  -3 -14 27259.8 1739.38   2
   3   3 -14 27362.6 1877.40   2
  -3   3  14 25841.8 1803.39   3
  -3  -3  14 23323.3 1721.16   3
   3  -3 -14 18568.0 1129.69   1
   3  -3 -14 21711.4 1644.32   4
   3   3 -14 23160.5 1797.67   4
   3   3 -13 4037.14 803.517   4
   3  -3 -13 3865.34 761.506   4
   3  -3 -13 3441.60 626.863   2
  -3   3  13 5489.67 917.643   3
   3   3 -13 3810.53 767.462   2
   3  -3 -12 70124.7 2449.27   2
   3   3 -12 72125.2 2755.91   2
   3  -3 -12 70375.1 2698.62   4
  -3  -3  12 70110.7 2713.20   3
  -3   3  12 75484.8 2767.23   3
   3   3 -12 67475.3 2757.68   4
   3  -3 -11 2123.84 640.747   4
   3   3 -11 2006.58 665.635   4
  -3  -3  11 2113.53 629.948   3
   3  -3 -11 2459.49 579.204   2
  -3   3  11 2911.20 738.406   3
   3   3 -11 1524.88 560.772   2
   3  -3 -10 8012.07 752.831   2
   3   3 -10 7789.22 867.329   2
   3  -3 -10 7441.60 870.830   4
   3   3 -10 8274.43 930.791   4
  -3  -3  10 8768.58 945.137   3
  -3   3  10 8859.93 947.650   3
  -3  -3  10 8395.51 751.796   6
   3   3  -9 1656.11 527.041   4
  -3   3   9 1769.92 558.327   3
   3  -3  -9 1247.86 324.755   2
  -3  -3   9 1421.66 501.249   3
   3   3  -9 1123.98 396.102   2
  -3  -3   9 981.809 336.052   6
  -3  -3   8 32519.7 1362.54   8
   3  -3  -8 32063.3 1289.54   2
  -3   3   8 36151.1 1555.74   3
  -3  -3   8 31195.5 1373.63   6
   3   3  -7 14892.9 913.619   6
  -3  -3   7 15230.0 875.602   8
   3  -3  -7 15261.1 808.246   2
  -3  -3   7 13166.0 482.108   1
  -3  -3   7 14770.1 920.892   6
  -3  -3   6 19718.4 1043.89   6
   3   3  -6 19672.7 1011.79   6
  -3  -3   6 19238.9 940.545   8
   3  -3  -6 19364.5 849.171   2
  -3  -3   6 14036.2 463.704   1
   3  -3  -6 20671.7 1064.19   3
  -3   3   5 85702.0 2036.43   3
   3   3  -5 82802.0 2022.63   6
   3  -3  -5 82113.1 1989.88   3
  -3  -3   5 86218.7 2127.91   6
  -3  -3   5 84433.4 1885.51   8
   3   3  -5 82976.0 1853.38   8
  -3   3   5 83548.1 2262.47   8
   3  -3  -5 87168.9 2281.68   6
  -3   3   4 2545.74 438.969   8
  -3  -3   4 3313.41 499.699   6
   3   3  -4 2692.94 405.957   6
   3  -3  -4 3734.00 487.187   6
  -3   3   4 2930.25 393.027   3
   3  -3  -4 3508.91 426.207   3
  -3  -3   4 2680.10 366.137   8
   3   3  -4 3171.93 443.658   8
   3  -3  -3 1947.38 375.011   6
  -3  -3   3 746.675 207.680   8
   3   3  -3 1102.47 305.832   6
  -3   3   3 1483.01 374.481   3
   3  -3  -3 1549.17 317.669   3
   3   3  -3 868.214 261.033   8
  -3   3   3 1603.00 392.823   8
   3  -3  -2 131912. 2157.81   1
   3  -3  -2 131734. 2036.59   3
  -3  -3   2 126532. 2157.86   8
  -3   3   2 129163. 2580.91   8
   3   3  -2 129880. 2240.99   8
   3   3  -2 126647. 2510.57   6
  -3   3   2 136984. 2412.63   5
  -3   3   2 133571. 2056.10   3
   3  -3  -2 136356. 2595.32   6
   3  -3  -1 263732. 3532.69   6
   3  -3  -1 253759. 3283.13   1
   3   3  -1 257602. 3687.41   6
   3   3  -1 249098. 3260.23   8
  -3   3   1 268621. 3551.12   5
   3  -3  -1 263948. 2831.68   3
  -3  -3   1 256227. 3226.60   8
  -3   3   1 263801. 2630.36   7
  -3   3   1 262591. 3758.97   8
   3  -3   0 18081.9 851.986   6
  -3  -3   0 17923.7 708.329   7
   3  -3   0 18118.1 638.939   3
   3   3   0 18048.8 950.277   6
  -3   3   0 18214.6 930.491   8
   3  -3   0 17523.4 843.634   1
   3   3   0 18212.3 879.098   8
  -3   3   0 18434.5 845.580   6
   3  -3   1 10997.6 631.803   6
   3   3   1 10730.3 758.599   6
   3  -3   1 11317.5 737.585   1
  -3   3  -1 11154.2 706.066   1
  -3  -3  -1 10932.0 560.177   7
   3  -3   1 9419.61 417.745   3
  -3   3  -1 10791.2 744.181   8
   3   3   1 11845.5 761.877   8
   3  -3   1 9148.03 405.863   7
  -3   3  -1 10505.7 619.649   6
   3  -3   2 3450.05 454.681   1
  -3   3  -2 3656.58 440.017   8
  -3  -3  -2 3876.88 373.592   3
   3   3   2 2971.49 434.409   6
   3  -3   2 4389.52 557.580   8
   3  -3   2 3608.06 365.548   6
  -3   3  -2 3993.59 394.066   6
   3  -3   3 50861.0 1708.16   8
   3  -3   3 49789.3 1239.44   6
  -3  -3  -3 45320.5 1171.48   3
   3   3   3 49531.5 1634.19   6
   3  -3   3 46651.5 1646.69   1
   3   3   3 48337.7 1280.54   7
  -3   3  -3 46489.0 1174.93   6
  -3   3  -4 5587.37 399.483   6
  -3  -3  -4 6014.03 474.907   3
   3  -3   4 5785.10 419.944   6
   3  -3   4 5353.06 613.182   8
   3   3   4 5369.92 572.680   6
   3   3   4 6557.26 623.973   4
   3   3   4 6020.67 504.450   7
  -3   3  -5 2552.41 277.779   6
   3   3   5 2830.01 442.573   4
   3   3   5 2371.47 355.269   3
  -3  -3  -5 2975.85 387.389   3
   3  -3   5 2292.45 275.113   6
   3  -3   5 2692.60 325.880   3
   3  -3   5 2576.94 474.851   8
   3   3   6 5868.12 552.531   3
   3  -3   6 5962.42 410.435   6
  -3  -3  -6 6444.96 544.320   3
   3  -3   6 6082.94 520.852   3
   3  -3   6 6248.52 711.277   8
  -3   3  -6 6689.32 418.709   6
   3   3   7 114.261 243.631   3
   3  -3   7 66.4774 125.949   6
  -3   3  -7-207.549 314.310   5
  -3   3  -7 67.0523 128.993   6
   3  -3   7 80.7678 237.860   3
  -3  -3  -7-14.0633 200.735   3
  -3   3  -8 16641.3 651.995   6
   3   3   8 16369.4 988.707   3
  -3  -3  -8 18005.4 1151.40   6
   3  -3   8 19890.0 1066.27   3
  -3   3  -8 18163.4 1227.42   5
  -3  -3  -8 19134.9 1420.52   1
  -3   3  -8 19896.4 1294.15   1
  -3   3  -9 5891.93 402.303   6
  -3  -3  -9 7330.71 958.234   1
  -3  -3  -9 5849.99 701.525   6
  -3   3  -9 6278.08 805.100   1
   3  -3   9 7272.77 738.485   3
  -3   3  -9 5883.52 736.711   5
   3   3   9 5722.76 645.393   3
  -3   3 -10 965.090 187.187   6
  -3   3 -10 891.014 411.807   1
  -3  -3 -10 520.887 299.582   6
   3   3  10 699.870 397.541   3
  -3  -3 -10 792.577 532.417   1
  -3   3 -10 1331.52 455.931   5
   3  -3  10 1058.95 383.074   3
   3   3  11 10167.0 941.885   3
  -3   3 -11 10896.5 1171.20   1
   3  -3  11 10793.2 934.824   3
  -3   3 -11 13467.5 1151.66   5
  -3  -3 -11 12011.7 1264.69   1
  -3  -3 -11 11926.5 1058.56   6
   3  -3  12 24665.1 1462.13   3
  -3   3 -12 25259.6 1714.26   1
  -3  -3 -12 26101.3 1846.11   1
  -3   3 -12 27834.6 1657.36   5
  -3  -3 -12 30183.1 1688.81   6
   3   3  12 23872.1 1528.37   3
  -3   3 -13 598.391 518.018   1
   3   3  13 1320.28 592.076   3
  -3   3 -13 723.021 458.889   5
   3  -3  13 1185.18 540.264   3
  -3  -3 -13 637.711 594.764   1
  -3  -3 -13 1304.93 548.965   6
  -3   3 -14 926.327 541.153   1
   3   3  14 407.973 404.945   3
  -3  -3 -14 862.593 398.682   6
  -3  -3 -14 2196.33 678.549   1
  -3   3 -14 2024.09 576.717   5
   3  -3  14 1149.68 546.013   3
  -3   3 -15-280.747 502.265   1
  -3  -3 -15 224.896 469.758   1
   3   3  15 690.706 496.879   3
   3  -3  15 1208.42 600.966   3
  -3   3 -16 14335.8 1567.84   1
   3  -3  16 15575.8 1419.62   3
  -3  -3 -16 14918.8 1630.06   1
   3   3  16 14494.3 1407.38   3
   3   3  17-215.546 542.851   3
   3  -4 -19 1590.49 610.034   6
   3  -4 -18 533.524 453.513   4
   3   4 -18 138.696 535.184   2
   3  -4 -18 447.174 383.099   6
   3  -4 -17 532.513 518.314   4
  -3  -4  17 394.505 505.537   3
   3   4 -17 640.043 561.194   2
  -3   4  17 130.108 491.773   3
   3  -4 -17 69.2343 379.679   2
   3   4 -17 183.907 446.251   4
   3   4 -16 3030.97 813.405   4
   3  -4 -16 2348.49 661.255   4
   3  -4 -16 2725.22 657.474   2
   3   4 -16 3127.20 770.532   2
  -3   4  16 2224.22 732.904   3
  -3  -4  16 1135.80 619.544   3
   3   4 -15 2213.05 689.848   4
   3  -4 -15 2857.69 646.883   4
   3  -4 -15 2800.75 660.152   2
   3   4 -15 3068.11 802.094   2
  -3  -4  15 3359.81 800.456   3
  -3   4  15 3245.89 788.820   3
   3   4 -14 5792.87 1003.41   4
   3  -4 -14 3909.56 761.482   4
  -3  -4  14 5006.25 928.981   3
   3  -4 -14 6368.24 851.657   2
  -3   4  14 6110.76 998.139   3
   3   4 -14 4828.52 918.857   2
   3  -4 -14 5525.68 719.084   1
   3  -4 -13 16962.0 1267.59   2
  -3   4  13 16560.8 1404.65   3
  -3  -4  13 14127.5 1332.47   3
   3   4 -13 13933.2 1355.55   4
   3   4 -13 16023.4 1403.77   2
   3  -4 -13 13094.0 1235.09   4
  -3   4  12 15044.0 1304.83   3
   3  -4 -12 11986.3 1143.44   4
  -3  -4  12 15560.5 1363.46   3
   3   4 -12 13766.2 1272.68   2
   3   4 -12 12552.3 1237.91   4
   3  -4 -12 13979.8 1096.77   2
   3  -4 -11 30128.3 1489.48   2
   3  -4 -11 25686.5 1563.56   4
   3   4 -11 28192.9 1703.97   2
  -3  -4  11 31146.0 1817.76   3
  -3   4  11 27166.2 1607.49   3
   3   4 -11 28081.3 1742.01   4
  -3  -4  11 26777.3 1333.87   6
   3  -4 -10 5915.36 652.279   2
   3   4 -10 4827.65 754.769   4
  -3  -4  10 4184.87 566.319   6
  -3   4  10 5607.47 805.992   3
  -3  -4  10 4167.45 715.422   3
   3   4 -10 3578.24 675.833   2
  -3  -4   9 17900.9 1055.59   8
   3  -4  -9 19151.5 1033.90   2
   3   4  -9 20117.8 1304.62   2
  -3   4   9 21047.7 1315.43   3
  -3  -4   9 19292.4 780.018   1
   3   4  -9 17804.7 1285.10   4
  -3  -4   9 19772.2 1307.15   3
  -3  -4   9 18402.3 1065.11   6
   3  -4  -8 24492.4 1081.95   2
  -3   4   8 26856.4 1360.85   3
  -3  -4   8 23692.6 807.995   1
  -3  -4   8 24538.3 1138.89   8
   3   4  -8 25208.5 1432.31   4
  -3  -4   8 23139.2 1191.25   6
  -3  -4   7 177.487 264.852   6
   3   4  -7 70.5668 190.464   6
   3  -4  -7 127.978 190.511   2
  -3  -4   7 28.8518 125.381   1
  -3  -4   7 47.8779 196.500   8
  -3  -4   6 46904.2 1610.49   6
  -3  -4   6 42453.8 983.776   1
   3   4  -6 42483.6 1493.52   6
   3  -4  -6 46124.8 1261.68   2
  -3   4   6 48538.6 1250.47   5
  -3  -4   6 45826.4 1406.35   8
  -3  -4   5 27713.4 1242.79   6
   3   4  -5 26016.1 1154.21   6
   3   4  -5 26739.2 1014.75   8
   3  -4  -5 27161.3 1215.00   3
  -3   4   5 29382.1 1018.34   5
  -3  -4   5 27462.1 1044.25   8
  -3   4   4 1310.11 346.172   8
  -3   4   4 1740.57 326.824   5
  -3  -4   4 1167.62 383.667   6
   3   4  -4 1254.11 325.946   8
   3   4  -4 1897.95 353.285   6
   3  -4  -4 2048.79 400.984   3
   3  -4  -4 1705.43 350.245   6
  -3  -4   4 784.032 221.566   8
  -3   4   4 1147.10 367.364   3
   3  -4  -3 717.316 252.487   6
  -3   4   3 1010.91 325.017   5
   3   4  -3 1222.15 318.423   6
  -3   4   3 928.055 277.237   3
   3  -4  -3 1392.29 348.498   3
  -3  -4   3 557.042 217.774   8
  -3  -4   3 531.916 320.492   6
   3   4  -3 598.936 286.068   8
  -3   4   3 840.947 342.454   8
   3   4  -2 6222.03 571.115   6
   3  -4  -2 5696.88 480.999   3
  -3   4   2 6426.94 578.617   5
   3   4  -2 6071.28 494.960   8
  -3  -4   2 5859.96 465.550   8
   3  -4  -2 5299.00 479.195   1
  -3   4   2 5532.71 465.275   3
  -3   4   2 4685.07 538.096   8
  -3   4   2 5891.14 465.464   7
   3  -4  -2 5943.38 565.344   6
   3  -4  -1 85298.9 1954.96   1
   3  -4  -1 86149.9 1726.13   3
   3   4  -1 84260.2 2086.09   6
  -3   4   1 86249.3 1999.16   5
   3  -4  -1 83315.4 2141.89   8
   3   4  -1 83488.8 1759.02   8
  -3   4   1 85496.4 1568.78   7
  -3   4   1 82010.4 2086.92   8
   3  -4  -1 84725.6 2009.05   6
   3  -4   0 24236.0 1091.00   1
   3   4   0 22019.4 1111.03   6
   3  -4   0 25502.8 895.217   3
   3   4   0 25524.8 1026.53   8
   3  -4   0 23074.7 1122.90   8
  -3   4   0 23755.1 1082.76   8
  -3  -4   0 21409.4 863.462   7
  -3   4   0 24236.8 971.417   6
   3  -4   0 24710.2 1014.23   6
   3  -4   1 167195. 2570.32   6
   3  -4   1 168335. 3069.75   8
   3   4   1 178643. 3195.54   6
   3   4   1 175044. 2883.22   8
   3  -4   1 173957. 3030.25   1
  -3   4  -1 173542. 3023.25   8
   3  -4   1 165156. 2145.33   7
  -3  -4  -1 174944. 2574.24   7
  -3   4  -1 165633. 2558.37   6
   3  -4   2 575037. 5195.16   6
  -3  -4  -2 594323. 5281.33   3
   3   4   2 590905. 6431.86   6
   3  -4   2 583517. 6347.54   1
   3  -4   2 604708. 6509.10   5
   3  -4   2 606904. 6322.87   8
  -3   4  -2 595686. 6157.44   8
  -3   4  -2 583910. 5170.79   6
   3  -4   3 19925.7 759.007   6
  -3  -4  -3 18222.7 827.799   3
   3  -4   3 20792.2 1124.62   8
   3   4   3 19931.1 930.237   7
  -3   4  -3 19853.0 776.190   6
   3  -4   4 30650.4 894.074   6
  -3  -4  -4 30338.9 1084.08   3
   3  -4   4 31221.4 1382.21   8
   3   4   4 30698.3 1289.55   4
   3   4   4 30916.6 1182.24   7
  -3   4  -4 30981.2 903.701   6
   3  -4   5 16910.8 1063.81   8
   3  -4   5 16481.8 630.020   6
  -3  -4  -5 16431.2 866.675   3
   3   4   5 17125.1 1005.36   4
   3   4   5 15936.5 893.694   7
  -3   4  -5 17049.4 627.927   6
   3   4   6 6576.18 617.101   3
   3  -4   6 5196.48 338.683   6
  -3  -4  -6 6600.94 600.874   3
  -3   4  -6 5981.23 681.688   5
   3  -4   6 6482.81 561.340   3
   3  -4   6 5749.79 654.739   8
   3   4   6 6168.57 664.055   4
  -3   4  -6 5593.55 347.425   6
  -3   4  -7 339.338 379.054   1
   3   4   7-187.458 260.745   3
  -3  -4  -7-197.362 293.872   6
   3  -4   7-27.9630 86.7665   6
  -3   4  -7 125.097 93.6211   6
  -3   4  -7-361.276 373.406   5
  -3  -4  -7 83.9662 199.876   3
   3  -4   7-81.7391 244.199   3
   3  -4   7-63.2884 337.655   8
  -3   4  -8 1144.82 450.686   1
  -3   4  -8 805.656 127.884   6
   3   4   8 370.776 329.144   3
  -3  -4  -8 774.610 392.791   6
   3  -4   8 1313.62 446.197   8
  -3   4  -8 998.980 407.119   5
   3  -4   8 1656.17 388.318   3
  -3   4  -9 1620.53 474.952   1
  -3   4  -9 640.491 100.377   6
   3   4   9 1469.95 419.448   3
  -3  -4  -9 1195.15 400.170   6
  -3   4  -9 966.117 434.995   5
   3  -4   9 438.444 335.878   3
  -3  -4  -9 1909.19 695.392   1
  -3   4 -10 8346.39 922.490   5
   3   4  10 9510.76 908.008   3
  -3   4 -10 9119.59 991.266   1
   3  -4  10 8461.01 817.948   3
  -3  -4 -10 10334.1 1175.57   1
  -3  -4 -10 8450.94 913.387   6
  -3   4 -11 832.649 407.086   1
   3  -4  11 928.608 373.067   3
  -3  -4 -11 1742.01 494.903   6
   3   4  11 2169.27 523.854   3
  -3   4 -11 1469.66 536.878   5
  -3  -4 -11 1657.85 600.669   1
  -3   4 -12 36078.2 2110.80   1
   3   4  12 37196.5 1918.00   3
  -3  -4 -12 40176.9 1985.42   6
   3  -4  12 32898.6 1693.52   3
  -3   4 -12 40251.5 2049.26   5
  -3  -4 -12 35161.9 2219.17   1
  -3   4 -13 787.525 460.191   1
  -3  -4 -13 894.052 529.397   1
   3  -4  13-373.346 470.425   3
  -3  -4 -13 1079.41 464.101   6
   3   4  13 1167.06 566.396   3
  -3   4 -13 1241.25 463.095   5
  -3  -4 -14 441.505 400.357   6
   3   4  14-221.149 425.667   3
   3  -4  14 641.230 406.591   3
  -3  -4 -14 12.5331 484.988   1
  -3   4 -14 222.785 472.166   1
  -3  -4 -15 3927.02 909.875   1
   3  -4  15 3271.64 719.348   3
   3   4  15 3901.84 783.845   3
  -3   4 -15 4589.85 912.987   1
   3   4  16 644.785 563.819   3
  -3  -4 -16-448.420 526.500   1
   3  -4  16 464.846 571.156   3
  -3   4 -16 182.054 424.773   1
   3   4  17 1900.89 670.115   3
   3  -5 -19-211.598 466.472   6
   3  -5 -19-55.2231 421.162   4
   3  -5 -18-572.001 535.559   6
   3  -5 -18 355.381 419.099   4
   3  -5 -17 773.112 467.212   4
   3   5 -17 1152.76 632.017   2
  -3   5  17 1705.53 648.958   3
  -3  -5  17 2446.81 743.227   3
   3   5 -17 1394.83 660.735   4
   3  -5 -16-598.893 545.110   4
  -3  -5  16-623.272 617.915   3
   3   5 -16-168.132 453.541   4
  -3   5  16 5.52460 557.877   3
   3   5 -16-540.168 601.895   2
   3  -5 -15 13208.9 1217.01   2
   3   5 -15 14340.4 1484.74   2
   3   5 -15 13488.7 1493.63   4
  -3   5  15 12016.8 1349.42   3
  -3  -5  15 11432.6 1347.80   3
   3  -5 -15 10408.9 999.602   1
   3  -5 -15 12664.8 1300.08   4
   3   5 -14 22886.7 1794.07   2
  -3   5  14 19160.1 1629.04   3
  -3  -5  14 20850.9 1728.40   3
   3   5 -14 20477.4 1765.10   4
   3  -5 -14 17084.1 1456.09   4
   3  -5 -14 21948.3 1499.36   2
   3   5 -13 72.4674 470.135   4
   3  -5 -13-47.4910 366.055   4
   3  -5 -13 627.462 434.294   2
  -3   5  13 377.370 554.361   3
   3   5 -13 1576.00 611.711   2
  -3  -5  13 1368.16 679.813   3
   3  -5 -12 19025.2 1244.71   2
  -3   5  12 19644.1 1512.59   3
  -3  -5  12 20929.8 1626.86   3
   3   5 -12 17533.6 1472.34   2
   3   5 -12 16368.1 1427.82   4
   3  -5 -12 17502.0 1352.86   4
   3   5 -11 20167.5 1448.85   2
  -3   5  11 20911.2 1448.07   3
  -3  -5  11 21211.0 1518.45   3
  -3  -5  11 19982.2 975.509   1
   3  -5 -11 19745.6 1367.03   4
   3  -5 -11 20333.8 1186.28   2
   3   5 -11 20569.6 1515.69   4
  -3  -5  11 18654.7 1109.02   6
  -3  -5  10 37948.2 1566.05   8
   3   5 -10 43467.0 2078.89   4
   3   5 -10 39210.7 1963.61   2
  -3   5  10 43505.7 1983.10   3
  -3  -5  10 40423.3 1292.90   1
  -3  -5  10 43443.7 2030.08   3
  -3  -5  10 38209.1 1554.87   6
   3  -5 -10 44654.8 1629.72   2
  -3  -5   9-182.776 200.029   1
   3   5  -9 287.895 376.168   4
  -3   5   9-23.7664 405.453   3
   3  -5  -9 238.622 215.351   2
   3   5  -9 65.5010 330.842   2
  -3  -5   9 362.222 258.106   8
  -3   5   9 27.1686 103.919   5
  -3  -5   9-262.151 282.807   6
  -3  -5   9-128.882 373.783   3
  -3  -5   8 784.667 333.002   6
   3   5  -8 622.245 385.804   4
  -3   5   8 1084.61 394.054   3
  -3  -5   8 1142.42 252.341   1
  -3  -5   8 1439.73 322.331   8
   3  -5  -8 1360.55 305.895   2
  -3   5   8 856.614 181.747   5
   3   5  -8 1569.12 476.159   2
  -3  -5   8 865.014 376.224   3
  -3   5   7 12124.2 937.743   3
  -3  -5   7 13102.0 904.081   6
  -3  -5   7 12390.1 645.184   1
   3   5  -7 12177.1 832.742   6
  -3  -5   7 12814.9 766.278   8
  -3   5   7 13064.2 615.427   5
   3  -5  -7 12393.9 665.930   2
  -3  -5   6 49316.2 1703.33   6
   3  -5  -6 48710.2 1194.43   2
  -3  -5   6 48848.8 1376.43   8
   3   5  -6 44849.7 1557.77   6
  -3   5   6 51105.5 1291.68   5
  -3  -5   6 42301.9 1144.21   1
   3   5  -5 89363.6 2192.68   6
  -3  -5   5 95420.5 2358.14   6
  -3   5   5 99491.7 1908.11   5
  -3  -5   5 94589.2 1853.92   8
  -3  -5   4 13784.0 931.953   6
   3   5  -4 13980.6 859.849   6
   3  -5  -4 16475.6 955.015   3
  -3   5   4 15754.0 797.589   5
   3   5  -4 14818.8 731.502   8
  -3  -5   4 14539.0 689.717   8
  -3   5   3 31467.8 1210.73   3
   3   5  -3 30160.5 1003.42   8
  -3   5   3 30679.5 1136.75   5
   3   5  -3 29107.2 1260.23   6
  -3  -5   3 29510.0 1304.81   6
   3  -5  -3 30024.8 1377.10   8
  -3   5   3 26745.7 1320.33   8
  -3  -5   3 28543.2 950.702   8
   3  -5  -3 30395.6 1226.00   3
   3  -5  -3 30367.5 1333.72   6
   3  -5  -2 42961.3 1614.25   8
  -3   5   2 40091.0 1536.37   8
  -3   5   2 43733.9 1294.27   7
   3   5  -2 40804.5 1513.14   6
  -3   5   2 43477.5 1402.33   5
   3  -5  -2 43889.4 1398.22   3
  -3  -5   2 41404.2 1555.33   6
   3   5  -2 44293.8 1219.51   8
   3  -5  -2 44725.7 1551.09   6
   3   5  -1 35135.2 1120.41   8
   3   5  -1 35114.6 1413.16   6
  -3   5   1 35986.1 1127.08   7
   3  -5  -1 36446.4 1213.87   3
  -3   5   1 35911.8 1317.37   5
   3  -5  -1 35762.2 1440.66   8
  -3   5   1 35000.4 1413.73   8
   3  -5  -1 34748.6 1348.79   1
   3  -5  -1 36161.4 1361.42   6
   3  -5   0 40639.3 1359.60   6
   3  -5   0 40119.7 1489.30   1
   3  -5   0 39923.7 1504.14   8
   3  -5   0 39788.8 1224.26   3
   3   5   0 39939.4 1512.80   6
  -3   5   0 38860.6 1437.97   5
   3  -5   0 38949.8 1500.50   5
  -3   5   0 37419.8 1431.42   8
   3   5   0 37565.7 1229.24   8
  -3  -5   0 37743.9 1256.21   7
   3  -5   1 52534.9 1719.64   1
   3   5   1 50965.7 1531.07   8
   3  -5   1 48463.0 1646.35   8
   3  -5   1 49937.6 1702.77   5
  -3   5  -1 50787.1 1641.27   8
   3  -5   1 46095.4 1219.47   7
  -3  -5  -1 47923.4 1437.81   7
   3  -5   1 49314.5 1395.49   6
   3  -5   2 724.443 293.515   2
   3  -5   2 833.453 227.370   6
  -3  -5  -2 916.517 254.402   3
   3  -5   2 705.092 360.790   8
  -3   5  -2 721.128 306.110   8
   3  -5   2 968.671 243.363   7
   3  -5   3 7902.50 723.402   2
   3  -5   3 8353.58 510.055   6
  -3  -5  -3 8156.69 628.408   3
   3  -5   3 8125.03 697.794   8
   3   5   3 8819.73 670.835   7
   3  -5   4 21433.9 734.873   6
  -3  -5  -4 20516.7 1012.51   3
   3  -5   4 21608.9 1155.87   8
   3   5   4 21543.2 1074.98   7
   3   5   4 21105.0 1026.87   4
  -3  -5  -5 15311.9 1078.58   6
  -3  -5  -5 15185.0 890.811   3
   3  -5   5 16149.7 1032.73   8
   3  -5   5 13921.7 536.712   6
   3   5   5 15701.4 947.160   4
   3   5   5 16759.6 993.751   7
   3  -5   6 13376.6 978.075   8
  -3  -5  -6 13097.1 1005.86   6
  -3  -5  -6 13433.8 868.544   3
  -3   5  -6 14832.4 1080.80   5
   3   5   6 12995.0 907.516   7
   3   5   6 13074.5 920.956   4
  -3   5  -7 4198.48 690.628   1
   3   5   7 3417.65 527.242   3
   3  -5   7 3393.28 540.132   8
  -3  -5  -7 3140.91 550.215   6
  -3   5  -7 3750.39 632.823   5
   3  -5   7 3026.86 470.152   3
  -3   5  -8 37452.0 1877.30   1
  -3  -5  -8 33752.3 1703.51   6
   3   5   8 31742.7 1479.80   3
  -3   5  -8 36861.2 1803.24   5
   3  -5   8 35770.7 1471.88   3
   3  -5   8 35269.5 1682.14   8
  -3   5  -9 40108.4 1986.35   1
  -3  -5  -9 35784.6 1830.64   6
   3   5   9 34552.0 1608.11   3
  -3   5  -9 40252.8 1932.58   5
   3  -5   9 36574.3 1596.27   3
   3  -5   9 37512.4 1788.86   8
   3   5  10-358.086 360.003   3
  -3  -5 -10-42.1368 373.255   6
  -3   5 -10-78.2590 334.187   5
   3  -5  10-153.935 367.197   3
   3  -5  10-429.789 445.275   8
  -3   5 -10-544.224 543.369   1
   3   5  11 2905.64 595.006   3
  -3  -5 -11 3923.63 729.673   6
  -3  -5 -11 2882.54 698.982   1
  -3   5 -11 3137.00 690.949   5
   3  -5  11 2442.67 493.748   3
  -3   5 -11 1366.99 403.712   1
   3   5  12 3496.21 686.868   3
  -3  -5 -12 4499.60 754.984   6
  -3  -5 -12 4258.99 880.787   1
  -3   5 -12 4925.39 819.235   5
   3  -5  12 3361.95 584.425   3
  -3   5 -12 4013.13 745.810   1
  -3  -5 -13 201.324 514.036   1
   3   5  13 255.975 412.980   3
  -3  -5 -13 224.889 339.757   6
  -3   5 -13 1157.28 528.730   5
   3  -5  13-452.993 474.984   3
  -3   5 -13-191.659 516.341   1
  -3  -5 -14 13425.2 1306.01   6
   3  -5  14 9606.06 1073.00   3
  -3  -5 -14 12936.9 1491.64   1
   3   5  14 13419.3 1274.69   3
  -3   5 -14 12460.8 1369.73   1
  -3   5 -15 21452.8 1806.27   1
   3   5  15 19120.9 1565.09   3
  -3  -5 -15 22078.4 1672.07   6
   3  -5  15 17231.5 1471.48   3
  -3  -5 -15 21677.1 1947.33   1
   3   5  16 813.837 562.995   3
   3  -5  16 492.118 426.937   3
  -3  -5 -16 752.849 589.331   1
  -3   5 -16-262.249 455.128   1
   3   5  17 1200.63 579.398   3
   3  -6 -19 4622.26 960.611   4
   3  -6 -18-509.013 534.090   6
   3  -6 -18-175.767 495.432   4
  -3  -6  17 5959.36 1082.18   3
  -3   6  17 5260.01 1001.01   3
   3   6 -17 8097.99 1262.12   2
   3  -6 -17 7078.44 1078.86   6
   3  -6 -17 6868.45 1070.01   4
   3   6 -17 6895.69 1221.08   4
   3  -6 -16 74.2023 445.156   4
  -3   6  16-286.592 593.597   3
   3   6 -16 781.835 619.799   2
  -3  -6  16-277.535 588.891   3
   3   6 -16 785.416 572.320   4
   3  -6 -15 3220.05 667.183   4
  -3   6  15 3937.03 839.997   3
   3   6 -15 4931.25 938.073   2
  -3  -6  15 4407.17 927.652   3
   3   6 -15 5201.44 976.974   4
  -3   6  14 1658.79 609.661   3
   3   6 -14 4313.53 874.598   2
   3  -6 -14 3027.92 658.963   4
  -3  -6  14 4904.79 962.272   3
   3   6 -14 2361.06 648.844   4
   3   6 -13-1096.20 597.905   4
   3  -6 -13-373.259 458.095   4
  -3   6  13-502.744 569.751   3
   3   6 -13-111.468 396.051   2
   3  -6 -13 10.2361 293.656   2
  -3  -6  13 164.544 487.514   3
   3   6 -12-265.103 477.297   4
   3  -6 -12 45.7009 338.296   4
  -3  -6  12 44.5660 411.585   3
   3  -6 -12-72.2937 313.405   2
  -3   6  12-599.828 621.263   3
   3   6 -12 320.280 448.449   2
  -3  -6  12 840.501 359.821   6
  -3  -6  11-4.26483 246.280   6
   3   6 -11-309.702 458.272   4
   3  -6 -11-129.996 303.462   4
   3  -6 -11-350.933 342.334   2
  -3   6  11-902.642 585.320   3
   3   6 -11-760.255 560.086   2
  -3  -6  11-30.6583 186.637   1
  -3  -6  11-100.323 408.577   3
  -3  -6  10 417.000 289.317   6
  -3  -6  10 269.871 279.787   8
   3   6 -10-159.513 389.586   4
  -3  -6  10-281.316 237.838   1
   3  -6 -10-23.3848 234.296   2
   3   6 -10-415.350 494.109   2
  -3  -6  10-150.583 414.756   3
  -3  -6   9 15286.7 848.093   1
   3   6  -9 15562.7 1202.80   2
  -3   6   9 16420.8 1172.53   3
  -3   6   9 10885.2 443.072   5
   3  -6  -9 15377.2 853.374   2
  -3  -6   9 14874.2 888.444   8
  -3  -6   9 15293.4 1184.02   3
  -3  -6   9 14125.7 985.725   6
   3   6  -9 15807.5 1253.33   4
  -3   6   8 760.472 352.450   3
  -3  -6   8 1118.26 280.362   8
   3  -6  -8 1334.93 271.827   2
  -3   6   8 1261.38 210.005   5
  -3  -6   8 1169.10 267.840   1
  -3  -6   8 1691.21 429.950   6
   3   6  -8 1445.58 455.857   2
   3   6  -8 1530.93 452.965   4
  -3  -6   8 1121.29 350.539   3
   3   6  -7 1997.88 493.833   4
  -3  -6   7 1220.14 342.846   6
  -3   6   7 1331.35 403.227   3
   3  -6  -7 1831.69 272.670   2
  -3   6   7 1140.38 228.698   5
  -3  -6   7 1565.80 301.127   8
  -3  -6   7 1156.36 257.913   1
   3   6  -7 1596.48 467.383   2
  -3  -6   6 2334.53 442.343   6
  -3   6   6 2974.49 506.770   3
   3  -6  -6 2168.62 246.397   2
  -3   6   6 2578.94 328.182   5
  -3  -6   6 2427.64 315.621   8
  -3  -6   5 27804.5 1308.97   6
   3  -6  -5 27357.4 741.604   2
  -3   6   5 29406.6 1064.61   5
  -3  -6   5 27900.7 902.824   8
  -3  -6   4 4806.21 589.507   6
  -3   6   4 5459.91 517.330   5
   3  -6  -4 5746.46 676.590   8
  -3  -6   4 4702.50 366.188   8
   3   6  -4 4977.38 403.744   8
   3   6  -3 26371.2 896.129   8
   3  -6  -3 25579.3 1217.71   3
  -3  -6   3 25645.5 1258.72   6
  -3   6   3 25956.6 1092.01   5
   3  -6  -3 26496.8 1300.96   8
  -3   6   3 25759.1 1116.97   7
   3  -6  -2 11773.3 767.116   3
  -3  -6   2 11848.8 913.013   6
   3   6  -2 12535.2 638.858   8
  -3   6   2 12368.6 805.532   5
  -3   6   2 11109.9 700.574   7
   3  -6  -2 12452.6 918.742   8
  -3   6   2 10741.9 865.506   8
   3  -6  -2 12728.8 870.193   6
   3  -6  -1 196.620 236.977   3
  -3   6   1 136.756 288.137   5
   3  -6  -1 275.178 265.682   5
   3  -6  -1 92.6022 336.832   8
   3  -6  -1-83.0391 217.855   6
  -3   6   1-296.640 248.846   8
   3   6  -1 85.1588 212.520   8
   3  -6   0 12681.4 773.016   3
  -3   6   0 12433.3 859.104   5
  -3   6   0 12246.7 868.883   8
   3   6   0 12745.2 731.975   8
   3  -6   0 13821.7 918.282   8
  -3  -6   0 11238.0 751.449   7
   3  -6   0 13060.2 805.124   6
   3  -6   1 61630.4 1695.25   2
   3  -6   1 66396.4 1982.20   8
  -3   6  -1 67979.8 2039.67   5
  -3   6  -1 71278.2 1980.50   8
   3  -6   1 64276.7 1601.01   7
  -3  -6  -1 66649.3 1831.47   7
   3  -6   1 68305.3 1739.95   6
   3  -6   2 9400.28 719.339   2
  -3  -6  -2 9906.61 738.911   3
   3  -6   2 10735.0 819.783   8
  -3   6  -2 10160.7 768.971   8
   3  -6   2 9855.43 598.506   7
   3  -6   2 10701.7 642.026   6
   3  -6   3 17494.8 748.326   6
   3  -6   3 16656.2 1014.41   2
   3  -6   3 19084.9 1073.42   8
  -3  -6  -3 16893.0 966.198   3
  -3  -6  -4 19477.4 1055.30   3
   3  -6   4 20973.4 1140.04   8
   3   6   4 20470.5 985.099   4
   3  -6   4 20965.1 738.126   6
   3   6   4 21818.7 1140.78   7
   3  -6   5 18081.3 599.045   6
  -3  -6  -5 18320.8 1262.04   6
   3   6   5 23134.1 1230.67   7
   3  -6   5 23655.6 1268.09   8
   3   6   5 22445.9 1084.84   4
  -3  -6  -6-271.025 391.792   6
  -3   6  -6 275.881 332.803   5
   3  -6   6 223.064 296.596   8
  -3   6  -6 348.759 326.794   1
   3   6   6 343.746 335.839   7
   3   6   6 313.229 231.000   4
  -3   6  -7 8067.60 894.648   1
   3  -6   7 7706.19 793.284   8
  -3  -6  -7 7463.68 839.914   6
  -3   6  -7 8939.33 915.764   5
   3   6   7 6713.24 729.049   7
  -3  -6  -8 3134.67 612.936   6
  -3   6  -8 3917.62 709.590   1
  -3   6  -8 3762.60 698.027   5
   3   6   8 2432.52 500.537   3
   3  -6   8 3180.77 561.115   8
   3  -6   8 2400.01 484.540   3
   3   6   9 1006.88 365.723   3
  -3  -6  -9 1000.76 424.157   6
   3  -6   9-191.411 397.627   8
  -3   6  -9 791.592 429.038   5
  -3   6  -9 87.2503 424.669   1
   3  -6   9 441.666 307.301   3
   3  -6  10 4654.41 653.092   3
   3   6  10 4281.00 676.813   3
  -3  -6 -10 3257.94 637.764   6
  -3   6 -10 4475.57 780.457   5
  -3   6 -10 4521.34 766.483   1
   3  -6  10 4206.28 651.562   8
   3  -6  11 10028.4 1009.60   8
  -3   6 -11 9616.12 1062.54   1
  -3  -6 -11 8912.05 1033.17   6
  -3   6 -11 10300.3 1111.07   5
   3  -6  11 9076.38 921.611   3
   3   6  11 7840.62 901.549   3
   3   6  12-847.727 559.495   3
  -3  -6 -12-331.810 462.823   6
  -3   6 -12 188.468 405.209   5
   3  -6  12-654.284 545.137   3
  -3   6 -12-809.965 595.532   1
   3  -6  12 45.5303 414.300   8
  -3  -6 -12-567.809 567.685   1
   3   6  13 982.609 465.591   3
  -3  -6 -13 1213.00 556.004   6
   3  -6  13 588.776 473.438   8
  -3  -6 -13 2126.46 739.773   1
  -3   6 -13 918.679 449.714   1
   3  -6  13 447.544 362.590   3
  -3   6 -14 112.185 470.645   1
   3   6  14-186.364 442.811   3
   3  -6  14-1237.19 617.304   3
  -3  -6 -14 293.255 428.088   6
   3  -6  14 312.282 406.431   8
  -3  -6 -14-175.006 530.591   1
   3   6  15-98.3394 448.008   3
  -3  -6 -15 647.844 597.547   1
  -3  -6 -15-114.129 440.266   6
  -3   6 -15 23.7483 442.012   1
   3  -6  15-205.414 430.128   8
   3  -6  15-1205.93 666.083   3
   3   6  16 49.0431 470.039   3
   3  -6  16 28.3919 392.140   3
  -3   6 -16 227.210 449.164   1
   3  -6  16-243.006 556.139   8
   3   6  17 1012.11 613.219   3
   3  -6  17 1259.98 569.723   8
   3  -7 -19 693.462 623.600   4
   3  -7 -18-260.296 496.215   4
   3  -7 -17 155.774 426.949   6
   3   7 -17 383.426 486.452   4
   3  -7 -16-231.627 426.314   4
  -3  -7  16-543.206 639.558   3
  -3   7  16-836.888 706.198   3
   3   7 -16 671.819 558.493   2
   3  -7 -16-239.211 433.380   6
   3   7 -16-195.095 440.324   4
   3  -7 -15 2417.33 657.482   4
  -3   7  15 2274.92 647.714   3
   3   7 -15 3330.21 817.203   2
  -3  -7  15 2859.76 806.223   3
   3   7 -15 3086.96 797.467   4
   3   7 -14-86.6443 465.688   4
  -3   7  14-27.3562 504.832   3
   3   7 -14 96.9627 419.198   2
   3  -7 -14 307.961 397.664   4
  -3  -7  14 332.177 526.689   3
   3   7 -13-643.628 574.903   4
   3  -7 -13-33.7362 339.130   4
  -3   7  13-1327.92 766.887   3
   3   7 -13 18.9582 467.129   2
  -3  -7  13 1110.49 537.479   3
  -3  -7  12 869.138 352.575   6
   3   7 -12 329.337 443.886   4
   3  -7 -12 1165.69 451.103   4
  -3   7  12 712.949 495.911   3
   3   7 -12 1543.78 542.485   2
  -3  -7  12 1381.93 563.830   3
   3   7 -11 35.7489 475.986   4
  -3  -7  11 525.069 286.772   6
   3  -7 -11 1149.59 459.288   4
  -3   7  11-513.677 571.319   3
   3   7 -11-466.167 550.641   2
  -3  -7  11 150.524 393.954   3
  -3  -7  10 513.441 301.370   6
  -3  -7  10 1078.97 322.732   1
   3  -7 -10 1505.45 481.579   4
   3   7 -10 79.2816 348.388   4
  -3   7  10 918.778 434.463   3
  -3  -7  10 1089.41 307.189   8
   3   7 -10 80.8812 426.017   2
  -3  -7  10-61.7383 476.306   3
   3  -7 -10 761.766 266.182   2
   3  -7  -9 3572.48 408.104   2
  -3  -7   9 3555.20 455.889   1
  -3   7   9 4789.27 749.107   3
  -3  -7   9 2906.78 501.382   6
   3   7  -9 2977.98 594.917   4
  -3  -7   9 3465.84 442.251   8
  -3  -7   9 1840.29 443.652   3
   3   7  -9 2887.17 628.992   2
  -3   7   8 5350.17 703.418   3
   3   7  -8 5088.00 701.626   4
  -3  -7   8 4743.14 610.316   6
  -3  -7   8 4813.13 526.815   1
   3  -7  -8 5346.81 439.842   2
  -3   7   8 4571.78 354.373   5
  -3  -7   8 5551.60 491.693   8
   3   7  -8 4855.00 717.733   2
  -3  -7   7 16218.0 1065.94   6
  -3  -7   7 15536.2 874.488   1
  -3   7   7 17653.4 1173.51   3
   3   7  -7 19746.6 1331.99   2
  -3   7   7 18021.2 756.682   5
   3   7  -7 18518.1 1210.00   4
   3  -7  -7 16335.2 628.472   2
  -3  -7   7 18340.0 771.835   8
   3  -7  -6 7540.02 370.611   2
   3   7  -6 11098.3 955.753   2
  -3   7   6 10379.7 639.680   5
  -3  -7   6 9448.87 503.835   8
  -3  -7   6 10758.4 870.988   6
  -3   7   6 10799.4 895.816   3
  -3  -7   5 94878.9 2501.14   6
  -3   7   5 99902.0 2055.51   5
  -3  -7   5 88370.9 1460.79   8
  -3   7   5 100089. 2606.74   3
  -3  -7   4 1401.00 393.883   6
  -3   7   4 1949.27 359.776   5
   3   7  -4 1162.24 192.871   8
  -3  -7   3 82173.3 2365.92   6
  -3   7   3 86124.4 2083.07   5
   3  -7  -3 84735.2 2371.04   8
   3   7  -3 85090.4 1554.26   8
   3  -7  -2 76.3102 272.042   3
   3  -7  -2 114.446 308.764   8
  -3  -7   2 306.839 333.260   6
  -3   7   2 376.904 283.167   5
   3  -7  -2 480.150 277.415   5
   3   7  -2 669.403 198.088   8
   3  -7  -1 5375.39 416.746   2
  -3  -7   1 5871.45 685.212   6
   3  -7  -1 5665.00 570.674   3
  -3   7   1 6238.16 636.782   5
   3  -7  -1 6957.47 710.672   8
  -3   7   1 6374.47 643.078   8
   3   7  -1 6209.91 485.098   8
   3  -7  -1 5625.79 582.142   6
   3  -7   0 47.1001 206.103   6
   3  -7   0 302.199 209.324   3
   3  -7   0-201.192 179.245   2
  -3   7   0 196.722 289.423   5
  -3   7   0 199.518 221.099   8
   3  -7   0 300.462 336.789   8
   3   7   0-23.4614 173.170   8
  -3  -7   0-386.225 379.344   6
   3  -7   1 12918.4 760.865   2
  -3   7  -1 13924.0 914.916   8
   3  -7   1 13402.1 942.563   8
  -3   7  -1 12764.9 926.612   5
   3  -7   1 14050.3 823.226   7
   3  -7   1 14076.0 830.760   6
  -3   7  -2 3698.78 566.171   5
   3  -7   2 3523.30 397.080   7
   3  -7   2 4306.34 492.513   2
   3  -7   2 4711.77 594.566   8
  -3   7  -2 4886.13 550.293   8
   3  -7   2 4907.32 472.182   6
   3  -7   3 560.305 182.483   6
   3  -7   3 538.262 227.315   2
   3   7   3 843.623 217.455   4
   3  -7   3 798.876 363.777   8
   3  -7   4 116.697 145.857   6
  -3  -7  -4-52.0454 365.235   6
  -3   7  -4 96.4266 318.028   5
   3  -7   4 21.7142 320.769   8
   3   7   4 68.9143 140.181   4
   3   7   4 10.3134 346.969   7
   3  -7   5 5368.32 332.018   6
  -3  -7  -5 5569.38 744.275   6
  -3   7  -5 6638.21 796.016   5
   3  -7   5 6195.76 624.803   8
   3   7   5 6164.87 556.743   4
   3   7   5 6296.91 722.906   7
  -3  -7  -6-93.7895 378.039   6
  -3   7  -6 664.310 416.459   5
   3  -7   6-32.7253 347.583   8
   3   7   6 303.716 341.168   7
   3   7   6 461.286 249.727   4
   3   7   7 24971.8 1251.32   4
  -3  -7  -7 23716.4 1532.01   6
   3  -7   7 27880.1 1465.35   8
  -3   7  -7 28672.8 1652.33   5
   3   7   7 27609.4 1482.19   7
   3  -7   8 5947.76 757.914   8
  -3  -7  -8 4895.56 785.878   6
  -3   7  -8 4717.09 748.963   5
   3   7   8 4851.02 728.390   7
   3  -7   8 5801.94 694.043   3
  -3   7  -8 6230.61 888.547   1
  -3  -7  -9 11735.9 1135.34   6
  -3   7  -9 14764.2 1287.92   5
   3  -7   9 12291.7 1040.34   3
   3  -7   9 13201.8 1079.18   8
  -3   7  -9 13685.1 1283.73   1
   3   7   9 11932.6 1080.92   7
   3   7  10-353.893 484.514   3
   3  -7  10 13.6224 354.078   8
  -3  -7 -10-484.957 430.314   6
  -3   7 -10-116.112 413.796   5
  -3   7 -10-581.278 468.199   1
   3  -7  10-218.252 389.550   3
  -3   7 -11 18416.3 1520.40   1
   3  -7  11 19347.3 1377.71   8
   3   7  11 17446.6 1355.70   3
  -3  -7 -11 18928.0 1511.10   6
  -3   7 -11 19272.7 1543.54   5
   3  -7  11 18438.3 1352.58   3
   3   7  12-510.816 466.196   3
  -3  -7 -12 190.104 426.721   6
  -3   7 -12 258.013 379.812   1
   3  -7  12 78.9173 350.147   8
   3  -7  12-494.073 423.285   3
   3   7  13 1671.45 522.120   3
  -3  -7 -13 2581.89 644.121   6
  -3   7 -13 2139.20 683.899   1
  -3  -7 -13 1509.46 573.932   1
   3  -7  13 1740.98 465.057   3
   3  -7  13 1178.22 480.142   8
   3  -7  14-351.445 479.252   8
  -3  -7 -14 404.614 580.961   1
   3   7  14 179.460 413.829   3
  -3  -7 -14 668.040 413.172   6
  -3   7 -14-356.015 533.436   1
   3  -7  14-1124.86 687.066   3
   3   7  15 1876.76 662.808   3
  -3  -7 -15 2152.58 620.234   6
  -3   7 -15 1616.31 656.809   1
   3  -7  15 931.674 389.226   3
  -3  -7 -15 1807.27 764.979   1
   3  -7  15 2083.15 546.805   8
   3   7  16 360.617 462.075   3
  -3  -7 -16 310.274 384.037   6
   3  -8 -18-247.541 491.020   4
   3  -8 -17-433.614 461.328   6
   3  -8 -17 259.267 427.376   4
   3  -8 -16 1108.44 595.934   4
  -3   8  16 1292.03 593.278   3
   3   8 -16 1214.25 678.908   2
   3  -8 -16 776.897 556.370   6
  -3  -8  16 507.635 600.378   3
   3   8 -16 94.2001 538.224   4
   3  -8 -15 9273.80 1133.42   4
   3   8 -15 10844.1 1392.83   2
   3  -8 -15 8384.75 1211.76   6
  -3  -8  15 11171.9 1440.79   3
  -3   8  15 10422.5 1335.53   3
   3   8 -15 9263.34 1276.53   4
   3   8 -14 10907.5 1369.08   2
   3   8 -14 10185.8 1304.00   4
  -3   8  14 10092.6 1258.64   3
   3  -8 -14 9072.08 1035.02   4
  -3  -8  14 9084.05 1237.67   3
   3   8 -13 941.499 536.838   4
  -3   8  13 447.176 453.351   3
   3   8 -13 1382.59 638.588   2
  -3  -8  13 185.658 454.875   3
   3  -8 -13-159.282 353.817   4
   3   8 -12-157.999 408.032   4
  -3  -8  12 80.1946 248.530   6
   3  -8 -12-124.004 316.634   4
  -3   8  12 378.433 481.012   3
   3   8 -12 43.0514 462.850   2
  -3  -8  12-873.179 545.327   3
   3   8 -11-386.988 425.633   4
  -3  -8  11-162.550 279.132   6
  -3   8  11 278.169 495.819   3
   3  -8 -11 280.277 337.981   4
   3   8 -11-861.906 531.990   2
  -3  -8  11-724.818 578.788   3
  -3   8  10-346.237 430.490   3
   3   8 -10-630.740 474.201   4
   3   8 -10-615.202 540.641   2
   3  -8 -10 257.610 346.343   4
  -3  -8  10-120.133 303.314   6
  -3  -8  10-569.816 459.155   3
  -3  -8   9 11091.4 892.862   6
  -3   8   9 10611.8 1042.25   3
   3   8  -9 9625.54 1033.11   2
  -3  -8   9 10341.6 635.633   8
   3   8  -9 9024.49 963.817   4
   3   8  -8 1499.26 421.086   4
  -3  -8   8 2086.00 471.852   6
  -3  -8   8 2092.03 407.573   1
  -3   8   8 2142.95 506.436   3
   3   8  -8 2337.60 561.782   2
  -3  -8   8 2024.08 277.128   8
  -3  -8   7 17575.5 1001.17   1
  -3   8   7 18921.9 1286.26   3
   3   8  -7 18486.4 1221.47   4
  -3  -8   7 15257.7 588.966   8
   3   8  -7 18907.5 1347.94   2
  -3   8   7 18793.0 816.353   5
  -3  -8   7 18848.4 1168.31   6
  -3  -8   6 12108.8 959.959   6
   3   8  -6 14129.6 1123.87   2
  -3   8   6 13482.3 758.064   5
  -3   8   6 13461.1 1068.54   3
  -3  -8   6 9515.24 404.562   8
  -3  -8   5 3411.53 577.278   6
  -3   8   5 3483.49 422.824   5
  -3   8   5 3680.46 578.292   7
   3   8  -4 101.958 251.592   4
  -3   8   4-4.83875 226.969   5
  -3  -8   4-143.402 351.857   6
  -3   8   4-441.666 346.175   7
  -3  -8   3 1329.18 435.945   6
  -3   8   3 1410.43 336.547   5
   3  -8  -3 2342.30 430.279   5
   3   8  -3 1114.41 192.766   8
   3  -8  -3 2040.44 464.050   8
   3  -8  -2 6552.57 368.141   2
  -3  -8   2 7229.99 780.685   6
  -3   8   2 7883.25 694.544   5
   3  -8  -2 7666.60 767.353   8
   3   8  -2 8054.21 476.004   8
  -3  -8   1 1641.96 426.332   6
   3  -8  -1 1823.87 244.977   2
  -3   8   1 1640.23 426.922   5
   3  -8  -1 1947.56 485.582   8
   3   8  -1 1623.75 288.133   8
   3  -8   0 24771.6 958.343   2
  -3  -8   0 25639.8 1408.34   6
  -3   8   0 27846.7 1366.28   5
   3   8   0 25018.0 1017.91   8
   3  -8   0 28179.9 1364.96   8
   3  -8   0 26330.2 1245.95   6
   3  -8   1 66914.3 1747.49   2
   3  -8   1 71591.5 2196.82   8
  -3   8  -1 70418.6 2227.10   5
  -3  -8  -1 67364.9 2336.37   6
   3  -8   1 64655.1 1879.88   7
   3  -8   1 71187.4 1945.96   6
   3  -8   2 11273.8 781.339   2
  -3  -8  -2 10905.5 1005.33   6
  -3   8  -2 12033.2 987.205   5
   3  -8   2 12426.7 901.960   8
   3  -8   2 9434.75 715.495   7
   3  -8   2 11291.0 758.558   6
   3   8   3 26236.9 936.033   4
   3  -8   3 24800.7 1236.13   2
  -3  -8  -3 25493.6 1475.18   6
  -3   8  -3 27620.8 1481.22   5
   3  -8   3 28215.5 1349.53   8
   3  -8   3 25671.3 1020.18   6
   3  -8   4 40240.3 1135.35   6
  -3  -8  -4 40785.4 1911.93   6
   3  -8   4 43903.1 1714.62   8
  -3   8  -4 44644.3 1923.41   5
   3   8   4 41961.8 1259.66   4
   3  -8   5 9342.24 457.903   6
   3  -8   5 11091.3 905.095   8
  -3  -8  -5 9189.50 956.347   6
   3  -8   5 8562.48 436.502   6
  -3   8  -5 11380.8 1023.49   5
   3   8   5 12360.9 747.564   4
   3   8   5 11142.4 970.911   7
   3   8   6 6601.64 788.448   7
  -3  -8  -6 5892.47 804.129   6
  -3   8  -6 6831.97 852.341   5
   3   8   6 6834.09 601.236   4
   3  -8   6 6704.31 710.987   8
   3   8   7 1703.45 318.518   4
   3  -8   7 2603.45 549.439   8
  -3  -8  -7 1986.86 510.360   6
  -3   8  -7 1982.00 550.954   5
   3   8   7 2507.93 558.618   7
  -3  -8  -8-100.080 403.436   6
  -3   8  -8-204.932 376.592   5
   3  -8   8 198.574 355.792   8
   3   8   8-174.677 398.849   7
  -3  -8  -9-95.7322 398.378   6
  -3   8  -9-111.105 355.142   5
   3  -8   9-174.453 338.398   8
   3   8   9-522.777 427.613   7
   3  -8   9 66.4181 334.443   3
  -3  -8 -10 25.9196 458.117   6
  -3   8 -10 126.165 381.060   5
   3  -8  10 121.497 326.688   8
   3  -8  10-222.243 438.511   3
   3   8  10 765.999 454.881   7
   3  -8  11 5966.19 811.907   3
  -3  -8 -11 7085.42 983.821   6
   3  -8  11 6885.12 866.919   8
   3   8  11 6988.70 920.612   7
   3   8  12 219.386 398.469   3
   3  -8  12-228.626 426.503   3
  -3  -8 -12 264.211 469.781   6
   3  -8  12-170.524 335.248   8
   3   8  12 47.6124 387.575   7
  -3  -8 -13 73.1181 396.983   6
   3  -8  13 267.971 412.270   3
   3  -8  13 306.932 385.943   8
   3   8  13 74.5124 423.273   3
  -3  -8 -14 1402.60 738.962   1
   3   8  14 673.744 446.011   3
  -3  -8 -14 1357.50 532.382   6
   3  -8  14 297.956 503.836   3
   3  -8  14 950.960 474.573   8
   3   8  15 2079.59 650.261   3
  -3  -8 -15 1738.07 598.822   6
   3  -8  15-153.558 520.357   3
   3  -8  15 1763.05 567.985   8
   3   8  16-327.920 570.229   3
  -3  -8 -16 279.868 412.403   6
   3  -9 -16 4507.53 875.155   4
   3  -9 -16 4432.19 976.360   6
   3   9 -16 3906.06 941.528   4
   3  -9 -15 4600.04 809.163   4
  -3   9  15 4738.05 970.478   3
   3  -9 -15 4394.92 981.173   6
   3   9 -15 6014.06 1134.87   2
  -3  -9  15 5674.25 1076.27   3
   3   9 -15 4371.45 968.952   4
   3  -9 -14 161.686 380.742   4
  -3   9  14 663.483 540.219   3
   3  -9 -14 360.187 502.070   6
   3   9 -14 707.301 542.779   2
  -3  -9  14 900.550 551.443   3
   3   9 -14 579.343 430.842   4
   3  -9 -13-31.4828 311.674   4
  -3   9  13 285.941 456.966   3
   3   9 -13 119.522 460.687   2
  -3  -9  13-751.959 627.445   3
   3   9 -13 747.878 513.960   4
   3   9 -12 10566.1 1209.31   4
   3   9 -12 10426.3 1248.14   2
  -3   9  12 9350.10 1159.43   3
   3  -9 -12 7847.62 889.555   4
  -3  -9  12 9241.36 1168.90   3
  -3  -9  12 7122.36 712.336   6
  -3   9  11 11744.0 1223.47   3
   3   9 -11 11097.3 1232.74   2
  -3  -9  11 12402.7 1328.25   3
   3   9 -11 11756.1 1217.77   4
   3  -9 -11 10011.3 973.818   4
  -3  -9  11 9442.98 829.179   6
   3   9 -10 5338.07 832.785   4
  -3   9  10 6576.41 906.350   3
   3  -9 -10 7062.75 813.872   4
   3   9 -10 5574.77 828.877   2
  -3  -9  10 6662.53 971.356   3
  -3  -9  10 7315.85 749.892   6
  -3  -9   9 12969.0 993.338   6
  -3   9   9 13054.9 1178.06   3
   3   9  -9 13243.4 1215.61   2
   3   9  -9 11832.7 1099.81   4
  -3  -9   8 4662.15 654.000   6
  -3   9   8 5135.25 741.871   3
   3   9  -8 3577.14 602.654   4
   3   9  -8 3973.44 715.852   2
  -3  -9   7 12457.0 1001.43   6
  -3   9   7 13242.2 1114.10   3
   3   9  -7 13133.9 1156.46   2
   3   9  -7 10314.3 935.926   4
  -3   9   7 12412.7 1077.13   7
   3   9  -6 65835.2 2416.98   2
  -3  -9   6 67871.6 2247.95   6
  -3   9   6 63962.3 1692.40   5
  -3   9   6 61792.4 2295.38   7
  -3  -9   5 56774.1 2082.18   6
   3   9  -5 54372.8 2107.62   2
  -3   9   5 57247.6 1700.56   5
  -3   9   5 54981.1 2080.83   7
  -3   9   4 13224.3 879.350   5
  -3  -9   4 13291.9 1050.58   6
  -3   9   4 13752.1 1025.75   7
  -3  -9   3 22158.3 1339.54   6
  -3   9   3 21693.2 1144.61   5
   3   9  -3 19722.8 965.604   4
  -3   9   3 23560.1 1290.06   7
   3  -9  -2 61578.6 2059.94   8
  -3  -9   2 56992.2 2128.61   6
  -3   9   2 60474.4 1947.77   5
   3   9  -2 51755.8 1152.48   8
  -3  -9   1 1004.71 380.579   6
   3  -9  -1 1704.94 476.094   8
   3  -9  -1 1421.03 218.171   2
  -3   9   1 1111.93 372.120   5
   3   9  -1 1841.44 282.922   8
   3   9   0 11516.4 702.703   8
   3  -9   0 11677.2 652.952   2
  -3  -9   0 11759.8 1017.87   6
  -3   9   0 12615.7 975.570   5
   3  -9   0 13226.7 1021.93   8
   3  -9   1 284.337 322.332   8
   3  -9   1-20.3907 187.475   6
  -3  -9  -1-426.696 427.983   6
   3  -9   1 396.854 216.397   2
  -3   9  -1 400.800 335.275   5
  -3  -9  -2 5734.03 838.202   6
  -3   9  -2 5639.14 733.713   5
   3  -9   2 5748.02 582.930   2
   3  -9   2 4659.40 620.156   8
   3  -9   2 4882.71 545.698   6
   3  -9   3 6895.51 734.549   8
  -3  -9  -3 5296.46 764.166   6
  -3   9  -3 7377.23 881.724   5
   3   9   3 5196.06 370.051   4
   3  -9   3 6121.18 554.098   6
  -3  -9  -4 23630.4 1535.87   6
   3  -9   4 25383.5 935.680   6
  -3   9  -4 26513.3 1537.53   5
   3  -9   4 26690.4 1364.94   8
   3   9   4 25631.7 896.065   4
   3  -9   4 25535.0 952.388   6
   3  -9   5 18279.5 688.931   6
   3   9   5 20529.3 872.006   4
  -3  -9  -5 18058.7 1381.20   6
   3  -9   5 16578.2 653.472   6
  -3   9  -5 20641.3 1399.99   5
   3  -9   5 21737.6 1268.52   8
   3   9   5 22388.1 1431.35   7
  -3  -9  -6 7120.74 888.711   6
  -3   9  -6 8082.39 933.219   5
   3  -9   6 7832.97 791.327   8
   3   9   6 8300.58 938.265   7
  -3  -9  -7 21632.1 1597.89   6
  -3   9  -7 24491.5 1592.55   5
   3  -9   7 22195.1 1347.76   8
   3   9   7 21102.1 1455.59   7
  -3  -9  -8 27332.5 1840.34   6
  -3   9  -8 28529.3 1776.06   5
   3  -9   8 29630.3 1576.32   8
   3   9   8 28812.4 1727.98   7
   3  -9   9 2183.31 552.327   8
  -3  -9  -9 1355.24 552.832   6
  -3   9  -9 2425.37 624.747   5
   3   9   9 1095.82 483.807   7
   3  -9  10 12493.5 1105.05   8
  -3  -9 -10 11576.4 1286.02   6
   3  -9  10 10981.4 1156.21   3
   3   9  10 10611.5 1128.47   7
  -3  -9 -11 297.206 517.475   6
   3  -9  11 905.378 469.598   8
   3  -9  11 316.071 396.282   3
   3   9  11 109.175 400.591   7
  -3  -9 -12 327.559 510.397   6
   3  -9  12 688.303 420.130   8
   3  -9  12-147.640 352.938   3
   3   9  12 231.952 450.613   7
  -3  -9 -13 3148.07 757.133   6
   3  -9  13 1542.18 536.097   3
   3  -9  13 2442.29 603.414   8
   3   9  13 1632.15 599.122   7
   3  -9  14 405.395 369.590   3
  -3  -9 -14-181.552 503.245   6
   3   9  14 58.1610 422.859   7
  -3  -9 -15-341.521 477.076   6
   3  -9  15-858.724 576.469   3
   3   9  15 236.045 476.369   7
   3  10 -16 2291.96 757.795   4
  -3  10  15 1192.54 725.004   3
   3 -10 -15 533.249 509.225   6
   3  10 -15 352.816 461.252   2
  -3 -10  15 595.113 575.967   3
   3  10 -15 466.114 543.813   4
  -3  10  14 1118.90 537.337   3
   3 -10 -14 328.160 431.725   6
   3  10 -14 1038.13 634.550   2
  -3 -10  14 706.451 581.126   3
   3  10 -14 1621.10 654.359   4
   3 -10 -13-118.089 382.148   4
  -3  10  13-68.0052 541.708   3
   3 -10 -13-57.5813 539.555   6
   3  10 -13 689.626 528.772   2
  -3 -10  13-1112.73 658.051   3
   3  10 -13 386.665 481.361   4
   3 -10 -12 95.5307 321.893   4
  -3  10  12-118.067 481.054   3
   3 -10 -12 198.749 405.337   6
   3  10 -12 193.904 473.687   2
  -3 -10  12-152.977 518.601   3
   3  10 -12 185.450 461.966   4
   3 -10 -11 1526.73 473.550   4
  -3  10  11 507.892 516.940   3
   3  10 -11 1319.32 536.247   2
  -3 -10  11 542.488 524.307   3
  -3 -10  11 577.701 325.721   6
   3  10 -11 2300.43 692.532   4
  -3  10  10 14680.0 1340.83   3
   3  10 -10 13317.2 1323.22   2
   3 -10 -10 12975.2 1020.96   4
   3  10 -10 12928.4 1224.96   4
  -3 -10  10 11304.6 925.679   6
   3  10  -9 1175.65 431.542   4
  -3 -10   9 880.273 351.668   6
  -3  10   9 1494.64 584.147   3
   3  10  -9-93.4080 435.562   2
  -3  10   9 1069.77 489.774   7
  -3 -10   8 15239.0 1127.67   6
  -3  10   8 16518.5 1354.82   3
   3  10  -8 14391.1 1252.20   2
   3  10  -8 12854.0 1132.25   4
  -3  10   8 15333.6 1272.33   7
   3  10  -7 12042.6 1133.54   2
  -3 -10   7 12423.2 1025.18   6
   3  10  -7 10835.9 964.891   4
  -3  10   7 12089.0 1118.95   7
  -3 -10   6 14058.4 1113.94   6
   3  10  -6 14522.3 1211.34   2
  -3  10   6 12618.2 1114.82   7
  -3 -10   5 345.130 341.515   6
   3  10  -5 724.544 440.176   2
  -3  10   5-342.432 416.126   7
  -3 -10   4 23097.8 1423.73   6
  -3  10   4 23262.3 1182.39   5
  -3  10   4 24734.0 1405.32   7
   3  10  -3-10.6121 210.022   4
  -3 -10   3-70.4229 340.225   6
  -3  10   3-187.024 319.858   5
   3  10  -2 122.666 198.978   4
  -3 -10   2-90.0920 379.944   6
  -3  10   2-177.406 331.347   5
   3  10  -2 264.459 134.209   8
   3 -10  -1 7736.51 434.510   2
  -3  10   1 8492.29 802.027   5
   3 -10  -1 8705.18 858.534   8
  -3 -10   1 8452.49 925.054   6
   3  10  -1 8390.43 516.663   8
   3  10  -1 6971.25 487.328   4
  -3 -10   0 37532.8 1828.15   6
   3 -10   0 37553.3 1136.13   2
  -3  10   0 40634.8 1759.45   5
   3 -10   0 40409.5 1744.43   8
   3  10   0 36075.8 1240.28   8
   3 -10   1 30530.1 1500.41   8
   3 -10   1 27758.8 1120.16   2
  -3  10  -1 29716.4 1577.53   5
  -3 -10  -1 28176.4 1649.90   6
   3 -10   2 81699.5 2105.37   2
   3 -10   2 80556.8 2054.03   6
  -3  10  -2 82918.7 2631.54   5
   3 -10   2 85439.8 2456.91   8
  -3 -10  -2 82854.3 2807.44   6
   3 -10   2 80997.0 2148.91   6
   3 -10   3 2464.67 419.775   6
   3 -10   3 2158.64 369.772   6
  -3  10  -3 2859.90 635.808   5
  -3 -10  -3 1103.57 472.441   6
   3 -10   3 2407.31 501.527   8
   3  10   3 1097.36 144.381   4
  -3 -10  -4 13421.9 1237.63   6
   3 -10   4 15321.2 780.263   6
  -3  10  -4 15082.0 1211.59   5
   3 -10   4 15710.0 1093.60   8
   3 -10   4 14695.2 790.667   6
   3 -10   5 4745.87 387.440   6
  -3 -10  -5 3591.08 671.966   6
  -3  10  -5 6458.28 847.146   5
   3 -10   5 5301.67 711.841   8
  -3 -10  -6-754.292 589.531   6
  -3  10  -6-149.581 379.318   5
   3 -10   6-168.680 372.328   8
   3  10   6-279.035 556.595   7
  -3 -10  -7-238.261 461.251   6
  -3  10  -7-132.681 369.898   5
   3 -10   7 192.018 357.581   8
   3  10   7 153.182 402.174   7
  -3 -10  -8 918.110 489.389   6
  -3  10  -8 1859.33 586.818   5
   3  10   8 986.086 485.329   7
   3 -10   8 277.781 365.408   8
  -3 -10  -9 4165.47 842.860   6
   3 -10   9 3971.33 617.757   8
   3  10   9 4188.62 809.934   7
  -3 -10 -10 4212.52 861.351   6
   3 -10  10 5075.77 819.245   3
   3 -10  10 4677.10 721.531   8
   3  10  10 4815.22 827.788   7
   3  10  11 272.454 404.120   7
  -3 -10 -11 140.624 407.876   6
   3 -10  11 538.669 508.123   3
   3 -10  11 906.939 414.028   8
  -3 -10 -12 10186.7 1308.75   6
   3 -10  12 10714.6 1189.43   3
  -3 -10 -13 1820.05 671.955   6
   3 -10  13 2609.54 666.745   3
   3  10  13 1844.85 636.952   7
  -3 -10 -14 1051.14 489.796   6
   3  10  14 598.677 493.914   7
   3 -10  14 828.981 488.142   3
   3  10  15 484.362 574.694   7
   3  11 -15 1570.94 736.665   4
  -3  11  14 1231.83 644.152   3
   3 -11 -14 1202.92 604.858   6
   3  11 -14 2065.49 740.544   2
   3  11 -14 1136.23 547.157   4
  -3 -11  14 1529.84 638.223   3
  -3  11  13 3845.23 833.170   3
   3 -11 -13 3858.65 873.965   6
   3  11 -13 3774.29 859.572   2
  -3 -11  13 3521.97 875.466   3
   3  11 -13 4183.03 879.818   4
   3  11 -12 8493.17 1167.62   2
  -3  11  12 8352.46 1161.73   3
   3 -11 -12 6942.07 1118.17   6
  -3 -11  12 6892.79 1077.67   3
   3  11 -12 6499.54 1017.66   4
  -3  11  11 1661.62 569.763   3
   3 -11 -11 1889.62 671.521   6
   3  11 -11 1779.84 641.043   2
  -3 -11  11 1443.43 612.198   3
   3 -11 -11 1257.52 398.090   4
  -3  11  11 1493.08 612.286   7
   3  11 -11 1241.43 540.592   4
   3 -11 -10 1575.95 419.106   4
  -3 -11  10 1791.70 430.140   6
  -3  11  10 569.974 490.428   3
   3  11 -10 1593.66 594.230   4
   3 -11 -10 1764.96 591.450   6
   3  11 -10 698.603 504.663   2
  -3  11  10 1900.72 662.574   7
   3  11  -9-70.4220 502.075   2
   3 -11  -9 1320.06 425.642   4
  -3 -11   9 1453.63 440.359   6
  -3  11   9 1233.25 544.936   7
   3 -11  -9 1102.50 595.685   6
   3  11  -9 1349.90 491.141   4
   3  11  -8 621.548 371.728   4
   3  11  -8-5.25101 429.656   2
  -3 -11   8 52.7527 283.590   6
  -3  11   8 758.239 434.301   7
   3  11  -7 3272.13 592.469   4
  -3  11   7 2805.83 648.379   7
   3  11  -7 2962.82 615.425   2
  -3 -11   7 2775.97 569.196   6
  -3 -11   6 7301.98 877.688   6
   3  11  -6 7254.89 893.888   2
   3  11  -6 7234.16 744.042   4
  -3  11   6 7970.61 919.709   7
  -3 -11   5 1668.93 478.448   6
  -3  11   5 1520.45 467.234   7
   3  11  -5 1522.11 486.809   2
  -3 -11   4 28230.1 1629.50   6
   3  11  -4 27664.8 1549.58   2
  -3  11   4 29497.9 1628.53   7
   3  11  -3 1788.50 329.049   4
  -3 -11   3 1896.00 527.121   6
  -3 -11   2 26076.7 1615.68   6
   3  11  -2 22804.0 957.844   4
  -3 -11   1 92913.0 2953.49   6
  -3  11   1 94937.0 2729.96   5
   3 -11   0-102.379 341.081   8
   3  11   0 43.4900 192.339   8
  -3 -11   0 102.053 379.256   6
   3 -11   0 523.572 394.191   6
  -3  11   0 406.734 423.936   5
   3 -11   0 147.693 165.122   2
   3  11   0-45.1873 92.7943   4
  -3 -11  -1 13162.3 1195.69   6
   3 -11   1 11157.6 705.895   2
   3 -11   1 12571.9 927.773   6
   3 -11   1 12267.4 996.715   8
  -3  11  -1 13757.8 1124.42   5
  -3 -11  -2 1366.27 534.008   6
  -3  11  -2 2246.62 632.880   5
   3 -11   2 1412.36 413.663   6
   3 -11   2 1078.99 291.980   2
   3 -11   2 1541.41 492.965   8
  -3 -11  -3 64796.6 2645.91   6
   3 -11   3 68492.1 2260.28   8
   3 -11   3 67709.0 1900.58   6
  -3  11  -3 66271.9 2532.35   5
   3 -11   3 63403.3 1891.81   6
   3 -11   4 7097.60 583.462   6
  -3 -11  -4 6069.33 884.710   6
  -3  11  -4 8467.00 988.219   5
   3 -11   4 5329.54 645.570   8
  -3 -11  -5 11346.7 1182.40   6
   3 -11   5 10034.0 581.548   6
  -3  11  -5 11347.7 1141.46   5
   3 -11   5 9873.75 917.066   8
  -3 -11  -6 3039.33 701.682   6
   3 -11   6 4334.69 687.662   8
   3 -11   7 1333.38 454.448   8
  -3 -11  -7 953.194 503.356   6
   3  11   7 982.895 490.779   7
  -3 -11  -8 10507.0 1251.13   6
   3 -11   8 12748.7 1052.89   8
   3  11   8 12265.6 1238.60   7
  -3 -11  -9 1588.98 623.763   6
   3 -11   9 1306.52 376.380   8
   3  11   9 1096.41 527.854   7
  -3 -11 -10 4131.74 850.088   6
   3  11  10 4088.70 823.524   7
  -3 -11 -11 4011.66 876.372   6
   3 -11  11 3513.81 767.281   3
   3  11  11 3271.81 797.202   7
  -3 -11 -12 973.737 564.450   6
   3 -11  12 1409.47 509.683   3
   3  11  12 509.150 469.630   7
  -3 -11 -13 614.269 497.670   6
   3 -11  13 257.958 465.794   3
   3  11  13 1461.10 679.280   7
   3 -11  14-275.947 391.546   3
   3  11  14-56.8510 460.001   7
   3  12 -15 2103.06 730.205   4
   3  12 -14 704.982 551.847   4
  -3  12  13 617.608 557.841   3
   3 -12 -13-519.524 529.198   6
   3  12 -13 464.894 447.331   2
   3  12 -13 188.195 401.336   4
  -3 -12  13-90.5090 529.461   3
  -3  12  13-233.794 486.233   7
  -3  12  12 2991.38 776.564   3
   3 -12 -12 3519.71 883.475   6
   3  12 -12 4525.44 920.731   2
  -3  12  12 2574.30 707.871   7
  -3 -12  12 3600.14 900.014   3
   3  12 -12 2136.15 639.202   4
   3 -12 -11 1214.20 581.630   6
   3  12 -11 875.088 521.512   2
   3  12 -11 1204.81 550.025   4
  -3  12  11 1597.16 622.086   7
   3 -12 -10 157.333 413.113   6
   3  12 -10-267.730 483.168   2
  -3  12  10 841.982 505.050   7
   3  12 -10 583.048 362.348   4
  -3 -12   9 16571.9 1218.40   6
   3  12  -9 17787.2 1504.43   2
   3 -12  -9 17915.0 1625.03   6
   3  12  -9 16598.4 1394.91   4
  -3  12   9 15437.0 1401.15   7
  -3 -12   8 225.807 365.977   6
   3 -12  -8 84.1596 412.695   6
   3  12  -8 169.401 324.451   4
   3  12  -8-905.096 558.585   2
  -3  12   8 382.676 447.780   7
  -3 -12   7 2657.31 573.203   6
   3 -12  -7 4034.89 835.816   6
   3  12  -7 2761.74 635.882   2
  -3  12   7 3510.46 675.251   7
   3  12  -7 3186.69 560.776   4
  -3 -12   6 9292.58 1006.60   6
   3  12  -6 8361.23 954.994   2
   3 -12  -6 9164.23 1114.05   6
   3  12  -6 8696.86 849.238   4
  -3  12   6 10126.3 1078.96   7
  -3 -12   5 5755.40 817.595   6
   3  12  -5 6467.38 862.938   2
   3 -12  -5 7039.48 961.830   6
  -3  12   5 6966.37 895.203   7
  -3 -12   4 7493.90 912.272   6
   3  12  -4 7828.17 894.806   2
   3 -12  -4 6984.99 920.106   6
  -3 -12   3-11.9893 390.537   6
   3 -12  -3 494.971 416.687   6
   3  12  -3 814.573 432.011   2
   3  12  -3 451.052 241.051   4
  -3 -12   2-427.134 370.435   6
   3 -12  -2-271.391 356.329   6
   3  12  -2 139.484 170.236   4
  -3 -12   1 7797.88 981.905   6
   3 -12  -1 7467.80 859.135   6
  -3 -12   0 13329.3 1228.04   6
   3 -12   0 15495.0 1129.97   6
   3  12   0 12591.3 713.769   8
  -3 -12  -1 65342.9 2696.34   6
   3 -12   1 63755.3 2139.50   6
   3 -12   1 61278.8 2187.97   8
   3 -12   2 10596.8 932.028   8
  -3 -12  -2 9612.49 1095.78   6
   3 -12   2 11031.4 865.998   6
  -3 -12  -3 14085.0 1313.71   6
   3 -12   3 14818.3 951.951   6
   3 -12   3 15492.3 1124.12   8
  -3 -12  -4-594.967 537.124   6
   3 -12   4-474.257 279.668   6
   3 -12   4-336.334 389.563   8
  -3 -12  -5 4921.74 878.701   6
   3 -12   5 5659.21 713.294   8
  -3 -12  -6 11423.3 1280.23   6
   3 -12   6 10249.4 927.346   8
  -3 -12  -7 553.462 487.184   6
   3 -12   7 2546.06 541.697   8
   3  12   8-1085.06 601.013   7
  -3 -12  -8 59.3039 409.363   6
  -3 -12  -9 1076.51 583.697   6
   3  12   9 2049.45 648.304   7
  -3 -12 -10 516.917 528.383   6
   3  12  10-225.352 542.393   7
   3  12  11 2039.81 689.993   7
  -3 -12 -11 3238.33 857.689   6
   3 -12  11 2979.30 783.166   3
  -3 -12 -12-399.941 582.119   6
   3 -12  12 694.420 499.189   3
   3  12  12-929.716 562.561   7
   3  12  13 2323.34 765.575   7
   3 -12  13 2064.60 641.976   3
   3  13 -14 624.562 550.819   4
   3  13 -13 11293.0 1508.49   2
   3  13 -13 8238.63 1163.35   4
   3 -13 -12-495.034 496.673   6
   3  13 -12 1315.14 643.512   2
   3  13 -12 414.021 446.763   4
  -3  13  12 199.514 515.412   7
  -3 -13  12 322.740 546.158   3
   3 -13 -11 2258.51 779.560   6
   3  13 -11 1759.69 689.340   2
   3  13 -11 1987.82 628.896   4
  -3  13  11 1564.57 698.348   7
   3 -13 -10 1172.28 647.669   6
   3  13 -10 240.418 470.025   2
  -3  13  10 172.015 443.876   7
   3  13 -10-172.427 379.672   4
   3 -13  -9 1078.03 510.146   6
   3  13  -9 950.406 531.158   2
   3  13  -9 1603.21 485.477   4
  -3  13   9 1840.08 666.137   7
  -3 -13   8 277.960 363.495   6
   3 -13  -8 267.153 416.435   6
   3  13  -8-293.273 453.248   2
  -3  13   8 617.453 420.205   7
   3  13  -8 281.748 297.921   4
  -3 -13   7 121.034 326.690   6
   3 -13  -7-177.779 458.070   6
   3  13  -7-240.529 401.213   2
  -3  13   7-11.9145 465.066   7
   3  13  -7 407.832 357.055   4
  -3 -13   6 232.731 320.017   6
   3 -13  -6 268.191 389.802   6
   3  13  -6 418.369 284.007   4
   3  13  -6 399.047 328.198   2
  -3  13   6 674.191 458.183   7
  -3 -13   5 6630.28 883.695   6
   3 -13  -5 6075.65 923.117   6
   3  13  -5 5880.68 823.110   2
  -3 -13   4 7691.70 965.237   6
   3  13  -4 6648.35 866.653   2
   3 -13  -4 7217.78 944.655   6
  -3 -13   3-202.779 344.239   6
   3 -13  -3 352.900 375.055   6
   3  13  -3 609.398 394.623   2
   3 -13  -2 12041.4 1134.86   6
  -3 -13   2 10865.4 1144.37   6
  -3 -13   1 3305.03 671.656   6
   3 -13  -1 3813.49 662.022   6
  -3 -13   0 1765.02 545.548   6
   3 -13   0 2589.41 533.049   6
  -3 -13  -1 7726.83 1034.47   6
   3 -13   1 7015.51 772.327   6
  -3 -13  -2 2906.93 687.891   6
   3 -13   2 3078.44 519.650   6
   3 -13   2 2698.23 536.885   8
   3 -13   3 8378.51 837.890   8
   3 -13   3 8150.34 757.591   6
  -3 -13  -3 6691.36 989.189   6
  -3 -13  -4 406.942 397.159   6
   3 -13   4 565.209 384.334   8
  -3 -13  -5 4360.84 837.053   6
  -3 -13  -6 1819.17 629.398   6
  -3 -13  -7 2410.39 710.823   6
  -3 -13  -8 146.759 463.542   6
  -3 -13  -9 138.930 460.635   6
   3  13   9-125.814 470.155   7
  -3 -13 -10 1646.21 646.953   6
   3  13  10 340.195 465.177   7
   3  13  11 3206.74 749.423   7
   3 -13  11 3403.30 775.879   3
   3 -13  12-133.862 439.939   3
   3  13  12-1081.03 603.205   7
   3 -13  13 105.515 400.184   3
   3  14 -12-164.233 443.370   2
   3 -14 -11 976.007 596.983   6
   3  14 -11 1638.95 627.892   2
  -3  14  11 1014.52 546.273   7
   3 -14 -10 4428.14 954.290   6
   3  14 -10 4325.71 896.763   2
  -3  14  10 4297.53 865.159   7
   3 -14  -9 4155.40 924.350   6
   3  14  -9 4883.35 908.686   2
  -3  14   9 3799.76 794.313   7
   3 -14  -8 802.719 526.317   6
   3  14  -8 88.1225 424.964   2
  -3  14   8 1021.63 552.514   7
  -3 -14   7 1404.93 518.207   6
  -3  14   7 2168.18 608.208   7
   3 -14  -7 2315.52 682.601   6
   3  14  -7 1559.14 534.888   2
  -3 -14   6-24.9032 334.791   6
   3 -14  -6-22.0581 409.985   6
   3  14  -6-168.380 376.693   2
  -3 -14   5 2885.14 637.200   6
   3 -14  -5 3989.67 801.170   6
   3  14  -5 2596.10 596.734   2
  -3 -14   4 173.457 385.106   6
   3 -14  -4 152.186 369.986   6
   3  14  -4 99.7886 327.744   2
  -3 -14   3 8186.94 1011.41   6
   3  14  -3 7885.85 954.657   2
   3 -14  -3 9073.00 1054.57   6
   3 -14  -2 2114.51 569.411   6
   3  14  -2 2680.21 625.953   2
  -3 -14   2 2178.25 610.727   6
  -3 -14   1 2588.51 643.566   6
   3 -14  -1 2338.97 528.682   6
  -3 -14   0 385.253 487.612   6
   3 -14   0-178.050 346.198   6
  -3 -14  -1 4699.30 817.539   6
   3 -14   1 4080.49 628.567   6
  -3 -14  -2 3608.33 829.227   6
   3 -14   2 2765.83 491.707   6
  -3 -14  -3-164.285 414.730   6
  -3 -14  -4 1156.76 547.519   6
  -3 -14  -5 8891.65 1220.98   6
  -3 -14  -6-116.127 475.966   6
  -3 -14  -7-304.884 484.580   6
  -3 -14  -8 454.414 516.050   6
  -3 -14  -9 986.876 622.173   6
   3 -14  12 1131.57 556.876   3
   3  15 -11 2239.44 682.850   2
  -3  15  10 104.708 475.012   7
   3 -15 -10 1053.57 684.145   6
   3  15 -10 64.1440 461.398   2
   3 -15  -9 988.368 603.268   6
   3  15  -9 122.609 438.476   2
  -3  15   9 658.127 483.410   7
   3 -15  -8 1459.22 634.697   6
   3  15  -8 1636.51 617.320   2
  -3  15   8 2027.73 626.858   7
  -3 -15   7 583.689 404.635   6
   3 -15  -7 593.186 530.776   6
   3  15  -7-313.608 484.975   2
  -3 -15   6 532.827 450.660   6
   3 -15  -6 650.722 502.209   6
   3  15  -6-390.560 461.488   2
  -3 -15   5 552.676 410.195   6
   3 -15  -5 1643.17 559.868   6
   3  15  -5 457.643 401.272   2
  -3 -15   4 490.293 429.445   6
   3 -15  -4-216.314 431.622   6
   3  15  -4-482.023 375.677   2
  -3 -15   3 2304.06 622.708   6
   3 -15  -3 2351.66 645.145   6
   3  15  -3 1967.64 502.452   2
   3  15  -2 6631.54 857.811   2
  -3 -15   2 5747.18 907.247   6
   3 -15  -2 6653.22 923.617   6
  -3 -15   1 3550.21 773.787   6
   3 -15  -1 3565.76 677.501   6
   3  15  -1 2709.34 579.046   2
  -3 -15   0 8926.11 1126.73   6
   3 -15   0 10001.4 1036.70   6
  -3 -15  -1 847.507 526.215   6
   3 -15   1 857.922 391.532   6
  -3 -15  -2 33.6300 414.926   6
   3 -15   2 167.099 294.717   6
  -3 -15  -3 1118.13 622.818   6
  -3 -15  -4 2051.41 685.542   6
  -3 -15  -5 7327.30 1154.16   6
  -3 -15  -6 7239.59 1139.31   6
  -3 -15  -7-91.6135 444.781   6
   3  16 -10 6645.46 1079.76   2
   3  16  -9 312.109 443.306   2
   3 -16  -8 5373.07 1004.24   6
   3  16  -8 5203.97 928.820   2
   3 -16  -7-143.471 437.959   6
   3  16  -7 1025.76 479.631   2
  -3 -16   6 676.548 422.901   6
   3 -16  -6 1522.19 640.227   6
   3  16  -6 1141.92 545.363   2
  -3 -16   5 512.320 397.948   6
   3  16  -5-239.686 402.880   2
  -3 -16   4 4142.08 844.730   6
   3 -16  -4 4540.37 857.284   6
   3  16  -4 4229.30 739.666   2
  -3 -16   3-490.923 445.842   6
   3 -16  -3 46.4503 397.295   6
  -3 -16   2 1884.90 620.583   6
   3 -16  -2 1881.08 573.726   6
  -3 -16   1 4273.58 852.046   6
   3 -16  -1 4805.00 786.555   6
  -3 -16   0 2132.67 669.498   6
   3 -16   0 2612.39 601.872   6
  -3 -16  -1 1286.89 613.450   6
   3 -16   1 1180.95 483.176   6
  -3 -16  -2 21563.0 1845.97   6
  -3 -16  -3-256.279 452.227   6
  -3 -16  -4 2085.22 739.885   6
  -3 -16  -5 133.461 444.891   6
  -3 -16  -6 409.930 463.490   6
   3  17  -9 156.216 442.783   2
   3 -17  -7 315.142 468.237   6
   3 -17  -6 530.149 492.900   6
  -3 -17   5-320.651 441.647   6
   3 -17  -5-417.981 496.144   6
  -3 -17   4 1642.12 637.735   6
   3 -17  -4 2020.37 638.898   6
  -3 -17   3-11.3679 376.360   6
   3 -17  -3 288.562 534.516   6
  -3 -17   2 1389.26 526.616   6
   3 -17  -2 1190.38 555.767   6
  -3 -17   1 7399.68 1128.54   6
   3 -17  -1 7248.20 1004.56   6
  -3 -17   0 1849.84 679.056   6
  -3 -17  -1 2147.17 702.955   6
  -3 -17  -2 3336.37 840.011   6
  -3 -17  -3-361.821 537.153   6
  -3 -17  -4 30.2174 522.074   6
   3 -18  -5-466.745 481.868   6
   3 -18  -4 90.6256 420.854   6
  -3 -18   3 612.348 489.758   6
   3 -18  -3 656.359 479.242   6
  -3 -18   2 1302.88 545.947   6
   3 -18  -2 228.431 390.874   6
  -3 -18   1 163.063 487.366   6
  -3 -18   0 3385.49 815.110   6
  -3 -18  -1 982.154 522.569   6
  -3 -18  -2 358.643 439.472   6
   3 -19  -4-510.042 525.340   6
   3 -19  -3 963.872 464.335   6
  -3 -19   2 531.032 509.095   6
  -3 -19   1-44.1145 429.371   6
   4   0 -19 290.127 532.912   2
   4   0 -18 1265.50 598.090   4
   4   0 -18 2536.59 739.047   2
  -4   0  18 3267.18 879.505   3
   4   0 -17 296.120 530.419   4
   4   0 -17 492.559 504.482   2
   4   0 -16 12712.3 1458.55   4
  -4   0  16 14671.2 1516.66   3
   4   0 -16 14355.0 1437.88   2
   4   0 -15 403.571 530.383   4
   4   0 -15 122.666 448.280   2
  -4   0  15 346.407 557.764   3
   4   0 -14 32425.2 1942.37   2
  -4   0  14 31785.6 2004.21   3
   4   0 -14 29752.0 2051.03   4
   4   0 -13 182.870 396.236   4
   4   0 -13-30.5405 379.753   2
  -4   0  13-714.774 501.422   3
   4   0 -12 971.087 488.463   2
  -4   0  12 1368.74 518.310   3
  -4   0  11-293.872 513.943   3
   4   0 -11 8.28015 96.5166   1
   4   0 -10 34671.6 1654.34   2
  -4   0  10 35004.2 1767.20   3
  -4   0   9-574.365 405.168   3
   4   0  -9-58.6777 312.434   2
  -4   0   9 363.849 345.501   6
   4   0  -8 7255.45 759.265   2
  -4   0   8 6619.39 734.271   3
  -4   0   8 6627.79 728.176   6
  -4   0   7 438.795 327.295   6
   4   0  -6 33750.3 1357.22   3
   4   0  -5-253.072 273.581   3
  -4   0   5-40.2137 264.223   3
  -4   0   4 92573.4 2349.06   8
  -4   0   4 91771.4 1892.81   3
   4   0  -4 86347.7 1871.52   3
   4   0  -3 142.902 223.728   6
  -4   0   3-243.328 282.182   8
  -4   0   3-5.97655 134.722   1
  -4   0   3 104.125 223.569   3
  -4   0   2 82927.9 2141.70   8
   4   0  -2 80129.5 2104.72   6
  -4   0   2 79944.4 1490.27   1
  -4   0   2 84476.1 1466.03   3
   4   0  -1 66.2112 198.498   6
  -4   0   1 100.348 206.437   1
  -4   0   1-284.730 262.765   8
   4   0   0 101265. 2353.80   6
  -4   0   0 104762. 2102.03   1
  -4   0   0 102559. 2416.78   8
  -4   0  -1 307.017 288.975   6
   4   0   1 8.08310 246.337   6
  -4   0  -1-754.891 362.958   1
  -4   0  -1-610.303 308.121   8
  -4   0  -2 35265.3 1377.76   6
   4   0   2 36040.5 1384.97   6
  -4   0  -2 37194.9 1437.95   1
  -4   0  -3-110.202 355.653   1
   4   0   3 64.5095 90.1304   7
  -4   0  -3-159.972 244.428   6
   4   0   3-98.8803 218.220   6
   4   0   4 12395.1 417.499   3
   4   0   4 16078.6 933.543   6
  -4   0  -4 16673.3 1111.72   1
  -4   0  -5-356.684 425.885   1
   4   0   5 144.340 131.297   3
   4   0   5-273.034 230.022   6
  -4   0  -6 942.573 333.422   1
   4   0   6 896.574 275.780   6
   4   0   6 944.528 203.964   3
  -4   0  -6 1621.39 440.699   5
   4   0   6 366.500 347.592   8
  -4   0  -7-174.917 425.739   1
  -4   0  -7-52.2588 277.595   5
   4   0   7 193.614 241.335   6
   4   0   7-303.201 240.068   3
   4   0   8 21078.9 1014.58   3
  -4   0  -8 25238.2 1560.72   1
  -4   0  -8 23344.8 1317.40   5
   4   0   9-480.056 331.053   3
  -4   0  -9-741.268 428.738   5
  -4   0  -9-1358.87 644.232   1
   4   0  10 7185.34 718.869   3
  -4   0 -10 8918.42 1062.91   1
  -4   0 -10 7602.99 817.355   5
  -4   0 -11 253.560 520.420   1
   4   0  11-247.838 345.053   3
  -4   0 -11-289.416 370.504   5
   4   0  12-632.554 493.437   3
  -4   0 -12-441.194 364.272   5
  -4   0 -12 210.424 568.353   1
   4   0  13 190.502 364.879   3
  -4   0 -13 206.780 415.136   5
  -4   0 -13 314.340 485.033   1
   4   0  14 8311.80 979.816   3
  -4   0 -14 7750.62 1168.75   1
  -4   0 -15 661.281 592.635   1
   4  -1 -19 672.432 633.093   2
   4   1 -19-13.9150 498.430   2
   4  -1 -18 1977.98 670.179   4
   4   1 -18 3046.55 900.968   4
   4  -1 -18 2534.09 754.059   2
   4   1 -18 3305.23 881.806   2
  -4   1  18 3851.03 947.503   3
  -4  -1  18 3723.15 907.926   3
   4  -1 -17 1905.82 696.269   4
   4  -1 -17 3946.70 813.234   2
   4   1 -17 4308.36 936.831   2
  -4   1  17 4329.59 969.993   3
   4   1 -17 4207.73 993.321   4
  -4  -1  17 3330.60 909.313   3
   4  -1 -16 11597.6 1390.84   4
   4  -1 -16 12123.9 1314.69   2
   4   1 -16 11559.9 1356.20   2
  -4   1  16 11482.5 1343.93   3
  -4  -1  16 10456.2 1315.04   3
   4   1 -16 10343.5 1357.75   4
   4   1 -15 3646.86 886.933   4
   4  -1 -15 4181.87 897.312   4
   4  -1 -15 4214.56 847.351   2
   4   1 -15 4990.04 880.192   2
  -4   1  15 4723.20 941.143   3
  -4  -1  15 3118.08 765.710   3
   4   1 -14 96.0409 470.792   4
   4  -1 -14 441.322 532.875   4
   4  -1 -14 101.583 410.526   2
   4   1 -14 736.855 533.024   2
  -4   1  14 1027.61 641.772   3
  -4  -1  14 1201.43 591.626   3
   4  -1 -13 7132.03 1023.24   4
   4  -1 -13 8723.41 992.154   2
   4   1 -13 8348.67 977.704   2
   4   1 -13 7893.90 1077.48   4
  -4  -1  13 8719.89 1046.02   3
   4  -1 -12 91833.1 2907.80   2
   4   1 -12 95363.2 3068.46   2
  -4   1  12 95014.5 3134.01   3
  -4  -1  12 95789.2 3167.98   3
   4  -1 -12 94556.3 3253.33   4
   4   1 -12 93664.6 3281.13   4
   4  -1 -11 28573.7 1590.23   2
   4   1 -11 28970.9 1648.22   2
  -4   1  11 27201.8 1643.83   3
  -4  -1  11 25711.1 1576.07   3
   4   1 -11 26989.4 1730.11   4
  -4   1  10 1885.53 553.368   3
   4   1 -10 1295.68 439.010   2
  -4  -1  10 686.467 442.236   3
   4  -1 -10 1093.29 178.732   1
   4  -1 -10 1061.98 413.398   2
  -4  -1  10 1693.75 479.360   6
   4  -1  -9 8184.26 783.941   2
   4   1  -9 8660.40 854.615   2
  -4   1   9 9887.94 932.086   3
  -4  -1   9 8434.79 852.650   3
  -4  -1   9 8354.18 838.512   6
  -4  -1   8 1425.24 443.742   6
  -4   1   8 2913.15 567.620   3
  -4  -1   8 1949.00 413.800   3
   4  -1  -8 2177.63 461.859   2
   4   1  -8 1929.40 470.365   2
  -4   1   8 2145.66 502.897   6
  -4   1   7 3998.24 583.595   6
  -4  -1   7 3662.65 550.367   6
   4  -1  -6 6634.68 635.095   3
  -4  -1   6 5594.11 646.306   6
  -4  -1   5 4838.81 580.056   8
  -4   1   5 6215.13 611.419   3
   4  -1  -5 3833.17 246.194   1
   4  -1  -5 5493.00 535.983   3
  -4  -1   5 4413.96 500.876   3
  -4   1   4 103295. 1997.67   3
   4  -1  -4 99601.4 1460.08   1
  -4  -1   4 101403. 2017.05   3
   4  -1  -4 102995. 2039.24   3
  -4  -1   4 104915. 2438.45   8
   4  -1  -3 6031.98 597.450   6
  -4  -1   3 7176.24 645.600   8
  -4  -1   3 6906.30 375.651   1
  -4   1   3 6606.68 489.172   3
   4  -1  -3 5924.39 399.443   1
  -4  -1   3 6238.58 483.029   3
   4  -1  -3 6675.97 492.954   3
  -4   1   3 6368.31 632.453   8
   4   1  -3 6679.44 669.173   6
  -4   1   2 9254.42 551.671   1
   4  -1  -2 9553.36 735.449   6
  -4  -1   2 9434.81 730.562   8
   4   1  -2 9558.23 745.236   6
  -4   1   2 10670.6 513.175   3
  -4   1   2 10318.2 789.500   8
  -4  -1   2 9619.88 520.034   1
   4  -1  -2 9806.16 571.680   1
  -4  -1   2 10547.5 527.529   3
   4  -1  -2 10120.3 505.356   3
   4  -1  -1 8175.63 673.932   6
  -4   1   1 6509.05 625.444   8
   4   1  -1 7894.99 679.582   6
  -4   1   1 7650.55 552.125   1
  -4   1   1 7308.31 357.703   3
  -4  -1   1 7501.50 522.211   1
  -4  -1   1 8083.64 395.825   3
   4  -1  -1 7693.85 572.784   1
   4  -1  -1 6196.32 329.019   3
  -4  -1   1 6210.70 619.117   8
  -4   1   0 82121.2 2052.32   6
   4   1   0 82974.8 2161.71   6
  -4   1   0 83781.2 1867.12   1
  -4  -1   0 83870.0 1869.48   1
  -4  -1   0 73315.4 960.723   3
   4  -1   0 81876.5 1944.61   1
   4  -1   0 81568.8 2042.59   6
  -4   1   0 86098.9 2211.53   8
  -4  -1   0 87135.4 2163.77   8
  -4   1  -1 5732.01 587.381   6
   4  -1   1 5862.24 588.242   6
   4   1   1 5582.31 578.084   6
  -4   1  -1 6813.74 621.711   1
  -4  -1  -1 7314.49 659.866   1
   4  -1   1 6691.51 628.029   1
  -4   1  -2 188309. 3125.88   6
   4  -1   2 191501. 3179.26   6
   4   1   2 186959. 3307.94   6
  -4   1  -2 189645. 3308.05   1
  -4  -1  -2 193239. 3346.18   1
   4  -1   2 183635. 3394.36   1
  -4   1  -3 19714.4 993.047   6
   4  -1   3 19336.4 977.615   6
   4   1   3 19784.4 1061.18   6
  -4   1  -3 20696.9 1160.54   1
  -4  -1  -3 20621.5 1154.73   1
   4   1   3 17964.5 582.913   7
  -4  -1  -4 338.594 327.588   1
  -4   1  -4 491.345 214.948   6
   4  -1   4 637.744 263.529   6
   4   1   4 542.975 287.128   6
   4  -1   4 334.479 115.476   3
  -4   1  -4 635.736 342.606   1
  -4  -1  -4 588.824 134.029   3
  -4   1  -5 6393.75 571.993   6
   4   1   5 5773.82 395.415   3
   4  -1   5 6299.20 421.391   3
   4  -1   5 6624.33 598.363   6
   4   1   5 5875.44 616.903   6
  -4   1  -5 6683.63 746.932   1
  -4  -1  -5 6057.05 379.397   3
  -4  -1  -5 5729.44 699.049   1
  -4   1  -5 5622.63 670.275   5
  -4   1  -6 755.086 254.282   6
   4  -1   6 2320.87 346.084   3
   4   1   6 1155.03 261.116   3
   4  -1   6 1124.94 272.928   6
  -4  -1  -6 1199.50 420.321   1
  -4   1  -6 1292.27 447.406   1
  -4   1  -6 1150.48 368.531   5
  -4  -1  -6 1414.81 434.848   5
   4  -1   6 1030.59 375.867   8
  -4  -1  -6 1142.11 203.728   3
  -4   1  -7-762.004 528.725   1
  -4  -1  -7 278.147 319.311   5
  -4   1  -7-176.448 268.182   6
   4   1   7 515.600 248.138   3
   4  -1   7 343.044 254.782   6
  -4  -1  -7 172.563 396.421   1
   4  -1   7 442.192 259.531   3
  -4   1  -7-468.194 371.488   5
   4  -1   7 236.590 360.886   8
  -4  -1  -7-97.7244 193.277   3
  -4   1  -8 573.787 320.030   5
  -4  -1  -8-60.7443 509.024   1
   4   1   8 283.423 246.470   3
   4  -1   8 396.348 214.644   6
   4  -1   8 148.990 295.664   3
  -4   1  -8 168.097 459.576   1
  -4  -1  -8 236.545 291.141   5
  -4  -1  -8 168.505 162.264   3
  -4  -1  -9 2462.16 481.208   6
  -4  -1  -9 1893.71 570.210   1
   4   1   9 2447.57 486.410   3
   4  -1   9 1768.77 354.677   6
   4  -1   9 1477.94 303.820   3
  -4   1  -9 2077.61 580.274   1
  -4  -1  -9 1943.72 400.611   5
  -4   1  -9 2193.77 481.241   5
  -4  -1 -10 1104.67 340.402   5
  -4  -1 -10 191.088 431.633   1
  -4  -1 -10 886.912 338.416   6
   4   1  10 1255.19 407.282   3
   4  -1  10-114.609 406.250   3
  -4   1 -10 647.062 397.816   1
  -4   1 -10 895.919 361.294   5
  -4  -1 -11 11990.2 978.873   6
   4   1  11 8264.24 815.983   3
   4  -1  11 7561.14 740.467   3
  -4   1 -11 8943.65 1123.20   1
  -4  -1 -11 9727.26 1164.91   1
  -4   1 -11 9902.13 972.888   5
  -4  -1 -11 9021.31 866.971   5
  -4  -1 -12 59094.2 2156.25   6
   4  -1  12 45609.3 1922.71   3
  -4   1 -12 51699.9 2638.09   1
  -4  -1 -12 52647.0 2701.16   1
  -4   1 -12 53771.8 2295.46   5
  -4  -1 -12 49119.9 2068.28   5
   4   1  12 47655.7 2002.72   3
  -4  -1 -13 3219.31 797.035   1
   4   1  13 3201.59 646.404   3
  -4   1 -13 3722.03 871.555   1
   4  -1  13 2821.01 541.001   3
  -4   1 -13 3850.96 692.157   5
  -4  -1 -13 4098.38 668.941   5
  -4   1 -14 4600.65 847.632   1
   4   1  14 4230.71 712.376   3
   4  -1  14 4695.88 726.989   3
  -4   1 -14 5515.41 831.094   5
  -4  -1 -14 5461.81 983.758   1
  -4   1 -15 786.539 586.413   1
  -4  -1 -15 732.247 534.879   1
   4  -2 -20 2336.89 821.650   2
   4  -2 -19-272.343 575.568   2
   4  -2 -18 778.090 646.697   4
   4  -2 -18 1090.21 614.653   2
   4   2 -18 1068.30 646.684   2
   4  -2 -17 3778.31 889.785   4
   4  -2 -17 4572.80 909.741   2
   4   2 -17 5217.47 1007.18   2
  -4   2  17 4072.70 954.318   3
  -4  -2  17 3638.68 874.972   3
   4   2 -17 3715.99 937.547   4
   4   2 -16 3034.03 805.409   4
   4  -2 -16 1853.52 641.578   4
   4  -2 -16 2647.37 700.501   2
   4   2 -16 1629.14 665.358   2
  -4   2  16 2478.05 747.474   3
  -4  -2  16 1269.54 587.294   3
   4  -2 -15 11952.4 1261.20   2
   4   2 -15 11169.3 1254.22   2
  -4   2  15 10655.7 1242.91   3
  -4  -2  15 7765.90 1112.66   3
   4   2 -15 8921.08 1204.10   4
   4  -2 -15 8573.13 1162.61   4
   4   2 -14 1273.88 586.700   4
   4  -2 -14 1157.15 567.701   4
   4  -2 -14 1977.27 566.092   2
   4   2 -14 1511.11 604.636   2
  -4  -2  14 894.683 535.711   3
   4   2 -13 74.3155 465.025   4
   4  -2 -13-94.5014 397.953   4
   4  -2 -13-124.325 340.146   2
   4   2 -13 126.320 404.990   2
  -4  -2  13 94.9192 508.126   3
   4   2 -12 764.551 556.990   4
   4  -2 -12 2585.40 741.521   4
   4  -2 -12 311.472 190.854   1
  -4   2  12 2027.02 712.177   3
   4  -2 -12 682.239 491.935   2
   4   2 -12 423.195 452.969   2
  -4  -2  12 319.759 520.058   3
   4  -2 -11 56866.4 2153.63   2
   4   2 -11 56130.5 2315.29   2
  -4   2  11 57086.8 2325.17   3
  -4  -2  11 51433.1 2219.73   3
   4   2 -11 56427.0 2481.32   4
  -4  -2  11 51598.4 2050.80   6
   4   2 -10 12694.0 1094.89   2
  -4  -2  10 10443.3 989.221   3
   4  -2 -10 13181.4 1014.78   2
  -4  -2  10 11131.3 993.141   6
  -4  -2   9 2608.80 531.930   6
  -4  -2   9 1385.87 366.755   3
   4   2  -9 2400.81 569.404   2
   4  -2  -9 2406.93 468.272   2
  -4  -2   8 210.516 295.294   6
  -4   2   8 1045.52 458.685   3
  -4  -2   8 791.268 383.021   3
   4  -2  -8 777.212 343.105   2
   4   2  -8 336.568 318.359   2
  -4  -2   7 837.647 375.956   6
  -4  -2   6 473.218 336.269   6
   4  -2  -6 187.134 214.548   3
  -4  -2   6 499.765 307.041   8
   4  -2  -6 582.074 143.618   1
  -4  -2   5 13570.7 975.570   6
  -4   2   5 13763.7 836.208   3
   4  -2  -5 12509.5 534.522   1
   4  -2  -5 13436.6 814.506   3
  -4  -2   5 12343.2 816.546   3
  -4  -2   5 12178.2 867.669   8
   4  -2  -4 1072.77 198.821   1
  -4   2   4 1500.88 333.611   3
  -4  -2   4 980.022 320.341   8
   4  -2  -4 880.454 231.540   3
   4   2  -4 1582.99 439.090   8
  -4  -2   4 1455.93 334.931   3
  -4  -2   4 849.124 130.756   1
   4  -2  -3 10334.3 815.720   6
  -4   2   3 10491.5 607.977   3
   4  -2  -3 10554.9 567.392   1
   4  -2  -3 9916.18 591.151   3
  -4  -2   3 10527.7 481.930   1
  -4  -2   3 9978.11 611.806   3
  -4  -2   3 10015.0 737.089   8
   4   2  -3 10107.6 790.405   8
   4  -2  -2 17437.4 990.652   6
  -4   2   2 18063.3 693.555   3
   4  -2  -2 18338.2 821.995   1
   4  -2  -2 17114.5 678.932   3
  -4  -2   2 18487.1 743.113   1
  -4   2   2 17734.3 1053.94   8
  -4  -2   2 16200.0 705.911   3
  -4  -2   2 17463.9 953.052   8
   4   2  -2 17237.4 1010.69   6
   4   2  -2 17642.1 1008.46   8
  -4   2   1 38691.6 1261.33   1
   4  -2  -1 39128.2 1445.46   6
  -4   2   1 41115.7 900.646   3
   4   2  -1 40360.4 1527.36   6
   4  -2  -1 42155.7 1334.35   1
   4  -2  -1 41136.7 917.848   3
  -4  -2   1 43123.5 1273.11   1
   4   2  -1 36766.8 1448.93   8
  -4   2   1 41250.5 1569.96   8
  -4  -2   1 41350.9 1457.46   8
  -4   2   0-307.893 294.462   6
  -4  -2   0 283.562 273.356   1
   4  -2   0-146.403 202.050   6
   4  -2   0-487.352 296.133   1
   4   2   0-109.960 205.409   6
   4  -2   0-142.757 115.435   3
  -4  -2   0-229.347 262.947   8
  -4   2   0-272.970 287.321   1
  -4  -2   0 94.2625 126.113   7
  -4   2  -1 6770.62 583.018   6
   4  -2   1 6712.01 596.234   6
  -4  -2  -1 5524.74 304.432   3
  -4   2  -1 6783.16 618.430   1
   4   2   1 7397.19 666.014   6
   4  -2   1 6769.79 623.146   1
  -4  -2  -1 8281.59 706.564   1
  -4  -2  -2 3317.65 508.645   1
  -4   2  -2 3574.44 482.192   1
  -4  -2  -2 2671.63 240.905   3
   4  -2   2 3032.18 403.767   6
   4  -2   2 3092.19 437.813   1
  -4   2  -2 3530.68 433.962   6
  -4   2  -3 1679.10 316.187   6
   4  -2   3 1418.10 300.466   6
  -4   2  -3 1399.02 405.991   1
  -4  -2  -3 1796.23 218.420   3
   4  -2   3 1039.58 127.329   3
  -4  -2  -3 1961.43 489.252   1
  -4   2  -4 6528.11 558.154   6
   4  -2   4 5977.46 528.824   6
  -4   2  -4 6331.13 709.371   1
   4  -2   4 5571.40 329.205   3
  -4  -2  -4 5994.00 375.275   3
  -4  -2  -4 7185.86 791.432   1
   4  -2   4 6740.04 763.438   8
   4   2   4 6049.82 448.407   7
  -4   2  -5 40100.2 1326.27   6
   4  -2   5 41624.7 1385.63   6
  -4   2  -5 42866.1 1815.88   1
   4  -2   5 40124.9 1022.38   3
  -4  -2  -5 40648.4 1094.32   3
  -4  -2  -5 42740.9 1849.27   1
  -4   2  -5 44015.1 1745.01   5
   4  -2   5 42095.8 1822.28   8
   4  -2   6 11291.4 1006.67   8
  -4   2  -6 11305.3 718.944   6
   4   2   6 10924.9 633.655   3
   4  -2   6 11629.3 739.662   6
  -4   2  -6 11496.4 985.726   1
   4  -2   6 11182.7 634.146   3
  -4  -2  -6 12386.5 675.296   3
  -4  -2  -6 12581.7 1063.05   1
  -4   2  -6 10726.9 916.895   5
  -4   2  -7 15274.1 832.891   6
  -4  -2  -7 16004.2 1096.48   6
   4  -2   7 15075.8 1199.89   8
   4   2   7 13988.4 774.036   3
  -4   2  -7 15834.6 1225.97   1
   4  -2   7 14470.5 847.198   6
   4  -2   7 14555.0 799.427   3
  -4  -2  -7 15722.2 1241.10   1
  -4  -2  -7 14686.3 803.521   3
  -4   2  -7 14115.5 1065.84   5
  -4  -2  -7 15199.1 1042.24   5
  -4   2  -8 6228.84 545.171   6
  -4  -2  -8 6018.18 709.399   6
   4   2   8 5458.21 576.110   3
   4  -2   8 6122.30 588.040   3
   4  -2   8 5693.44 539.286   6
  -4  -2  -8 5971.96 819.749   1
  -4   2  -8 5474.05 742.014   1
  -4   2  -8 6371.61 781.913   5
  -4  -2  -8 5651.98 548.076   3
  -4  -2  -8 6409.30 693.253   5
   4  -2   8 5709.79 794.880   8
  -4   2  -9 25259.6 1096.39   6
  -4  -2  -9 25782.1 1440.89   6
   4   2   9 22765.7 1178.88   3
  -4   2  -9 26323.7 1661.52   1
   4  -2   9 23043.3 1166.79   3
   4  -2   9 23006.9 1052.38   6
  -4  -2  -9 25006.2 1679.47   1
  -4   2  -9 23910.4 1462.13   5
  -4  -2  -9 22743.3 1299.29   5
  -4  -2 -10 2037.88 471.432   5
  -4   2 -10 2660.86 382.585   6
  -4  -2 -10 2544.10 537.295   6
   4   2  10 2903.60 513.410   3
  -4   2 -10 2608.34 679.533   1
  -4  -2 -10 2772.69 675.286   1
   4  -2  10 2117.73 449.213   3
  -4   2 -10 2043.42 507.504   5
  -4  -2 -11 10868.9 986.702   6
  -4   2 -11 10384.6 1184.23   1
   4  -2  11 8961.45 843.610   3
  -4  -2 -11 9080.86 1119.06   1
  -4   2 -11 9966.19 1025.53   5
  -4  -2 -11 7755.91 812.975   5
   4   2  11 7766.90 795.830   3
   4   2  12 7587.35 841.798   3
  -4   2 -12 8927.50 1134.16   1
   4  -2  12 8576.86 848.329   3
  -4  -2 -12 8723.26 1210.39   1
  -4   2 -12 10012.8 1066.75   5
  -4  -2 -12 9539.70 906.786   5
  -4  -2 -12 11608.0 1049.11   6
  -4  -2 -13 1880.18 602.244   1
  -4   2 -13 1207.72 577.911   1
   4   2  13 1567.72 538.725   3
   4  -2  13 193.264 399.667   3
  -4   2 -13 2309.81 573.894   5
  -4  -2 -14 590.596 545.900   1
  -4   2 -14 333.415 421.218   1
   4   2  14 20.7548 416.922   3
  -4   2 -14 1.30296 374.994   5
  -4   2 -15 496.154 504.356   1
  -4  -2 -15 884.973 633.564   1
   4  -3 -19 2767.66 783.723   2
   4  -3 -18-156.056 455.775   4
   4   3 -18 954.071 587.192   2
   4  -3 -18 1156.13 584.727   2
   4   3 -17 3492.48 886.003   4
  -4  -3  17 2644.26 831.015   3
   4  -3 -17 3816.61 850.861   2
   4   3 -17 2573.81 783.140   2
  -4   3  17 3204.00 829.347   3
   4  -3 -17 3288.18 833.697   4
   4   3 -16 3161.29 832.568   4
   4  -3 -16 3030.11 784.217   4
   4  -3 -16 3785.38 854.692   2
  -4   3  16 2097.78 719.748   3
   4   3 -16 3016.30 792.258   2
  -4  -3  16 1605.72 690.615   3
   4   3 -15 912.811 604.524   4
   4  -3 -15 1311.67 602.895   4
   4  -3 -15 372.363 390.992   2
  -4   3  15 249.450 491.327   3
   4   3 -15 609.872 515.086   2
  -4  -3  15 113.883 579.625   3
  -4  -3  14-62.4584 536.706   3
   4   3 -14 887.667 454.186   4
   4  -3 -14 1312.08 592.114   4
   4  -3 -14 874.544 487.296   2
  -4   3  14 472.174 464.946   3
   4   3 -14 1000.16 502.950   2
   4   3 -13 406.911 448.129   4
   4  -3 -13-480.624 443.708   4
   4  -3 -13-43.1379 351.338   2
  -4   3  13 945.205 593.217   3
   4   3 -13-44.4124 539.695   2
  -4  -3  13-1061.27 636.286   3
   4  -3 -12 21808.2 1401.39   2
   4   3 -12 19227.1 1457.37   2
  -4   3  12 21390.2 1558.87   3
  -4  -3  12 18294.4 1427.46   3
   4  -3 -12 18472.9 1449.54   4
   4   3 -12 20742.3 1613.41   4
   4   3 -11 29684.8 1734.92   2
  -4   3  11 33288.6 1825.96   3
  -4  -3  11 25745.5 1622.52   3
   4   3 -11 30429.9 1860.12   4
   4  -3 -11 30823.8 1560.27   2
  -4  -3  11 28125.9 1536.96   6
   4  -3 -10 60791.4 2077.87   2
  -4   3  10 64168.6 2378.78   3
   4   3 -10 54582.6 2264.29   2
   4   3 -10 60554.4 2488.34   4
  -4  -3  10 61814.4 2397.40   3
  -4  -3  10 53202.1 2045.03   6
  -4  -3   9 2627.26 519.512   6
  -4   3   9 3535.80 618.484   3
   4  -3  -9 3539.06 512.192   2
  -4  -3   9 3092.88 614.946   3
   4   3  -9 3904.28 660.254   2
  -4  -3   8 2223.81 477.782   6
  -4   3   8 3662.33 617.710   3
  -4  -3   8 2809.93 559.984   3
   4  -3  -8 3338.00 491.238   2
   4   3  -8 2826.71 584.848   2
  -4  -3   7 14048.1 936.756   8
  -4  -3   7 13771.5 1027.61   6
  -4  -3   6 1115.90 395.125   6
  -4  -3   6 1265.61 340.167   8
   4   3  -5 33542.0 1416.07   8
   4  -3  -5 31626.4 1257.94   3
  -4  -3   5 32427.1 1496.42   6
  -4  -3   5 33337.6 1355.38   8
   4  -3  -5 30075.7 970.920   1
   4  -3  -4 28453.3 988.966   1
  -4   3   4 27763.4 1106.79   3
   4  -3  -4 28212.8 1100.94   3
  -4  -3   4 26154.1 1114.96   3
  -4  -3   4 28288.2 1218.54   8
   4   3  -4 25772.0 1204.64   8
   4  -3  -3 1192.05 243.681   1
  -4   3   3 1145.30 268.798   3
   4  -3  -3 706.541 225.807   3
   4   3  -3 659.826 289.270   8
  -4  -3   3 826.033 253.253   8
   4  -3  -2 98454.5 2418.28   6
  -4   3   2 99650.9 1770.02   3
   4  -3  -2 102459. 2074.90   1
   4  -3  -2 95699.1 1792.52   3
  -4  -3   2 98412.1 2223.06   8
   4   3  -2 92920.8 2236.56   8
   4  -3  -1 96591.0 2339.15   6
   4   3  -1 93438.9 2273.99   8
   4  -3  -1 93559.9 1602.49   3
   4  -3  -1 98916.0 2155.34   1
  -4   3   1 104974. 2462.03   5
  -4  -3   1 102935. 2285.95   8
  -4   3   1 98784.0 1434.96   7
  -4   3   0 18930.9 990.964   1
   4  -3   0 18865.6 1003.45   6
   4  -3   0 21464.4 678.815   3
   4  -3   0 21071.7 1047.58   1
  -4  -3   0 20569.8 762.614   7
  -4   3   0 19974.0 1011.79   6
   4  -3   1 23706.6 1069.62   6
   4  -3   1 19634.8 620.269   3
   4  -3   1 24344.5 1178.38   1
  -4   3  -1 24585.2 1157.28   1
  -4   3  -1 23254.9 1054.10   6
   4  -3   2 30668.8 1195.31   6
   4  -3   2 32539.8 1502.19   8
  -4  -3  -2 33000.6 889.425   3
  -4   3  -2 33346.0 1413.88   1
   4  -3   2 27333.3 683.106   3
  -4   3  -2 32335.4 1179.35   6
   4  -3   3 8091.71 606.743   6
   4  -3   3 8165.19 810.521   8
  -4   3  -3 7573.02 748.653   1
  -4  -3  -3 6703.82 459.371   3
  -4   3  -3 7663.13 573.139   6
  -4   3  -4 50544.3 1429.81   6
   4  -3   4 53551.4 2014.67   8
   4  -3   4 48114.3 1441.12   6
  -4   3  -4 50613.6 1898.96   1
  -4  -3  -4 48902.8 1259.99   3
   4  -3   4 49361.2 1081.13   3
  -4  -3  -4 55715.8 2066.12   1
   4   3   4 51509.2 1398.30   7
  -4   3  -5 327.838 187.127   6
  -4   3  -5 139.117 331.667   1
  -4   3  -5 109.480 329.212   5
  -4  -3  -5 372.412 467.857   1
  -4  -3  -5 29.6839 277.045   6
   4  -3   5 370.055 208.259   6
  -4  -3  -5 264.948 191.223   3
   4  -3   5 432.855 199.730   3
   4  -3   5 207.391 348.128   8
   4   3   5 275.519 238.889   7
  -4   3  -6 21511.0 917.128   6
  -4  -3  -6 22113.0 1325.98   6
  -4   3  -6 22155.6 1391.69   1
   4  -3   6 20650.6 928.983   6
  -4  -3  -6 21987.8 962.263   3
   4  -3   6 22729.1 897.449   3
  -4   3  -6 22521.1 1310.69   5
  -4  -3  -6 24273.0 1510.71   1
   4  -3   6 22593.2 1390.13   8
   4  -3   7 2853.59 371.383   3
  -4   3  -7 2248.92 510.117   5
  -4   3  -7 3121.64 366.104   6
  -4   3  -7 2657.06 549.612   1
   4   3   7 2374.85 400.365   3
  -4  -3  -7 2380.89 518.602   6
   4  -3   7 2123.31 328.986   6
  -4  -3  -7 2579.21 335.599   3
  -4  -3  -7 3319.19 570.163   5
   4  -3   7 2331.10 579.788   8
  -4  -3  -7 2905.01 678.045   1
  -4   3  -8 1626.24 282.395   6
  -4   3  -8 1155.38 474.990   1
   4   3   8 948.642 331.076   3
  -4  -3  -8 1648.49 469.743   6
   4  -3   8 1580.61 285.766   6
  -4  -3  -8 1585.55 564.550   1
  -4   3  -8 1439.64 465.904   5
   4  -3   8 1255.90 457.983   8
  -4  -3  -8 1850.66 450.528   5
   4  -3   8 1737.18 386.059   3
  -4  -3  -8 1677.73 336.573   3
  -4   3  -9 26098.4 977.188   6
   4   3   9 22799.9 1209.40   3
  -4  -3  -9 27478.4 1541.25   6
  -4   3  -9 28002.2 1750.97   1
   4  -3   9 25115.7 1243.79   3
  -4  -3  -9 29078.9 1847.87   1
  -4   3  -9 28480.6 1631.30   5
  -4  -3  -9 25499.1 1358.20   5
   4  -3   9 29022.5 1715.38   8
  -4  -3 -10 4930.54 820.797   1
  -4   3 -10 5162.60 836.916   1
  -4  -3 -10 5841.08 774.083   6
   4   3  10 4773.28 628.252   3
  -4   3 -10 5837.19 828.772   5
   4  -3  10 5226.35 635.327   3
  -4  -3 -10 5289.59 647.660   5
   4  -3  10 6894.77 954.752   8
   4   3  11 21916.9 1349.45   3
  -4  -3 -11 25499.0 1545.47   6
  -4   3 -11 22291.1 1668.05   1
   4  -3  11 22404.9 1315.51   3
  -4  -3 -11 22154.8 1762.32   1
  -4   3 -11 24907.3 1601.60   5
  -4  -3 -11 22855.1 1311.96   5
  -4   3 -12 1449.36 495.047   1
  -4  -3 -12 2475.97 533.547   6
   4   3  12 1710.65 490.498   3
  -4  -3 -12 2150.82 682.185   1
  -4   3 -12 2913.47 655.930   5
   4  -3  12 2217.28 481.784   3
  -4  -3 -12 2303.11 469.944   5
  -4   3 -13 1321.06 583.586   1
  -4  -3 -13 1896.24 522.652   6
   4   3  13 1699.06 519.800   3
  -4  -3 -13 829.766 589.330   1
   4  -3  13 1627.30 520.666   3
  -4   3 -13 2227.61 556.400   5
  -4   3 -14 3051.30 775.427   1
  -4  -3 -14 1911.86 661.797   1
   4   3  14 2720.27 671.997   3
  -4   3 -14 3180.52 671.195   5
  -4   3 -15-417.831 507.103   1
  -4  -3 -15 156.010 526.063   1
  -4   3 -15 734.361 461.330   5
   4  -4 -18 6443.99 1142.42   4
   4   4 -17 3609.53 899.597   4
   4  -4 -17 4214.98 880.379   4
   4  -4 -17 4299.36 828.883   2
  -4   4  17 4003.84 921.006   3
   4   4 -17 3154.93 842.961   2
  -4  -4  17 3136.68 824.790   3
   4   4 -16 7385.26 1208.14   4
   4  -4 -16 7941.03 1042.10   2
   4  -4 -16 5973.43 1007.00   4
  -4   4  16 5893.37 1034.60   3
   4   4 -16 6690.38 1097.83   2
  -4  -4  16 5634.76 1016.15   3
   4   4 -15 37521.6 2317.30   2
  -4   4  15 33923.7 2162.65   3
   4  -4 -15 38762.9 2116.64   2
  -4  -4  15 31140.3 2130.99   3
   4   4 -15 33048.1 2300.85   4
   4  -4 -15 29242.0 2014.99   4
   4   4 -14 2069.62 649.710   4
   4  -4 -14 2122.09 641.963   4
   4  -4 -14 2040.43 555.503   2
  -4   4  14 2728.68 760.391   3
   4   4 -14 2763.97 764.608   2
  -4  -4  14 1423.70 589.908   3
   4   4 -13-69.9026 409.635   4
   4  -4 -13 675.027 524.228   4
  -4  -4  13-776.352 575.975   3
   4  -4 -13 83.1888 333.769   2
  -4   4  13 79.8613 469.034   3
   4   4 -13-453.562 461.378   2
   4  -4 -12 16736.3 1205.35   2
   4   4 -12 15135.5 1363.23   2
  -4   4  12 17583.4 1424.07   3
   4  -4 -12 15433.6 1336.88   4
  -4  -4  12 16846.7 1428.17   3
   4   4 -12 16102.7 1468.17   4
  -4  -4  12 14460.2 1116.60   6
  -4  -4  11 885.271 377.514   6
   4   4 -11 1076.13 552.371   4
  -4   4  11 719.697 511.718   3
   4  -4 -11 2346.23 537.289   2
   4   4 -11 324.653 406.831   2
  -4  -4  11 1304.95 564.561   3
   4   4 -10 3794.56 785.321   4
  -4   4  10 4249.27 757.698   3
   4  -4 -10 3364.73 533.937   2
  -4  -4  10 3219.92 581.718   6
   4   4 -10 3179.55 653.508   2
  -4  -4  10 4097.88 754.773   3
  -4  -4   9 1103.71 370.160   6
   4  -4  -9 2057.82 410.938   2
  -4   4   9 1661.44 466.424   3
  -4  -4   9 1242.65 419.887   3
   4   4  -9 2061.66 539.476   2
  -4  -4   8 196.994 312.716   6
  -4   4   8 164.160 370.247   3
  -4  -4   8 102.385 70.6709   1
  -4  -4   8 68.8253 353.017   3
  -4  -4   8 93.5995 248.613   8
   4  -4  -8 200.438 256.026   2
   4   4  -8 325.525 383.887   2
  -4  -4   7 2154.76 478.906   6
  -4   4   7 2060.13 436.042   3
  -4  -4   7 1140.09 137.478   1
  -4  -4   7 2140.86 415.692   8
  -4  -4   7 2060.67 470.269   3
   4  -4  -7 2531.29 401.291   2
  -4  -4   6 88.5860 304.715   6
  -4  -4   6-306.755 246.331   8
   4   4  -6 15.8159 253.698   8
  -4  -4   6-29.9816 81.7021   1
  -4  -4   5 48299.9 1824.02   6
   4  -4  -5 46920.3 1602.91   3
   4   4  -5 51677.4 1691.99   8
  -4  -4   5 49160.7 1610.12   8
  -4  -4   4 1673.01 419.742   6
  -4   4   4 2331.35 393.589   3
   4  -4  -4 2140.04 331.075   1
   4  -4  -4 1829.81 348.898   3
  -4   4   4 3074.59 468.562   5
   4   4  -4 2285.71 398.489   8
  -4  -4   4 2049.92 348.084   8
   4  -4  -3 11649.7 745.461   1
  -4   4   3 11999.8 704.804   3
   4   4  -3 11039.4 753.370   8
   4  -4  -3 12068.1 743.147   3
  -4   4   3 12704.2 854.016   5
  -4  -4   3 10902.6 747.420   8
   4  -4  -2 27900.7 1309.09   6
   4  -4  -2 28066.4 1148.98   1
   4  -4  -2 26170.9 984.870   3
  -4   4   2 28502.8 1287.71   5
   4   4  -2 27286.9 1172.52   8
  -4  -4   2 26395.0 1124.88   8
  -4   4   2 27241.9 908.813   7
   4  -4  -1 16795.5 975.285   6
   4  -4  -1 17452.4 944.464   1
   4  -4  -1 16638.3 745.388   3
  -4   4   1 17510.7 1026.97   5
   4   4  -1 15446.6 918.453   8
  -4   4   0 250.660 217.171   6
   4  -4   0 396.108 252.273   6
   4  -4   0 108.688 218.416   1
   4  -4   0-142.663 183.051   3
   4  -4   0 393.919 364.740   8
  -4  -4   0 370.419 190.594   7
   4  -4   1-62.7102 324.822   8
  -4   4  -1-98.6842 218.518   6
   4  -4   1-125.243 178.364   6
   4  -4   1 428.704 200.243   3
  -4  -4  -1 118.394 146.934   7
  -4   4  -1 75.7732 266.484   1
   4  -4   2 3787.53 439.279   6
  -4  -4  -2 3995.42 390.454   3
  -4   4  -2 4333.73 568.509   1
   4  -4   2 3255.63 490.727   8
   4  -4   2 3353.69 284.531   7
  -4   4  -2 3984.72 444.904   6
  -4   4  -3-183.144 194.851   6
   4  -4   3 128.413 184.213   6
  -4  -4  -3 68.0064 322.773   6
  -4  -4  -3 64.6931 157.859   3
  -4   4  -3 63.0602 308.356   1
   4  -4   3-604.295 450.158   8
   4  -4   4 130.340 162.169   6
  -4  -4  -4-441.728 377.855   6
  -4  -4  -4 478.737 210.373   3
  -4   4  -4 126.962 170.388   6
   4  -4   4 91.2118 370.608   8
  -4   4  -4-33.8938 342.165   1
   4   4   4 75.8439 228.264   7
  -4   4  -5 4365.19 656.163   1
   4  -4   5 4849.04 442.570   6
  -4  -4  -5 5392.04 506.380   3
  -4  -4  -5 4538.34 664.964   6
  -4   4  -5 6500.01 740.927   5
   4  -4   5 4682.20 414.579   3
   4  -4   5 5442.12 710.556   8
   4   4   5 5110.87 544.418   7
  -4   4  -5 4929.03 443.113   6
  -4   4  -6 48716.8 2057.81   1
  -4  -4  -6 47368.9 1941.98   6
   4  -4   6 42722.8 1265.92   6
  -4  -4  -6 41522.1 1439.47   3
   4  -4   6 44797.8 1334.71   3
  -4   4  -6 48846.7 1984.99   5
   4   4   6 43916.7 1557.17   7
   4  -4   6 46037.4 1971.70   8
  -4   4  -6 43663.9 1217.72   6
  -4   4  -7 31008.9 1707.54   1
  -4  -4  -7 26997.5 1531.08   6
   4  -4   7 25818.0 932.597   6
  -4  -4  -7 27152.2 1223.19   3
   4  -4   7 30094.1 1190.97   3
  -4   4  -7 29862.2 1602.81   5
  -4  -4  -7 31262.1 1830.05   1
   4  -4   7 30114.6 1664.93   8
  -4   4  -7 26971.1 921.784   6
   4   4   8 22864.3 1196.27   3
  -4   4  -8 26924.9 1683.27   1
  -4  -4  -8 22434.5 1429.55   6
   4  -4   8 20424.8 803.604   6
   4  -4   8 23187.0 1117.67   3
  -4   4  -8 25412.1 1535.18   5
  -4  -4  -8 23409.4 1276.07   5
  -4  -4  -8 27362.6 1782.36   1
   4  -4   8 26970.7 1594.83   8
  -4   4  -8 21428.1 785.752   6
  -4   4  -9 6833.13 899.181   1
  -4  -4  -9 7746.15 1003.32   1
  -4  -4  -9 6657.92 824.910   6
   4  -4   9 7482.93 698.346   3
  -4   4  -9 8430.12 964.205   5
   4   4   9 6087.68 672.504   3
  -4  -4  -9 6881.79 725.874   5
   4  -4   9 8363.28 951.983   8
   4  -4  10 856.485 368.718   3
  -4   4 -10 543.828 429.666   1
  -4  -4 -10 1362.73 491.434   6
   4   4  10 327.314 319.798   3
  -4   4 -10 538.508 426.413   5
  -4  -4 -10 845.201 485.040   1
  -4  -4 -10 277.284 267.960   5
   4  -4  10 237.910 422.928   8
   4  -4  11 1268.64 554.031   8
  -4   4 -11 1261.11 529.976   1
  -4  -4 -11 712.390 550.309   1
   4   4  11 1398.04 476.481   3
  -4  -4 -11 1813.88 529.252   6
  -4   4 -11 1413.32 488.194   5
  -4  -4 -11 1031.22 355.052   5
   4  -4  11 905.427 351.264   3
  -4   4 -12 3944.73 841.641   1
   4   4  12 2718.07 584.101   3
  -4  -4 -12 4532.49 779.114   6
  -4   4 -12 4043.14 791.451   5
   4  -4  12 3192.29 596.402   3
   4  -4  12 4133.95 803.609   8
  -4  -4 -12 4238.12 848.568   1
  -4   4 -13 1065.81 500.868   1
   4   4  13 264.675 377.976   3
  -4  -4 -13 332.936 398.499   6
  -4   4 -13 428.323 456.937   5
  -4  -4 -13 432.050 488.651   1
   4  -4  13-782.785 399.707   3
   4  -4  13 1019.85 570.781   8
   4   4  14 4998.61 808.732   3
  -4  -4 -14 6228.26 890.514   6
  -4  -4 -14 5927.04 1112.94   1
  -4   4 -14 5239.22 860.256   5
   4  -4  14 6164.93 1007.84   8
  -4   4 -14 5226.29 941.047   1
  -4  -4 -15 3084.20 833.996   1
  -4   4 -15 2935.79 659.878   5
   4  -4  15 3153.87 822.935   8
  -4   4 -15 2110.85 671.484   1
   4  -4  16 840.807 595.664   8
   4  -5 -18 1024.39 449.145   4
   4  -5 -17-23.9918 434.891   4
  -4  -5  17 481.600 553.790   3
   4   5 -17 1140.62 589.638   4
  -4   5  17 1558.50 709.626   3
   4   5 -17 1014.22 488.960   2
   4   5 -16-102.601 535.998   4
   4  -5 -16-282.566 436.298   4
   4  -5 -16 519.476 423.465   2
  -4   5  16 201.837 514.144   3
   4   5 -16 636.318 536.537   2
  -4  -5  16-958.919 654.264   3
   4   5 -15 13767.2 1514.18   2
   4  -5 -15 12583.1 1355.97   4
  -4   5  15 14070.1 1450.54   3
  -4  -5  15 11434.1 1364.66   3
   4   5 -15 14167.0 1573.10   4
   4  -5 -15 15802.2 1351.33   2
   4  -5 -14 2015.39 601.991   4
   4  -5 -14 1695.03 509.238   2
  -4   5  14 1311.42 657.312   3
   4   5 -14 1502.52 633.558   2
  -4  -5  14 874.032 467.531   3
   4   5 -14 2423.79 692.699   4
   4  -5 -13 18035.6 1264.82   2
   4   5 -13 18734.9 1568.65   2
  -4   5  13 18297.4 1505.29   3
  -4  -5  13 19311.4 1576.56   3
   4   5 -13 15136.2 1462.33   4
   4  -5 -13 16768.8 1429.52   4
  -4  -5  12 684.146 391.741   6
   4   5 -12 1954.17 701.778   4
   4  -5 -12 1736.73 611.930   4
  -4   5  12 712.423 462.102   3
   4  -5 -12 858.335 402.902   2
   4   5 -12 450.239 415.300   2
  -4  -5  12 2248.96 669.568   3
   4  -5 -11 41414.1 1709.42   2
  -4   5  11 39721.5 2022.26   3
   4   5 -11 39637.1 2097.97   2
  -4  -5  11 40122.2 2103.59   3
  -4   5  11 32650.9 983.338   5
   4   5 -11 37722.7 2099.70   4
  -4  -5  11 35794.4 1691.80   6
  -4  -5  10 4510.10 669.363   6
   4   5 -10 5560.23 895.164   4
   4  -5 -10 5394.26 626.665   2
  -4   5  10 4437.08 724.762   3
  -4   5  10 4705.29 429.927   5
   4   5 -10 4587.34 762.495   2
  -4  -5  10 3836.92 706.952   3
  -4  -5   9 1363.17 438.134   6
   4   5  -9 2793.91 634.385   4
  -4  -5   9 1422.55 210.853   1
  -4   5   9 1716.23 471.452   3
   4  -5  -9 1991.48 362.401   2
  -4   5   9 1916.54 318.991   5
   4   5  -9 1620.31 472.835   2
  -4  -5   9 2093.49 484.016   3
  -4  -5   8 44131.0 1599.93   8
  -4   5   8 46964.6 1902.70   3
   4  -5  -8 45955.6 1477.20   2
   4   5  -8 47211.3 2060.65   2
  -4   5   8 45506.6 1401.76   5
  -4  -5   8 46560.6 1947.82   3
  -4  -5   8 44745.3 1850.20   6
  -4  -5   7 2774.57 271.910   1
  -4  -5   7 4047.68 630.895   6
   4  -5  -7 3874.13 446.181   2
  -4   5   7 3417.69 537.019   3
  -4   5   7 4254.55 477.823   5
  -4  -5   7 4016.44 505.771   8
  -4  -5   7 3470.20 565.967   3
  -4  -5   6 30141.5 1501.19   6
   4   5  -6 28783.7 1213.53   8
  -4  -5   6 31411.0 1264.92   8
  -4   5   6 33332.8 1279.53   5
  -4  -5   6 30623.1 1474.00   3
  -4  -5   5 19912.9 1234.29   6
  -4   5   5 20649.5 1039.31   5
   4   5  -5 18659.1 992.320   8
  -4  -5   5 18416.5 936.519   8
  -4  -5   4 13402.4 1003.07   6
   4  -5  -4 14861.3 1117.98   8
   4  -5  -4 13963.0 904.410   3
  -4   5   4 15219.9 927.388   5
   4   5  -4 14867.5 875.761   8
  -4  -5   4 13503.3 800.374   8
  -4  -5   3 532.178 360.821   6
  -4   5   3 106.068 231.252   3
   4  -5  -3 230.523 250.258   3
   4  -5  -3 227.519 195.993   1
  -4   5   3 2.68253 256.298   5
   4  -5  -3-732.864 471.368   8
   4   5  -3-205.974 286.261   8
  -4  -5   3-90.6332 212.669   8
  -4   5   3 225.597 224.343   7
   4  -5  -2 106693. 2468.28   1
   4  -5  -2 103648. 2182.39   3
  -4   5   2 105418. 2492.65   5
   4  -5  -2 103831. 2791.31   8
   4   5  -2 99462.6 2236.49   8
  -4   5   2 105893. 2009.21   7
   4  -5  -1 138721. 2928.57   6
   4  -5  -1 138485. 2888.56   1
   4  -5  -1 140840. 2461.70   3
  -4   5   1 143842. 2998.66   5
   4   5  -1 141245. 2739.58   8
   4  -5  -1 139220. 3204.31   8
   4  -5   0 48303.1 1624.34   6
   4  -5   0 48421.4 1852.65   8
   4  -5   0 47143.7 1346.59   3
  -4   5   0 48566.7 1754.99   5
  -4  -5   0 45613.9 1410.54   7
   4  -5   1 64052.8 1817.59   6
   4  -5   1 65935.2 2175.35   8
   4  -5   1 65116.8 1543.90   3
  -4  -5  -1 65744.1 1709.14   7
  -4   5  -1 65138.1 1797.66   6
   4  -5   2 7338.80 593.921   6
  -4  -5  -2 7195.36 571.409   3
   4  -5   2 6844.24 442.024   7
   4  -5   2 7913.29 790.797   8
  -4   5  -2 7540.69 603.869   6
  -4   5  -3 10545.5 901.457   1
   4  -5   3 10067.1 661.454   6
  -4  -5  -3 10056.6 693.631   3
   4  -5   3 11536.9 960.992   8
   4  -5   3 11694.7 604.430   7
  -4   5  -3 10957.9 679.045   6
  -4   5  -4 346.796 197.962   6
   4  -5   4 16.3751 165.212   6
  -4  -5  -4-36.8303 346.044   6
  -4  -5  -4 71.1158 187.430   3
  -4   5  -4 719.320 385.139   1
   4  -5   4 415.514 378.182   8
   4   5   4 45.7971 252.007   7
  -4   5  -5 1574.28 266.709   6
  -4   5  -5 1486.02 458.344   1
   4  -5   5 1550.31 267.791   6
  -4  -5  -5 1414.59 438.282   6
  -4  -5  -5 2516.46 411.314   3
  -4   5  -5 1311.51 408.704   5
   4  -5   5 2466.84 553.138   8
   4   5   5 1837.33 389.646   7
  -4   5  -6 663.918 178.566   6
  -4  -5  -6 1062.22 417.229   6
   4  -5   6 602.717 183.037   6
  -4  -5  -6 1534.14 375.144   3
  -4   5  -6 1215.66 458.072   5
  -4   5  -6 1778.42 485.043   1
   4  -5   6 1477.24 511.431   8
   4  -5   6 556.675 221.848   3
   4   5   6 1182.28 380.860   7
  -4  -5  -7 7191.30 879.302   6
   4  -5   7 4422.63 343.373   6
  -4   5  -7 6813.74 882.258   5
   4  -5   7 6274.94 582.689   3
   4  -5   7 6648.43 859.966   8
  -4   5  -7 6774.96 874.682   1
   4   5   7 5971.41 666.581   7
  -4   5  -7 4621.02 364.165   6
  -4  -5  -8-50.3839 308.831   6
  -4   5  -8 394.703 429.494   5
   4  -5   8-116.609 282.066   3
   4  -5   8-113.403 389.598   8
  -4   5  -8-447.975 466.871   1
   4   5   8 163.687 312.268   7
  -4   5  -8 9.32871 87.5496   6
   4   5   9 3144.34 561.408   3
  -4  -5  -9 3653.74 684.878   6
   4  -5   9 3929.04 689.637   8
  -4   5  -9 4360.27 743.945   5
  -4  -5  -9 5324.29 945.235   1
  -4  -5  -9 3528.64 558.838   5
   4  -5   9 2804.04 511.528   3
  -4   5  -9 3662.41 695.921   1
  -4  -5 -10 619.488 262.126   5
   4   5  10 99.5614 404.192   3
  -4  -5 -10 1173.90 470.641   6
  -4   5 -10 1453.50 513.097   5
  -4  -5 -10 2087.98 679.234   1
   4  -5  10 373.253 326.542   3
   4  -5  10 664.449 368.989   8
  -4   5 -10 259.846 427.372   1
   4   5  11-270.302 365.414   3
  -4  -5 -11 677.558 489.694   6
  -4   5 -11 170.033 386.355   5
  -4  -5 -11 647.656 356.014   5
   4  -5  11 8.40540 309.649   3
   4  -5  11-10.3796 387.259   8
  -4   5 -11-864.399 632.232   1
  -4  -5 -11-203.084 518.378   1
  -4   5 -12 17094.9 1570.28   1
   4   5  12 15582.6 1241.38   3
  -4  -5 -12 19168.6 1511.52   6
   4  -5  12 15582.0 1183.38   3
  -4   5 -12 17782.5 1480.83   5
  -4  -5 -12 18373.6 1725.59   1
   4  -5  12 20745.4 1617.97   8
  -4   5 -13 27699.5 2009.85   1
   4   5  13 26140.6 1651.32   3
  -4  -5 -13 32549.5 1980.85   6
   4  -5  13 26026.5 1611.35   3
  -4   5 -13 28107.3 1906.07   5
  -4  -5 -13 30601.9 2254.95   1
   4  -5  13 32213.4 2074.88   8
   4   5  14 3928.25 704.911   3
  -4  -5 -14 4955.76 858.457   6
  -4   5 -14 3777.87 786.298   5
  -4  -5 -14 3837.22 959.918   1
  -4   5 -14 4845.84 998.575   1
   4  -5  14 4153.05 905.082   8
   4  -5  15 684.364 589.467   8
  -4   5 -15 247.429 429.362   1
   4  -5  16-494.032 602.626   8
   4  -6 -18-889.441 649.095   4
   4   6 -17 793.448 653.279   4
   4  -6 -17 182.646 425.177   4
   4   6 -17-27.4802 503.892   2
   4   6 -16 3118.56 846.044   4
   4  -6 -16 2693.93 692.388   4
  -4  -6  16 2425.57 794.710   3
  -4   6  16 2168.28 682.488   3
   4   6 -16 3532.94 871.693   2
   4   6 -15 660.893 539.045   4
   4  -6 -15 1328.52 606.594   4
  -4   6  15 663.031 595.396   3
   4   6 -15 952.134 632.048   2
   4  -6 -14 9443.04 985.386   2
   4   6 -14 6444.74 1049.10   4
   4  -6 -14 7176.96 988.466   4
   4   6 -14 10215.9 1269.11   2
  -4   6  14 7284.76 1065.38   3
  -4  -6  14 8526.36 1215.48   3
   4   6 -13 1581.50 595.009   4
   4  -6 -13 2157.34 618.310   4
   4  -6 -13 2319.80 542.777   2
  -4   6  13 1098.63 502.863   3
   4   6 -13 798.543 429.851   2
  -4  -6  13 2624.15 742.642   3
  -4  -6  13 1802.34 446.609   6
   4  -6 -12 19006.9 1203.82   2
   4   6 -12 16634.7 1484.68   2
  -4   6  12 17524.7 1438.38   3
   4  -6 -12 16008.4 1345.85   4
  -4  -6  12 17665.9 1527.29   3
   4   6 -12 16082.1 1449.44   4
  -4  -6  12 14632.0 1121.96   6
  -4  -6  11 731.494 349.615   6
   4   6 -11 1441.52 586.005   4
   4   6 -11 231.217 459.220   2
  -4   6  11-120.886 552.151   3
   4  -6 -11 940.007 321.138   2
  -4   6  11 810.198 158.324   5
  -4  -6  11 772.182 485.935   3
   4  -6 -10 7470.67 692.663   2
  -4   6  10 5599.75 785.061   3
  -4   6  10 5519.66 421.985   5
   4   6 -10 6478.18 940.176   2
   4   6 -10 7245.04 972.758   4
  -4  -6  10 6454.01 901.608   3
  -4  -6  10 6089.18 755.951   6
   4   6  -9 2241.28 645.003   4
   4   6  -9 1884.86 555.527   2
  -4   6   9 483.946 451.245   3
  -4  -6   9 587.905 303.056   6
  -4  -6   9 1260.45 241.602   1
   4  -6  -9 2066.30 374.997   2
  -4   6   9 701.733 215.345   5
  -4  -6   9 1322.16 360.857   8
  -4  -6   9 999.054 406.169   3
  -4  -6   8 39138.3 1759.18   6
  -4  -6   8 38322.7 1455.84   8
  -4  -6   8 32483.2 1038.02   1
   4  -6  -8 40665.0 1341.37   2
  -4   6   8 41002.9 1813.28   3
   4   6  -8 42822.0 2042.29   2
  -4   6   8 38313.4 1249.96   5
  -4  -6   8 37909.8 1845.80   3
  -4  -6   7 8760.61 544.031   1
  -4   6   7 11982.3 957.214   3
   4  -6  -7 10549.2 647.717   2
  -4   6   7 10052.9 680.536   5
  -4  -6   7 9435.07 701.398   8
  -4  -6   7 9505.24 903.971   6
  -4  -6   7 8786.05 889.032   3
  -4  -6   6 60530.2 2177.34   6
  -4   6   6 63403.7 2082.01   3
  -4   6   6 64051.5 1761.82   5
  -4  -6   6 60227.5 1664.71   8
  -4   6   5 850.131 281.062   5
  -4  -6   5 783.849 400.154   6
   4  -6  -5 1793.37 576.875   8
   4   6  -5 913.464 288.378   8
  -4  -6   5 614.359 218.666   8
  -4  -6   4 72684.9 2327.29   6
  -4   6   4 76097.9 2047.19   5
   4   6  -4 73668.0 1875.26   8
   4  -6  -4 74135.6 2429.41   8
  -4  -6   4 72405.9 1764.08   8
  -4  -6   3 23453.5 1345.65   6
   4  -6  -3 22204.1 1151.77   3
  -4   6   3 24324.0 1206.74   5
   4  -6  -3 23311.6 1402.48   8
   4   6  -3 24668.2 1078.74   8
  -4   6   3 23391.4 1051.96   7
  -4  -6   2 29892.0 1529.25   6
   4   6  -2 28626.6 1167.07   8
   4  -6  -2 30912.8 1279.24   3
  -4   6   2 30853.2 1371.43   5
   4  -6  -2 28996.8 1510.69   8
  -4   6   2 31097.7 1172.45   7
   4  -6  -1 20968.6 1008.99   3
  -4   6   1 21464.5 1193.90   5
   4  -6  -1 20760.8 1268.48   8
   4   6  -1 22459.9 1073.41   8
   4  -6   0 6075.92 618.059   6
   4  -6   0 6232.40 563.496   3
  -4   6   0 5593.24 652.297   5
   4  -6   0 5051.13 677.392   8
  -4  -6   0 5122.51 520.033   7
   4  -6   1 6110.63 588.374   6
   4  -6   1 5792.37 530.550   3
  -4   6  -1 7504.87 772.734   5
   4  -6   1 7575.26 813.130   8
  -4  -6  -1 6510.13 601.755   7
   4  -6   2 663.195 240.458   6
  -4  -6  -2 398.588 209.696   3
  -4   6  -2 487.641 333.014   5
   4  -6   2 448.183 346.131   8
   4  -6   2-198.711 217.373   7
   4  -6   3 805.536 253.514   7
   4  -6   3 396.068 203.986   6
  -4  -6  -3 210.428 338.730   6
  -4  -6  -3 716.626 279.120   3
  -4   6  -3-231.850 390.791   5
   4  -6   3 174.585 359.460   8
   4  -6   4 817.291 243.248   6
  -4  -6  -4 442.029 389.122   6
  -4  -6  -4 292.700 213.323   3
  -4   6  -4 539.448 336.081   5
   4  -6   4 335.610 346.928   8
  -4   6  -4 535.915 356.202   1
   4  -6   5 120.345 148.535   6
  -4  -6  -5 190.322 387.534   6
  -4   6  -5 102.755 319.610   1
  -4   6  -5 268.918 343.801   5
   4  -6   5-105.874 360.263   8
   4   6   5-39.4330 313.698   7
  -4   6  -6 103117. 3108.12   1
  -4  -6  -6 105959. 3107.02   6
  -4   6  -6 107291. 3144.56   5
   4  -6   6 109062. 3048.20   8
   4   6   6 104711. 2696.23   7
  -4   6  -7 2370.66 619.170   1
   4  -6   7 2015.98 533.735   8
  -4  -6  -7 2806.03 677.692   6
   4  -6   7 970.419 155.073   6
  -4   6  -7 2294.76 581.145   5
   4  -6   7 1860.02 415.500   3
   4   6   7 1986.71 525.056   7
  -4   6  -8 19896.2 1469.42   1
  -4  -6  -8 18664.0 1407.24   6
  -4   6  -8 21222.0 1501.22   5
   4  -6   8 18992.4 1092.57   3
   4  -6   8 21850.1 1446.82   8
   4   6   8 18650.8 1225.72   7
  -4  -6  -9-955.702 449.086   6
  -4   6  -9 198.337 372.424   5
   4  -6   9-5.56910 285.927   3
  -4   6  -9-130.151 376.005   1
   4  -6   9-5.97968 369.947   8
   4   6   9-499.957 413.758   7
  -4  -6 -10 1483.33 557.666   6
  -4   6 -10 1961.70 591.535   5
   4  -6  10 1700.51 475.768   3
  -4  -6 -10 1554.04 416.210   5
  -4   6 -10 1338.76 476.454   1
   4  -6  10 1878.96 516.525   8
   4   6  10 1367.32 444.113   7
  -4  -6 -10 2096.19 778.220   1
  -4  -6 -11 2715.93 820.913   1
   4   6  11 1270.01 378.546   3
   4  -6  11 2430.91 523.505   3
   4  -6  11 2328.65 599.744   8
  -4  -6 -11 3235.35 705.532   6
  -4   6 -11 2753.07 683.822   5
  -4   6 -11 1820.10 593.514   1
  -4  -6 -12 452.852 597.441   1
   4   6  12-601.135 474.296   3
  -4  -6 -12 306.823 369.119   6
  -4   6 -12 529.522 463.113   5
   4  -6  12-743.325 473.532   8
   4  -6  12-306.407 366.114   3
  -4   6 -12-430.403 517.041   1
   4   6  13-1022.93 576.187   3
  -4  -6 -13 251.046 350.754   6
  -4   6 -13 444.074 387.448   5
  -4  -6 -13 285.476 514.719   1
   4  -6  13 2.96661 366.679   3
   4  -6  13 280.383 475.198   8
  -4   6 -13-87.6946 484.155   1
  -4   6 -14 1213.21 618.418   1
  -4  -6 -14 1929.00 729.559   1
   4   6  14 2140.85 577.498   3
  -4  -6 -14 1388.17 559.431   6
  -4   6 -14 2495.89 667.862   5
   4  -6  14 1499.96 583.644   8
   4  -6  15 549.074 605.279   8
   4  -6  16 133.941 515.389   8
   4  -7 -18-714.526 604.915   4
   4  -7 -17 1384.38 566.005   4
   4   7 -16 1427.80 708.619   4
   4  -7 -16 911.935 463.886   4
  -4   7  16 768.529 590.349   3
   4   7 -16 2893.20 872.551   2
  -4  -7  16 522.932 613.771   3
   4   7 -15 414.126 472.253   4
   4  -7 -15 1428.96 590.510   4
  -4   7  15 54.0669 540.336   3
   4   7 -15 2165.67 774.880   2
  -4  -7  15 1043.40 692.494   3
   4   7 -14 13129.4 1460.55   2
  -4   7  14 10609.6 1266.68   3
  -4  -7  14 14003.6 1474.00   3
   4   7 -14 13717.1 1513.66   4
   4  -7 -14 12011.0 1247.92   4
  -4  -7  13 284.173 304.362   6
   4   7 -13-207.816 487.449   4
   4  -7 -13 717.315 465.531   4
  -4   7  13 339.550 466.478   3
   4   7 -13-239.249 494.521   2
  -4  -7  13 231.663 526.502   3
  -4  -7  12 174.033 289.626   6
   4   7 -12-116.526 383.304   4
   4  -7 -12 614.529 446.184   4
   4  -7 -12-324.729 275.147   2
  -4   7  12-617.648 565.102   3
   4   7 -12-613.012 578.308   2
  -4  -7  12-544.411 508.750   3
  -4  -7  11 127.672 304.328   6
   4   7 -11 509.477 421.696   4
   4  -7 -11 142.730 240.694   2
   4   7 -11-325.250 473.279   2
  -4  -7  11-529.480 432.818   3
   4  -7 -10 20350.5 1025.08   2
  -4   7  10 21187.9 1471.55   3
   4   7 -10 21812.6 1582.09   2
  -4   7  10 15982.1 682.900   5
  -4  -7  10 20218.5 1498.71   3
   4   7 -10 19430.9 1482.45   4
  -4  -7  10 18591.6 1257.03   6
  -4  -7   9 1601.09 437.531   6
  -4  -7   9 1426.05 272.258   1
  -4   7   9 1224.04 476.823   3
   4  -7  -9 1779.44 330.462   2
  -4   7   9 1399.50 273.559   5
   4   7  -9 2105.60 568.426   4
  -4  -7   9 1586.80 363.341   8
   4   7  -9 2934.66 689.106   2
  -4  -7   9 926.239 455.897   3
  -4  -7   8 29189.4 1556.17   6
  -4  -7   8 26339.2 1054.62   1
   4  -7  -8 32259.8 1107.63   2
  -4   7   8 32322.7 1654.97   3
   4   7  -8 32001.4 1842.57   2
   4   7  -8 30232.6 1691.60   4
  -4   7   8 29902.2 1110.79   5
  -4  -7   8 30297.8 1713.72   3
  -4  -7   8 29537.0 1205.65   8
  -4  -7   7 1207.95 435.422   6
  -4   7   7 1186.92 409.066   3
   4  -7  -7 1082.59 197.111   2
  -4   7   7 1489.06 330.443   5
  -4  -7   7 1611.17 326.616   8
  -4  -7   6 76193.1 2497.32   6
  -4  -7   6 72400.8 1728.49   8
  -4   7   6 76575.4 2401.11   3
   4  -7  -6 74323.7 1483.09   2
  -4   7   6 78288.1 1996.80   5
  -4  -7   5 1107.99 404.411   6
  -4   7   5 355.789 336.182   3
  -4   7   5 1347.91 347.970   5
   4  -7  -5 634.217 493.424   8
  -4  -7   5 558.244 183.879   8
   4   7  -5 584.503 259.386   8
  -4   7   4 69.5816 254.252   5
  -4  -7   4-63.2834 352.736   6
   4  -7  -4 145.715 396.409   8
   4   7  -4-57.7320 205.739   8
  -4  -7   3 936.119 430.782   6
   4  -7  -3 593.700 427.406   8
  -4   7   3 885.961 357.476   5
   4   7  -3 618.183 249.084   8
  -4  -7   2 63953.9 2285.39   6
  -4   7   2 67590.1 2100.27   5
   4  -7  -2 67882.8 2362.33   8
   4   7  -2 63864.0 1739.40   8
   4  -7  -1 4953.98 564.842   3
  -4  -7   1 4767.26 682.981   6
   4   7  -1 4730.07 516.472   8
  -4   7   1 5503.96 660.726   5
   4  -7  -1 4455.18 673.437   8
  -4  -7   0 11350.5 1036.21   6
   4  -7   0 12904.6 845.305   3
  -4   7   0 12984.9 980.972   5
   4  -7   0 11870.2 1014.37   8
   4  -7   1 194.199 209.710   6
   4  -7   1-404.284 276.634   3
  -4  -7  -1-215.740 340.153   6
  -4   7  -1-160.657 342.236   5
   4  -7   1 31.0333 354.940   8
   4  -7   1-275.144 239.035   2
   4  -7   2 7349.96 631.303   6
  -4  -7  -2 6892.03 847.867   6
  -4   7  -2 7728.41 818.997   5
   4  -7   2 7182.68 565.409   7
   4  -7   2 8074.09 863.426   8
   4  -7   3 2344.08 358.454   6
  -4  -7  -3 2025.95 547.990   6
  -4   7  -3 1800.25 449.708   5
   4  -7   3 1607.99 285.867   7
   4  -7   3 1679.40 442.946   8
   4  -7   4 17680.6 829.579   6
  -4  -7  -4 18644.0 1332.15   6
  -4   7  -4 20697.7 1359.49   5
   4  -7   4 22436.2 1369.31   8
   4   7   4 19205.2 1088.50   4
   4  -7   5 617.650 190.230   6
  -4  -7  -5 690.329 443.234   6
  -4   7  -5 1414.27 518.707   5
   4  -7   5 1854.03 555.616   8
   4   7   5 815.075 346.367   7
   4   7   5 1082.79 331.760   4
  -4  -7  -6 11816.6 1147.52   6
  -4   7  -6 12325.5 1135.32   5
[truncated: 298,839 more chars]
