# Supplementary material for: Crystal structure of 2-isopropyl-4-meth­oxy-5-methyl­phenyl 4-methyl­benzene­sulfonate
Source: Acta Crystallogr E Crystallogr Commun. 2018 Feb 28;74(Pt 3):419–21. doi: 10.1107/S2056989018003110 (PMC5947816; doi:10.1107/S2056989018003110)
Supplement: Supplementary file 3 [file e-74-00419-Isup3.hkl]

data_I                                                                          
_shelx_title ' TSA4 in P2(1)/n'                                                 
_shelx_refln_list_code          4                                               
_shelx_F_calc_maximum      142.53                                               
_exptl_crystal_F_000       712.00                                               
_reflns_d_resolution_high  0.8001                                               
                                                                                
loop_                                                                           
 _space_group_symop_operation_xyz                                               
 'x, y, z'                                                                      
 '-x+1/2, y+1/2, -z+1/2'                                                        
 '-x, -y, -z'                                                                   
 'x-1/2, -y-1/2, z-1/2'                                                         
                                                                                
_cell_length_a     8.2226                                                       
_cell_length_b    14.5382                                                       
_cell_length_c    14.7230                                                       
_cell_angle_alpha  90.000                                                       
_cell_angle_beta  100.020                                                       
_cell_angle_gamma  90.000                                                       
                                                                                
_shelx_F_squared_multiplier     1.000                                           
                                                                                
loop_                                                                           
 _refln_index_h                                                                 
 _refln_index_k                                                                 
 _refln_index_l                                                                 
 _refln_F_squared_calc                                                          
 _refln_F_squared_meas                                                          
 _refln_F_squared_sigma                                                         
 _refln_observed_status                                                         
   2   0   0       9030.28       8963.02        41.27 o                         
   4   0   0       2408.48       2437.76        31.12 o                         
   6   0   0       1999.96       1979.79        35.36 o                         
   8   0   0        294.71        290.49        16.00 o                         
  10   0   0         60.72         51.63        13.19 o                         
   2   1   0        407.76        379.73        12.03 o                         
   3   1   0          2.02          4.53         1.74 o                         
   4   1   0       2097.50       1898.40        31.99 o                         
   5   1   0        261.68        254.82        10.64 o                         
   6   1   0       3710.68       3745.54        34.26 o                         
   7   1   0       2061.11       2149.81        28.03 o                         
   8   1   0         92.17         93.34         6.92 o                         
   9   1   0         35.50         31.83         5.24 o                         
  10   1   0        112.48        128.21        11.11 o                         
   1   2   0       4792.54       4724.27        21.82 o                         
   2   2   0       9697.93       9399.54        38.68 o                         
   3   2   0        911.38       1067.26        10.19 o                         
   4   2   0          1.25         -1.50         1.50 o                         
   5   2   0        472.07        406.78        11.17 o                         
   6   2   0          2.11          0.79         1.29 o                         
   7   2   0        114.48        123.73         7.73 o                         
   8   2   0        109.41        102.19         6.86 o                         
   9   2   0         98.42         88.54         6.81 o                         
  10   2   0         78.29         90.72         9.33 o                         
   1   3   0      20315.00      20390.33       129.32 o                         
   2   3   0        321.56        383.70         5.72 o                         
   3   3   0        459.87        427.42         6.78 o                         
   4   3   0        492.96        483.10         9.41 o                         
   5   3   0         66.71         59.02         4.46 o                         
   6   3   0        501.29        512.99        10.58 o                         
   7   3   0       2051.96       2070.17        42.77 o                         
   8   3   0          0.21         -0.13         3.94 o                         
   9   3   0        206.58        231.21        11.50 o                         
   0   4   0       3265.31       3292.90        35.75 o                         
   1   4   0       1032.49       1089.17         9.57 o                         
   2   4   0        505.51        520.63         6.89 o                         
   3   4   0        594.22        565.69         9.33 o                         
   4   4   0          7.25          4.86         2.14 o                         
   5   4   0        520.55        501.11        23.95 o                         
   6   4   0        401.36        332.01        16.27 o                         
   7   4   0        192.84        188.88         9.18 o                         
   8   4   0         95.30         91.20         7.94 o                         
   9   4   0         57.35         67.98         7.15 o                         
   1   5   0         83.74        104.45         2.73 o                         
   2   5   0        464.90        482.07         6.96 o                         
   3   5   0        933.00        924.06        10.33 o                         
   4   5   0       1003.38       1121.84        16.53 o                         
   5   5   0        361.09        369.25        10.33 o                         
   6   5   0         94.14         88.22         4.80 o                         
   7   5   0          1.78         -4.34         4.34 o                         
   8   5   0         28.53         30.28         5.04 o                         
   9   5   0         85.42         82.71         7.43 o                         
   0   6   0        983.30        950.39         9.69 o                         
   1   6   0       1045.16       1109.39         8.79 o                         
   2   6   0        249.44        220.04         5.36 o                         
   3   6   0        286.20        297.89         7.23 o                         
   4   6   0        147.19        133.93         6.32 o                         
   5   6   0        397.55        402.72        11.50 o                         
   6   6   0         46.86         42.16         4.44 o                         
   7   6   0         21.00         23.95         4.39 o                         
   8   6   0         26.05         24.37         4.66 o                         
   9   6   0         32.02         27.04         5.58 o                         
   1   7   0        408.79        441.95         6.74 o                         
   2   7   0        161.22        175.11         5.35 o                         
   3   7   0          0.17          1.28         1.88 o                         
   4   7   0        288.47        293.28        11.35 o                         
   5   7   0        131.91        128.19         8.25 o                         
   6   7   0         43.57         38.90         4.99 o                         
   7   7   0          0.19         -5.96         5.96 o                         
   8   7   0         18.19         14.17         7.80 o                         
   9   7   0         42.16         45.28         7.99 o                         
   0   8   0        504.17        625.48        13.95 o                         
   1   8   0         29.47         26.88         2.31 o                         
   2   8   0        210.62        213.74         5.84 o                         
   3   8   0        577.55        616.11        12.22 o                         
   4   8   0        254.50        255.55        10.70 o                         
   5   8   0         40.61         30.40         6.50 o                         
   6   8   0         28.47          3.33         4.95 o                         
   7   8   0         30.54         15.25         6.07 o                         
   8   8   0         56.36         56.48         8.11 o                         
   9   8   0         62.91         76.85        10.07 o                         
   1   9   0          0.71          0.40         1.52 o                         
   2   9   0        345.34        387.06         8.64 o                         
   3   9   0        297.85        284.13         8.73 o                         
   4   9   0          8.80          3.54         3.38 o                         
   5   9   0        156.22        150.96         9.29 o                         
   6   9   0          7.42          3.38         4.80 o                         
   7   9   0          1.83         -5.12         5.12 o                         
   8   9   0          1.06         -3.99         4.78 o                         
   0  10   0         37.06         57.01         4.54 o                         
   1  10   0          1.17          3.96         1.76 o                         
   2  10   0         39.02         41.18         4.51 o                         
   3  10   0        918.28        899.87        18.73 o                         
   4  10   0         94.31        100.61         6.59 o                         
   5  10   0         47.21         42.79         9.25 o                         
   6  10   0         90.46         96.14         8.87 o                         
   7  10   0        119.23        137.89        11.09 o                         
   8  10   0          7.43          1.90         6.48 o                         
   1  11   0        216.93        213.81         5.62 o                         
   2  11   0         95.62         87.64         6.34 o                         
   3  11   0          0.31          2.10         1.65 o                         
   4  11   0        125.20        107.75        10.94 o                         
   5  11   0         16.81         14.39         7.71 o                         
   6  11   0         96.26         99.13        11.33 o                         
   7  11   0         93.13        102.87        12.11 o                         
   8  11   0         86.54         80.84        11.59 o                         
   0  12   0       1022.38       1021.22        19.71 o                         
   1  12   0        118.56         88.19         4.05 o                         
   2  12   0        344.24        288.09        20.10 o                         
   3  12   0        357.68        319.52        17.17 o                         
   4  12   0         17.03         20.92         7.79 o                         
   5  12   0         99.59         93.06        12.74 o                         
   6  12   0          7.19         -1.67         6.89 o                         
   7  12   0          8.36         13.04         8.58 o                         
   1  13   0          1.75          0.95         5.47 o                         
   2  13   0         80.64         77.82        11.71 o                         
   3  13   0         68.03         53.57         9.75 o                         
   4  13   0        366.91        384.69        15.56 o                         
   5  13   0        111.50        110.62        11.43 o                         
   6  13   0        430.59        483.04        25.19 o                         
   7  13   0         21.62         30.17         8.96 o                         
   0  14   0       1900.98       1889.05        65.37 o                         
   1  14   0         26.54         24.21         9.21 o                         
   2  14   0        612.78        602.70        38.61 o                         
   3  14   0          2.12          1.32         6.68 o                         
   4  14   0         95.52         77.11        11.55 o                         
   5  14   0          8.28         16.91         5.51 o                         
   6  14   0          2.69          7.26         6.85 o                         
   1  15   0        114.46        101.55        11.19 o                         
   2  15   0          4.17          4.85         9.65 o                         
   3  15   0        211.17        225.67        18.05 o                         
   4  15   0         13.54         18.99         8.94 o                         
   5  15   0          2.84          7.71        12.06 o                         
   0  16   0          5.30         16.65        11.57 o                         
   1  16   0         34.14         20.93         6.58 o                         
   2  16   0        111.38        117.07        13.54 o                         
   3  16   0         48.07         57.29        10.59 o                         
   4  16   0          2.67         12.87        12.11 o                         
   1  17   0        409.29        419.24        43.66 o                         
   2  17   0        117.18        115.73        19.55 o                         
   3  17   0         59.87         43.76        16.07 o                         
   0  18   0          5.52         -0.22         9.04 o                         
   1  18   0          0.03          6.16         7.34 o                         
  -9   0   1        391.92        414.58        19.85 o                         
  -7   0   1        364.18        339.09        15.59 o                         
  -5   0   1        923.28        799.15        78.17 o                         
  -3   0   1        148.74        181.04         5.17 o                         
   3   0   1       3261.30       2991.24        37.82 o                         
   5   0   1        959.89        912.35        35.88 o                         
   7   0   1       1227.67       1201.75        31.53 o                         
   9   0   1        208.21        218.73        15.92 o                         
 -10   1   1         76.27         82.39         9.23 o                         
  -9   1   1         28.87         24.97         5.80 o                         
  -8   1   1          9.76          0.62         3.70 o                         
  -7   1   1        203.30        185.97         8.52 o                         
  -6   1   1         44.21         36.66         5.70 o                         
  -5   1   1          1.78          2.00         1.94 o                         
  -4   1   1        161.96        172.44         4.92 o                         
  -3   1   1       1464.15       1386.36        13.00 o                         
  -2   1   1       1016.24        984.00        13.74 o                         
   1   1   1       7120.03       6904.54       160.23 o                         
   2   1   1         29.02         59.91         7.19 o                         
   3   1   1       1277.55       1181.57        12.47 o                         
   4   1   1        125.27        149.96         6.42 o                         
   5   1   1          0.87         -5.00         5.40 o                         
   6   1   1       2135.34       2243.56        27.04 o                         
   7   1   1       1510.76       1541.44        25.58 o                         
   8   1   1        484.27        514.62        18.88 o                         
   9   1   1        521.76        536.81        17.07 o                         
 -10   2   1         20.06         15.57         8.79 o                         
  -9   2   1         10.68          7.01         4.36 o                         
  -8   2   1         80.87         73.91         6.11 o                         
  -7   2   1        197.47        147.55        16.11 o                         
  -6   2   1         26.55         20.11         3.18 o                         
  -5   2   1        507.15        469.11        19.32 o                         
  -4   2   1        866.46        963.82        10.81 o                         
  -3   2   1       1936.93       1809.82        13.21 o                         
  -2   2   1       1357.92       1173.27         9.92 o                         
  -1   2   1        339.94        354.12         5.78 o                         
   0   2   1       9363.56       9561.54        70.51 o                         
   1   2   1      11080.63      11181.13        46.08 o                         
   2   2   1       8441.09       8227.39        32.88 o                         
   3   2   1       6359.39       6468.23        40.42 o                         
   4   2   1        166.97        154.56         6.24 o                         
   5   2   1       1580.45       1557.30        35.26 o                         
   6   2   1         48.01         41.74         6.06 o                         
   7   2   1        972.78       1041.00        21.75 o                         
   8   2   1         63.80         66.13         6.04 o                         
   9   2   1          6.38          5.75         4.81 o                         
 -10   3   1        136.16        161.47        12.19 o                         
  -9   3   1         19.16         12.32         4.81 o                         
  -8   3   1          5.06         -0.07         4.27 o                         
  -7   3   1         24.34         14.69         4.95 o                         
  -6   3   1        187.61        167.77         9.10 o                         
  -5   3   1        418.33        433.40        17.49 o                         
  -4   3   1       2288.86       2319.35        33.09 o                         
  -3   3   1       5652.37       6156.01        42.57 o                         
  -2   3   1         22.78         21.82         1.80 o                         
  -1   3   1        170.66        167.69         6.09 o                         
   0   3   1       5786.61       6099.31        22.00 o                         
   1   3   1       7446.80       7753.04        28.58 o                         
   2   3   1       1130.62       1051.64         9.88 o                         
   3   3   1        242.05        245.63         5.85 o                         
   4   3   1        610.50        525.91        22.64 o                         
   5   3   1        119.46        106.03        10.27 o                         
   6   3   1       1490.16       1471.25        21.00 o                         
   7   3   1        252.86        256.47         9.82 o                         
   8   3   1        322.37        348.36        12.03 o                         
   9   3   1        109.59        125.79         8.20 o                         
  -9   4   1         26.80         27.22         6.44 o                         
  -8   4   1          0.03         -0.78         4.17 o                         
  -7   4   1         52.93         35.68         3.81 o                         
  -6   4   1         42.16         29.10         3.20 o                         
  -5   4   1        578.92        556.85        37.74 o                         
  -4   4   1        454.44        396.27         9.57 o                         
  -3   4   1       1792.51       2003.88        14.96 o                         
  -2   4   1        499.68        436.59         6.17 o                         
  -1   4   1          7.04         10.73         1.81 o                         
   0   4   1      15420.76      15568.91        51.16 o                         
   1   4   1       7759.43       8334.22        32.08 o                         
   2   4   1       2837.16       2841.60        17.53 o                         
   3   4   1       3715.43       4038.53        36.35 o                         
   4   4   1          0.40          1.55         1.95 o                         
   5   4   1         15.27          9.78         4.89 o                         
   6   4   1          6.50         -0.40         2.52 o                         
   7   4   1        176.46        188.48         8.67 o                         
   8   4   1        436.46        473.51        18.11 o                         
   9   4   1         46.78         56.86         6.80 o                         
  -9   5   1          7.49          8.47         7.63 o                         
  -8   5   1        149.35        162.04         9.22 o                         
  -7   5   1         27.50         14.00         3.03 o                         
  -6   5   1       1526.61       1462.02        50.04 o                         
  -5   5   1          1.59         -2.31         2.85 o                         
  -4   5   1       3007.98       3323.09        27.44 o                         
  -3   5   1        818.64        842.71        10.17 o                         
  -2   5   1       1512.30       1499.13        12.74 o                         
  -1   5   1        370.70        393.93         5.69 o                         
   0   5   1       1613.76       1596.72        10.51 o                         
   1   5   1          0.91         -0.30         1.53 o                         
   2   5   1       5482.61       5900.29        33.56 o                         
   3   5   1       1020.17       1164.57        14.09 o                         
   4   5   1       1544.97       1541.79        18.79 o                         
   5   5   1          0.02          0.80         3.21 o                         
   6   5   1        507.91        493.57        15.94 o                         
   7   5   1         26.66         20.40         4.07 o                         
   8   5   1          8.58         10.28         4.74 o                         
   9   5   1         80.76         80.79         7.78 o                         
  -9   6   1         41.15         29.66         5.74 o                         
  -8   6   1          2.59          7.70         4.18 o                         
  -7   6   1         58.25         60.03         5.99 o                         
  -6   6   1        167.19        144.03         7.83 o                         
  -5   6   1        266.02        220.45        10.15 o                         
  -4   6   1        472.80        507.86        13.28 o                         
  -3   6   1          0.03          1.23         2.23 o                         
  -2   6   1        109.45        111.39         3.57 o                         
  -1   6   1        407.58        437.73         7.31 o                         
   0   6   1        242.91        232.93         4.05 o                         
   1   6   1        383.28        362.00         5.41 o                         
   2   6   1        683.45        745.84         9.25 o                         
   3   6   1       1509.59       1572.08        21.33 o                         
   4   6   1        153.29        154.87         7.60 o                         
   5   6   1        273.59        240.22         9.46 o                         
   6   6   1         40.95         33.80         3.94 o                         
   7   6   1          2.36         -4.40         4.40 o                         
   8   6   1         87.85         98.94         7.74 o                         
   9   6   1          1.39         -2.19         4.86 o                         
  -9   7   1          6.93          0.73         5.89 o                         
  -8   7   1          1.20         -3.14         5.00 o                         
  -7   7   1          0.18         -5.59         5.59 o                         
  -6   7   1         18.49          7.19         4.76 o                         
  -5   7   1         18.33          7.18         4.03 o                         
  -4   7   1        114.07        115.82         6.43 o                         
  -3   7   1        138.49        141.18         4.73 o                         
  -2   7   1         30.45         26.92         2.22 o                         
  -1   7   1        116.61         90.48         3.01 o                         
   0   7   1        982.77       1066.52        11.91 o                         
   1   7   1        154.88        157.45         3.76 o                         
   2   7   1        938.57       1038.81        16.24 o                         
   3   7   1        283.72        320.43         8.29 o                         
   4   7   1          0.53         -2.67         2.67 o                         
   5   7   1        158.30        167.59         8.31 o                         
   6   7   1          0.77         -2.75         4.82 o                         
   7   7   1         60.01         68.17         7.15 o                         
   8   7   1         74.41         65.23         7.53 o                         
   9   7   1         81.92         71.64         8.47 o                         
  -9   8   1         40.67         62.67         9.16 o                         
  -8   8   1          5.31          9.31         5.21 o                         
  -7   8   1        122.39        128.93        10.30 o                         
  -6   8   1         78.94         59.27         6.67 o                         
  -5   8   1        427.87        500.02        19.88 o                         
  -4   8   1       1434.20       1379.22        40.09 o                         
  -3   8   1         28.97         41.23         3.57 o                         
  -2   8   1        143.21        132.14         3.74 o                         
  -1   8   1        606.18        669.44        20.23 o                         
   0   8   1        196.52        206.19         4.41 o                         
   1   8   1        247.68        242.96         6.12 o                         
   2   8   1          1.87          5.74         2.06 o                         
   3   8   1       1508.19       1621.68        25.15 o                         
   4   8   1          7.34          4.01         3.08 o                         
   5   8   1         39.19         37.32         8.02 o                         
   6   8   1          1.89         -5.30         5.30 o                         
   7   8   1        156.64        154.07        11.63 o                         
   8   8   1          0.03          5.10         5.99 o                         
  -8   9   1        178.61        207.97        12.25 o                         
  -7   9   1         10.45          6.55         5.26 o                         
  -6   9   1        321.65        329.02        14.69 o                         
  -5   9   1        105.66         86.82         7.11 o                         
  -4   9   1       1689.14       1745.91        37.85 o                         
  -3   9   1         33.02         35.49         3.57 o                         
  -2   9   1          0.89         -0.15         1.72 o                         
  -1   9   1        276.19        264.54         7.36 o                         
   0   9   1          0.04          0.17         1.32 o                         
   1   9   1         81.05         90.84         4.59 o                         
   2   9   1        773.26        794.56        11.86 o                         
   3   9   1          3.33          3.61         3.26 o                         
   4   9   1         25.91         18.11         4.09 o                         
   5   9   1         45.12         56.69         8.15 o                         
   6   9   1          0.46         -5.23         5.23 o                         
   7   9   1         59.97         50.68         7.42 o                         
   8   9   1          9.20          0.87         5.24 o                         
  -8  10   1         25.58         29.67         8.81 o                         
  -7  10   1         12.69          5.50         4.93 o                         
  -6  10   1        176.35        173.68        11.41 o                         
  -5  10   1          0.63         -2.42         6.21 o                         
  -4  10   1        173.10        165.40         9.42 o                         
  -3  10   1        190.83        187.64         6.12 o                         
  -2  10   1        200.50        168.39        16.00 o                         
  -1  10   1         61.75         66.92         3.31 o                         
   0  10   1         31.48         46.12         3.63 o                         
   1  10   1        410.63        410.11         9.57 o                         
   2  10   1        694.12        668.20        12.07 o                         
   3  10   1        704.81        683.38        16.69 o                         
   4  10   1          2.35          5.66         4.15 o                         
   5  10   1         19.22          6.22         4.87 o                         
   6  10   1        103.88        101.83         9.12 o                         
   7  10   1          0.81         -2.11         5.60 o                         
   8  10   1         58.05         39.05         7.22 o                         
  -8  11   1        162.03        181.60        16.56 o                         
  -7  11   1         94.35         96.35        13.10 o                         
  -6  11   1        162.01        187.72        14.91 o                         
  -5  11   1        292.20        304.62        16.90 o                         
  -4  11   1        252.80        246.00        14.80 o                         
  -3  11   1       2144.17       2224.27        47.43 o                         
  -2  11   1        144.52        101.78        10.45 o                         
  -1  11   1         72.17         69.28         6.01 o                         
   0  11   1          7.53          3.31         1.82 o                         
   1  11   1         25.58         23.98         2.71 o                         
   2  11   1        198.62        196.18         8.79 o                         
   3  11   1        302.10        291.61         9.94 o                         
   4  11   1          8.39         13.63         6.13 o                         
   5  11   1          5.81          9.20         4.70 o                         
   6  11   1         16.40         16.89         4.78 o                         
   7  11   1          3.65         -0.99         9.27 o                         
  -7  12   1        128.95        153.78        14.41 o                         
  -6  12   1         65.55         57.54        15.59 o                         
  -5  12   1         68.06         85.59        10.18 o                         
  -4  12   1        365.93        406.40        18.43 o                         
  -3  12   1        205.30        180.15        15.30 o                         
  -2  12   1          2.55          1.09         2.95 o                         
  -1  12   1        208.84        177.00        19.88 o                         
   0  12   1        159.42        133.04         5.00 o                         
   1  12   1        441.66        394.11        10.22 o                         
   2  12   1         12.29         14.42         3.78 o                         
   3  12   1       1440.13       1496.82        31.48 o                         
   4  12   1        173.05        182.05        10.75 o                         
   5  12   1          3.40          0.98         6.60 o                         
   6  12   1          0.99         -6.76         6.76 o                         
   7  12   1        123.38        129.56        13.88 o                         
  -7  13   1          5.53          8.30         7.47 o                         
  -6  13   1          5.60         16.79         6.63 o                         
  -5  13   1          3.95          4.02         5.57 o                         
  -4  13   1        181.38        175.89        13.07 o                         
  -3  13   1         83.31         84.72        11.15 o                         
  -2  13   1        106.67        100.81         9.02 o                         
  -1  13   1        265.50        287.81        18.12 o                         
   0  13   1         26.16         23.90         4.43 o                         
   1  13   1        277.14        253.91        11.83 o                         
   2  13   1          9.46          5.92         5.68 o                         
   3  13   1        160.75        172.38        14.64 o                         
   4  13   1         15.64         21.91         5.20 o                         
   5  13   1          9.81         12.19         9.42 o                         
   6  13   1         22.28         34.03         8.88 o                         
  -6  14   1         46.37         38.27         8.61 o                         
  -5  14   1        239.72        231.78        18.14 o                         
  -4  14   1        165.57        138.92        14.63 o                         
  -3  14   1         77.52         57.86         9.66 o                         
  -2  14   1        201.82        188.18        17.16 o                         
  -1  14   1          2.88         -3.87         6.24 o                         
   0  14   1         26.81         35.88         8.90 o                         
   1  14   1        212.89        213.13        15.71 o                         
   2  14   1        144.25        128.41        12.63 o                         
   3  14   1         92.23        102.47        11.79 o                         
   4  14   1          4.66          4.20         4.98 o                         
   5  14   1        189.11        228.34        16.12 o                         
   6  14   1          6.81         15.72         7.78 o                         
  -5  15   1         47.63         45.59        10.38 o                         
  -4  15   1         95.54         84.72        15.31 o                         
  -3  15   1         68.10         76.74         9.05 o                         
  -2  15   1          6.74         10.17         7.06 o                         
  -1  15   1        103.99         91.43        11.59 o                         
   0  15   1        321.98        301.95        19.54 o                         
   1  15   1        201.80        202.29        16.18 o                         
   2  15   1         27.13         19.29         8.06 o                         
   3  15   1         27.04         20.19         7.43 o                         
   4  15   1        107.79         92.44        21.26 o                         
   5  15   1          3.06         17.88        11.52 o                         
  -4  16   1         50.24         44.81        10.41 o                         
  -3  16   1        116.86        108.26        13.67 o                         
  -2  16   1        279.20        271.10        20.12 o                         
  -1  16   1          0.02         -0.53         6.66 o                         
   0  16   1        707.52        761.03        31.93 o                         
   1  16   1         57.39         61.24        15.40 o                         
   2  16   1        202.49        213.20        17.59 o                         
   3  16   1         12.55         29.04         8.98 o                         
   4  16   1          0.48         -4.67         9.98 o                         
  -3  17   1        172.52        173.09        17.75 o                         
  -2  17   1         47.01         43.78         9.79 o                         
  -1  17   1          2.78         -5.94         7.26 o                         
   0  17   1         10.86          6.61         6.83 o                         
   1  17   1          3.91          3.12         7.16 o                         
   2  17   1        134.09        174.55        16.66 o                         
   3  17   1         67.65         50.80        16.63 o                         
  -1  18   1         14.78         13.53        11.10 o                         
   0  18   1        103.65        123.33        14.41 o                         
   1  18   1          3.92         -6.62         9.67 o                         
 -10   0   2         43.49         16.91        10.08 o                         
  -8   0   2        358.10        369.83        17.19 o                         
  -6   0   2        529.36        469.28        11.72 o                         
  -4   0   2       1963.51       1941.34        25.03 o                         
  -2   0   2       9315.71       8719.14        72.54 o                         
   2   0   2         35.85         37.83         2.82 o                         
   4   0   2        855.55        855.39        19.12 o                         
   6   0   2       1193.66       1211.86        28.59 o                         
   8   0   2        117.11        103.54        11.03 o                         
 -10   1   2         25.93         15.84         5.97 o                         
  -9   1   2          0.00         -4.80         5.76 o                         
  -8   1   2        182.05        172.76         8.53 o                         
  -7   1   2         66.98         55.60         3.75 o                         
  -6   1   2        431.30        394.39        12.03 o                         
  -5   1   2        562.91        559.30         9.29 o                         
  -4   1   2        232.71        235.79         4.43 o                         
  -3   1   2       1216.74       1166.89         9.21 o                         
  -2   1   2        740.96        685.25        16.06 o                         
  -1   1   2       1599.90       1543.75        16.93 o                         
   1   1   2        700.02        674.47        11.63 o                         
   2   1   2       1607.34       1500.59        17.22 o                         
   3   1   2        706.13        730.76        13.19 o                         
   4   1   2       4388.93       4471.04        31.61 o                         
   5   1   2         27.82         22.83         5.77 o                         
   6   1   2       1182.13       1208.45        22.15 o                         
   7   1   2        125.12        128.61         7.26 o                         
   8   1   2        306.33        313.34        11.77 o                         
   9   1   2         25.84         24.46         5.08 o                         
 -10   2   2          0.75         -5.75         5.75 o                         
  -9   2   2         85.21         75.64         9.13 o                         
  -8   2   2          9.17          1.32         4.37 o                         
  -7   2   2        826.54        797.33        25.70 o                         
  -6   2   2          0.05         -1.66         1.66 o                         
  -5   2   2        559.62        587.56         9.50 o                         
  -4   2   2        460.04        415.91         6.21 o                         
  -3   2   2          0.61          0.13         1.59 o                         
  -2   2   2       2832.19       2700.62        40.86 o                         
  -1   2   2         13.27         12.29         1.76 o                         
   0   2   2        230.67        196.21         4.57 o                         
   1   2   2       1287.47       1184.12        11.25 o                         
   2   2   2       2189.69       2163.36        18.38 o                         
   3   2   2        209.41        208.97        16.63 o                         
   4   2   2         83.32         72.80         3.65 o                         
   5   2   2       1377.29       1392.60        24.44 o                         
   6   2   2        261.72        272.30         9.28 o                         
   7   2   2         26.76         19.50         4.04 o                         
   8   2   2        234.16        232.26        10.30 o                         
   9   2   2         94.30         95.48         7.31 o                         
 -10   3   2         28.84         25.26         6.52 o                         
  -9   3   2          0.15          3.79         7.33 o                         
  -8   3   2         44.97         52.54         5.81 o                         
  -7   3   2        935.85        951.58        16.70 o                         
  -6   3   2        650.38        590.28        22.74 o                         
  -5   3   2        111.20         91.91         4.06 o                         
  -4   3   2       2206.89       2320.50        25.03 o                         
  -3   3   2       3222.84       3110.30        24.97 o                         
  -2   3   2         64.78         72.10         2.93 o                         
  -1   3   2       2341.03       2153.48        20.50 o                         
   0   3   2      13431.75      14002.99        38.56 o                         
   1   3   2        357.96        400.69         4.96 o                         
   2   3   2        652.26        635.04         7.10 o                         
   3   3   2         69.37         88.06         3.76 o                         
   4   3   2        779.61        727.23        20.71 o                         
   5   3   2        386.54        378.44         9.19 o                         
   6   3   2        459.40        490.90        12.27 o                         
   7   3   2        238.50        234.04         9.61 o                         
   8   3   2         11.07         19.10         5.26 o                         
   9   3   2        194.14        208.71        10.40 o                         
 -10   4   2         21.81         21.36         5.91 o                         
  -9   4   2         33.65         29.70         5.90 o                         
  -8   4   2         79.36         69.10         6.49 o                         
  -7   4   2         69.22         67.46         5.64 o                         
  -6   4   2        503.50        483.57         9.73 o                         
  -5   4   2         11.94          9.37         3.00 o                         
  -4   4   2        623.65        645.15         9.91 o                         
  -3   4   2        138.06        136.65         3.78 o                         
  -2   4   2          0.32         -0.45         1.60 o                         
  -1   4   2         12.66         15.42         1.75 o                         
   0   4   2       1975.44       2108.84        19.21 o                         
   1   4   2       2364.89       2593.15        18.19 o                         
   2   4   2        932.84       1053.07        10.08 o                         
   3   4   2      12936.28      13978.30        76.45 o                         
   4   4   2        112.75         88.12         3.92 o                         
   5   4   2        906.61        925.41        14.11 o                         
   6   4   2          0.17         -2.40         2.40 o                         
   7   4   2       1516.48       1603.64        24.04 o                         
   8   4   2        207.56        217.86        11.15 o                         
   9   4   2          0.06         -1.97         4.18 o                         
  -9   5   2         11.76         15.68         5.65 o                         
  -8   5   2        178.36        190.62         9.80 o                         
  -7   5   2         15.62         17.40         4.21 o                         
  -6   5   2          5.20          6.94         4.05 o                         
  -5   5   2         15.13         18.22         3.38 o                         
  -4   5   2       2137.16       2464.74        22.45 o                         
  -3   5   2        995.02       1017.80        11.33 o                         
  -2   5   2         80.22        101.12         3.38 o                         
  -1   5   2        121.57        168.10         4.36 o                         
   0   5   2          0.08         -0.49         1.47 o                         
   1   5   2       1111.13       1104.08         9.26 o                         
   2   5   2        485.91        549.44         7.79 o                         
   3   5   2         17.62         19.75         2.62 o                         
   4   5   2        168.20        171.70         6.04 o                         
   5   5   2         28.33         35.29         3.67 o                         
   6   5   2         54.07         40.13         4.50 o                         
   7   5   2         65.11         74.01         7.38 o                         
   8   5   2        244.85        243.07        11.48 o                         
   9   5   2        539.79        665.00        22.34 o                         
  -9   6   2          0.46          0.54         5.39 o                         
  -8   6   2         54.85         47.26         5.55 o                         
  -7   6   2        329.65        299.83        11.33 o                         
  -6   6   2        999.94        964.73        22.81 o                         
  -5   6   2         10.34         13.87         4.21 o                         
  -4   6   2        707.96        712.72        12.70 o                         
  -3   6   2        265.20        283.52         6.62 o                         
  -2   6   2          1.64          1.02         1.37 o                         
  -1   6   2          1.70          0.88         2.11 o                         
   0   6   2        214.28        243.81         4.20 o                         
   1   6   2          9.69         10.36         1.73 o                         
   2   6   2        977.88       1064.82        11.90 o                         
   3   6   2        270.79        239.69         6.78 o                         
   4   6   2         16.35          7.92         2.82 o                         
   5   6   2        297.29        312.33         9.38 o                         
   6   6   2         45.70         22.91         5.63 o                         
   7   6   2        242.56        216.38        10.13 o                         
   8   6   2          4.65          1.06         4.10 o                         
   9   6   2          3.00          1.89         7.05 o                         
  -9   7   2          1.52         -1.98         6.45 o                         
  -8   7   2         33.32         29.88         5.63 o                         
  -7   7   2          0.04         -4.76         8.98 o                         
  -6   7   2         22.68         29.20         5.81 o                         
  -5   7   2        298.09        267.37        14.22 o                         
  -4   7   2       1452.84       1552.57        26.14 o                         
  -3   7   2          7.23          8.78         2.58 o                         
  -2   7   2       1148.63       1223.99        13.14 o                         
  -1   7   2         42.05         55.07         3.04 o                         
   0   7   2       2262.28       2526.72        16.37 o                         
   1   7   2       1778.72       2002.95        14.57 o                         
   2   7   2        159.86        155.47         6.52 o                         
   3   7   2         84.01        102.68         5.25 o                         
   4   7   2        155.47        175.21         7.53 o                         
   5   7   2         46.17         34.14         4.65 o                         
   6   7   2        126.12        149.13        10.54 o                         
   7   7   2        167.45        161.91        10.33 o                         
   8   7   2        237.20        230.02        13.00 o                         
   9   7   2         58.99         70.44         8.76 o                         
  -9   8   2         16.58         16.01         6.61 o                         
  -8   8   2          1.25          3.21         4.74 o                         
  -7   8   2          0.46         -3.48         4.96 o                         
  -6   8   2         14.45         14.86         5.37 o                         
  -5   8   2          0.02         -1.21         5.35 o                         
  -4   8   2        285.87        292.23        14.25 o                         
  -3   8   2        185.29        173.49         5.89 o                         
  -2   8   2        378.49        388.87         9.47 o                         
  -1   8   2         75.67        101.45         4.24 o                         
   0   8   2         13.33         16.36         1.74 o                         
   1   8   2        349.26        356.84         6.90 o                         
   2   8   2       1681.98       1793.16        21.95 o                         
   3   8   2        274.33        264.10         8.08 o                         
   4   8   2         42.34         37.25         4.19 o                         
   5   8   2        374.62        363.20        14.87 o                         
   6   8   2         68.66         53.70         7.20 o                         
   7   8   2         37.11         47.40         8.07 o                         
   8   8   2        107.60        123.06        10.18 o                         
  -8   9   2         80.43         90.28         9.89 o                         
  -7   9   2        192.93        194.13        12.43 o                         
  -6   9   2         34.51         35.56         6.02 o                         
  -5   9   2        112.58        117.15        10.64 o                         
  -4   9   2        439.52        411.24        19.25 o                         
  -3   9   2       1391.23       1324.70        52.26 o                         
  -2   9   2         23.96         22.64         3.81 o                         
  -1   9   2        152.88        161.85         5.36 o                         
   0   9   2         22.63          9.21         1.41 o                         
   1   9   2         53.51         51.42         3.28 o                         
   2   9   2        125.05        120.26         4.90 o                         
   3   9   2        119.67        125.42         6.78 o                         
   4   9   2        212.20        191.12         9.82 o                         
   5   9   2        142.98        151.37        10.16 o                         
   6   9   2          1.57         -5.27         5.27 o                         
   7   9   2         15.03         18.33         5.53 o                         
   8   9   2          2.00          2.01         5.16 o                         
  -8  10   2          4.18          7.09        12.63 o                         
  -7  10   2         40.70         53.04         9.40 o                         
  -6  10   2         49.82         42.76         6.75 o                         
  -5  10   2         80.84         79.38         9.38 o                         
  -4  10   2        165.76        142.33         8.73 o                         
  -3  10   2          2.05          2.37         2.40 o                         
  -2  10   2        227.77        214.60        17.47 o                         
  -1  10   2         55.13         49.53         7.39 o                         
   0  10   2         44.92         33.02         2.76 o                         
   1  10   2        162.29        158.53         6.12 o                         
   2  10   2         41.59         52.49         3.83 o                         
   3  10   2       1881.39       1944.65        22.39 o                         
   4  10   2          1.58          8.12         4.96 o                         
   5  10   2        360.27        385.07        15.82 o                         
   6  10   2         14.27         15.60         6.02 o                         
   7  10   2        111.65        103.51         9.99 o                         
   8  10   2         21.63          6.07         5.76 o                         
  -8  11   2         50.28         44.70         9.93 o                         
  -7  11   2         27.61         43.17         8.89 o                         
  -6  11   2         13.82          3.61         8.99 o                         
  -5  11   2         37.26         34.15         7.54 o                         
  -4  11   2        544.75        515.80        18.58 o                         
  -3  11   2        641.78        561.71        38.71 o                         
  -2  11   2        382.51        362.31        37.83 o                         
  -1  11   2        386.21        354.41        14.27 o                         
   0  11   2          5.09          6.06         3.33 o                         
   1  11   2         74.80         73.89         4.65 o                         
   2  11   2          0.57          0.17         2.62 o                         
   3  11   2         24.85         34.04         4.50 o                         
   4  11   2        188.52        185.41        13.02 o                         
   5  11   2        135.97        147.20        10.53 o                         
   6  11   2         87.08         77.96         8.39 o                         
   7  11   2         91.59        128.24        13.63 o                         
  -7  12   2        117.53        159.71        15.10 o                         
  -6  12   2         99.74         96.18        10.86 o                         
  -5  12   2        154.59        163.29        14.40 o                         
  -4  12   2        370.93        370.72        21.34 o                         
  -3  12   2          3.75         -2.28         4.14 o                         
  -2  12   2       1578.38       1405.98       105.68 o                         
  -1  12   2        115.98        122.34        11.57 o                         
   0  12   2        354.00        331.85        25.65 o                         
   1  12   2         17.52         14.07         3.27 o                         
   2  12   2        201.07        185.13        13.64 o                         
   3  12   2        270.47        249.70        12.99 o                         
   4  12   2        229.81        240.94        11.99 o                         
   5  12   2          0.37          2.75         4.71 o                         
   6  12   2         60.84         38.90         8.44 o                         
   7  12   2          0.74          6.21         6.68 o                         
  -7  13   2          8.25         -0.54         7.24 o                         
  -6  13   2        123.62        138.55        13.40 o                         
  -5  13   2         18.56         19.97         8.05 o                         
  -4  13   2          0.37         -1.98         6.12 o                         
  -3  13   2        307.74        271.80        19.06 o                         
  -2  13   2         16.87         17.84         5.46 o                         
  -1  13   2         57.03         59.67         9.34 o                         
   0  13   2        252.70        248.79        16.55 o                         
   1  13   2         14.99         14.24         4.91 o                         
   2  13   2        452.21        483.25        45.36 o                         
   3  13   2         69.34         68.78         7.76 o                         
   4  13   2        900.64        966.63        24.01 o                         
   5  13   2         19.13         21.94         7.20 o                         
   6  13   2        116.40        146.71        14.45 o                         
  -6  14   2         45.47         53.68         9.31 o                         
  -5  14   2         15.68         13.54         7.74 o                         
  -4  14   2         39.57         48.62        10.28 o                         
  -3  14   2         50.73         55.25         8.20 o                         
  -2  14   2        412.93        406.48        17.49 o                         
  -1  14   2          3.16          1.08         4.05 o                         
   0  14   2        541.94        516.77        24.40 o                         
   1  14   2         84.99         90.94        10.88 o                         
   2  14   2          1.00         -4.19         6.93 o                         
   3  14   2         91.26         71.70        10.01 o                         
   4  14   2         19.49         24.56         9.02 o                         
   5  14   2        225.02        222.70        16.13 o                         
   6  14   2        307.84        399.61        22.67 o                         
  -5  15   2         86.15         75.74        12.85 o                         
  -4  15   2          4.22         11.26         7.18 o                         
  -3  15   2        140.66        150.92        12.22 o                         
  -2  15   2         45.76         50.87         7.31 o                         
  -1  15   2        861.25        831.37        32.66 o                         
   0  15   2         29.47         40.41         8.24 o                         
   1  15   2         34.39         18.52         6.45 o                         
   2  15   2         18.70         31.87         8.04 o                         
   3  15   2          6.66          2.64         5.68 o                         
   4  15   2         91.73        113.70        23.13 o                         
   5  15   2         76.06         55.29        18.23 o                         
  -4  16   2          2.78         -0.69         6.82 o                         
  -3  16   2         47.50         44.55         9.97 o                         
  -2  16   2          0.31          6.83         7.34 o                         
  -1  16   2         29.81         37.27         9.43 o                         
   0  16   2          1.08          5.21         7.13 o                         
   1  16   2         87.97         72.97        10.61 o                         
   2  16   2          0.01         -3.11         9.83 o                         
   3  16   2        463.54        510.15        43.67 o                         
   4  16   2          9.09          3.53        10.85 o                         
  -3  17   2         21.34         30.58         9.04 o                         
  -2  17   2          0.62         15.37         9.12 o                         
  -1  17   2        200.59        227.31        18.68 o                         
   0  17   2         29.73         24.63         8.25 o                         
   1  17   2         46.31         61.53        16.39 o                         
   2  17   2          0.01          1.61        10.04 o                         
   3  17   2         77.83         78.93        19.87 o                         
  -1  18   2         18.83         11.38         7.38 o                         
   0  18   2          2.50          7.25        10.36 o                         
  -9   0   3         23.02         10.79        10.41 o                         
  -7   0   3        903.05        870.06        17.18 o                         
  -5   0   3          3.86         16.68        18.03 o                         
  -3   0   3         19.95          8.50         2.26 o                         
  -1   0   3       3809.14       3785.55        66.46 o                         
   1   0   3       1702.39       1563.54        14.69 o                         
   3   0   3       3015.89       2955.46        37.50 o                         
   5   0   3       2133.07       2192.56        62.01 o                         
   7   0   3        265.28        275.37        15.60 o                         
   9   0   3         56.80         62.11         8.87 o                         
 -10   1   3          9.65         10.66         6.58 o                         
  -9   1   3        109.66        120.46        11.24 o                         
  -8   1   3         33.05         17.48         6.05 o                         
  -7   1   3        290.73        256.71         7.57 o                         
  -6   1   3         15.15          7.52         2.31 o                         
  -5   1   3          9.61         14.34         2.97 o                         
  -4   1   3        158.33        154.15         3.95 o                         
  -3   1   3         16.76         27.55         1.75 o                         
  -2   1   3        542.97        527.63         9.32 o                         
  -1   1   3       7413.53       6938.08        61.65 o                         
   0   1   3       7647.51       7452.60        43.14 o                         
   1   1   3       5760.99       5427.31        34.24 o                         
   2   1   3        168.45        202.55         3.91 o                         
   3   1   3       1531.30       1669.93        16.83 o                         
   4   1   3        450.52        454.74         9.35 o                         
   5   1   3        799.63        843.07        16.08 o                         
   6   1   3        200.07        221.37         8.71 o                         
   7   1   3        334.10        307.44        10.76 o                         
   8   1   3         47.01         52.74         5.74 o                         
   9   1   3        317.95        350.86        12.56 o                         
 -10   2   3         59.01         36.02         8.90 o                         
  -9   2   3         32.94         28.64         6.72 o                         
  -8   2   3         31.04         27.48         8.93 o                         
  -7   2   3         25.22         14.92         3.54 o                         
  -6   2   3         43.43         38.37         3.36 o                         
  -5   2   3         12.33          7.34         2.01 o                         
  -4   2   3        166.64        243.33         5.21 o                         
  -3   2   3        120.96        102.40         3.35 o                         
  -2   2   3        109.14        123.89         5.11 o                         
  -1   2   3      13264.39      13119.18        44.09 o                         
   0   2   3       3183.83       3107.75        15.37 o                         
   1   2   3        806.83        800.16         9.92 o                         
   2   2   3        869.60        873.90         9.55 o                         
   3   2   3        777.41        720.58         8.07 o                         
   4   2   3         34.02         33.34         2.82 o                         
   5   2   3        259.95        220.64        20.03 o                         
   6   2   3       1030.82       1028.97        17.81 o                         
   7   2   3        171.66        168.27         8.12 o                         
   8   2   3        292.04        310.44        11.90 o                         
   9   2   3          4.47          1.71         4.58 o                         
 -10   3   3        113.43        120.71        10.50 o                         
  -9   3   3        107.19        108.94         9.65 o                         
  -8   3   3        809.54        816.48        19.94 o                         
  -7   3   3        359.62        336.31        17.01 o                         
  -6   3   3        324.81        303.61         6.84 o                         
  -5   3   3        218.71        216.72         6.18 o                         
  -4   3   3         24.57         22.47         2.68 o                         
  -3   3   3         32.81         30.88         3.53 o                         
  -2   3   3        453.05        498.46        10.34 o                         
  -1   3   3       1746.59       1861.62        12.28 o                         
   0   3   3        708.30        690.07         7.69 o                         
   1   3   3       2954.15       3003.07        27.69 o                         
   2   3   3        647.53        594.46         6.42 o                         
   3   3   3        992.38       1133.49        16.76 o                         
   4   3   3        205.84        177.62         6.37 o                         
   5   3   3        319.76        298.83         7.40 o                         
   6   3   3         41.94         32.48         4.00 o                         
   7   3   3          0.57         -0.46         3.87 o                         
   8   3   3         12.43         10.38         4.09 o                         
   9   3   3         59.24         64.42         6.67 o                         
 -10   4   3          7.98         10.69         5.78 o                         
  -9   4   3         65.65         58.66         8.81 o                         
  -8   4   3          6.02         19.13         4.33 o                         
  -7   4   3        773.88        719.74        29.58 o                         
  -6   4   3       1074.41       1042.48        16.45 o                         
  -5   4   3        202.55        190.58         6.37 o                         
  -4   4   3        313.37        277.44         7.29 o                         
  -3   4   3         18.56         20.56         2.28 o                         
  -2   4   3       3250.42       3307.87        27.18 o                         
  -1   4   3       3081.87       3262.65        20.20 o                         
   0   4   3       1772.38       2015.45        12.09 o                         
   1   4   3        244.98        230.63         8.77 o                         
   2   4   3       1846.38       2137.85        14.01 o                         
   3   4   3        449.64        465.52         9.07 o                         
   4   4   3          3.50         -0.71         2.15 o                         
   5   4   3          0.05          0.09         1.81 o                         
   6   4   3        109.73        122.51         7.25 o                         
   7   4   3        150.58        142.24         7.90 o                         
   8   4   3         16.57          9.82         3.87 o                         
   9   4   3          0.61          6.78         4.14 o                         
  -9   5   3         22.58         14.75         5.87 o                         
  -8   5   3         40.12         40.66         5.38 o                         
  -7   5   3         86.34         80.52         6.32 o                         
  -6   5   3         39.63         41.31         3.69 o                         
  -5   5   3        339.14        285.97         8.60 o                         
  -4   5   3          0.53          1.58         2.12 o                         
  -3   5   3        730.76        703.74         8.88 o                         
  -2   5   3         50.75         51.09         2.65 o                         
  -1   5   3       5794.34       6098.35        44.08 o                         
   0   5   3        509.93        483.45         5.35 o                         
   1   5   3        381.40        420.76         7.21 o                         
   2   5   3          5.41          9.88         2.78 o                         
   3   5   3        165.31        196.37         6.67 o                         
   4   5   3        287.99        256.63         6.95 o                         
   5   5   3          9.48          0.62         2.51 o                         
   6   5   3         13.32         11.77         3.53 o                         
   7   5   3          8.15          8.81         3.57 o                         
   8   5   3         46.89         49.03         5.60 o                         
   9   5   3         62.83         98.77         9.81 o                         
  -9   6   3        231.76        233.21        15.05 o                         
  -8   6   3         20.29         17.76         5.79 o                         
  -7   6   3        861.69        913.39        20.84 o                         
  -6   6   3        187.45        210.04         8.15 o                         
  -5   6   3          9.97          5.23         3.95 o                         
  -4   6   3        488.12        558.73        11.46 o                         
  -3   6   3        601.02        615.33        10.82 o                         
  -2   6   3         48.27         42.22         2.32 o                         
  -1   6   3          9.74          1.88         1.88 o                         
   0   6   3         99.49        118.73         3.46 o                         
   1   6   3       1643.00       1606.51        15.20 o                         
   2   6   3        286.84        292.82         6.31 o                         
   3   6   3        385.09        414.44        10.92 o                         
   4   6   3          4.79          9.47         3.13 o                         
   5   6   3        814.33        768.83        15.88 o                         
   6   6   3        138.07         97.27         7.07 o                         
   7   6   3         23.45         15.54         5.32 o                         
   8   6   3         10.47          8.66         4.33 o                         
   9   6   3          0.26         -4.33         5.68 o                         
  -9   7   3          1.21          0.91         9.21 o                         
  -8   7   3          0.01          5.26         6.29 o                         
  -7   7   3        522.76        560.54        21.95 o                         
  -6   7   3        756.45        780.51        21.35 o                         
  -5   7   3       1029.56       1053.81        27.11 o                         
  -4   7   3         16.66         17.57         4.01 o                         
  -3   7   3       1871.74       2005.41        23.65 o                         
  -2   7   3          1.89          3.55         2.08 o                         
  -1   7   3        323.84        301.48         6.86 o                         
   0   7   3       3704.13       4166.31        25.35 o                         
   1   7   3       1585.91       1763.85        17.90 o                         
   2   7   3        243.81        291.55         6.72 o                         
   3   7   3         18.07         16.09         2.68 o                         
   4   7   3         38.63         45.11         4.09 o                         
   5   7   3         54.81         45.46         4.98 o                         
   6   7   3         68.80         55.61         7.39 o                         
   7   7   3          1.65          5.64         4.81 o                         
   8   7   3         60.32         77.78         8.31 o                         
  -9   8   3        135.23        136.04        12.04 o                         
  -8   8   3          0.98         -4.59         5.49 o                         
  -7   8   3          6.67         11.12         5.41 o                         
  -6   8   3        878.84        911.34        23.34 o                         
  -5   8   3        341.78        358.51        16.74 o                         
  -4   8   3       1401.63       1454.33        27.34 o                         
  -3   8   3         37.09         36.12         4.86 o                         
  -2   8   3        267.53        271.43         7.49 o                         
  -1   8   3        216.12        211.41         6.53 o                         
   0   8   3         18.05         20.24         2.54 o                         
   1   8   3        257.93        270.05         7.35 o                         
   2   8   3       1418.28       1444.13        16.78 o                         
   3   8   3        619.40        621.18        11.52 o                         
   4   8   3          9.52          6.77         4.58 o                         
   5   8   3         64.66         63.87         4.87 o                         
   6   8   3         79.98         73.79         9.08 o                         
   7   8   3         77.98         70.90         8.86 o                         
   8   8   3         26.02         20.83         5.85 o                         
  -8   9   3        260.41        290.24        19.55 o                         
  -7   9   3         24.69         32.36         7.62 o                         
  -6   9   3         59.56         65.44         9.29 o                         
  -5   9   3          0.09          2.60         4.39 o                         
  -4   9   3        128.94        113.59         7.06 o                         
  -3   9   3        518.59        509.73        15.70 o                         
  -2   9   3         76.89         72.17         5.23 o                         
  -1   9   3         94.59        110.77         5.09 o                         
   0   9   3         83.65         84.87         5.37 o                         
   1   9   3         71.84         89.36         4.39 o                         
   2   9   3        240.53        228.11         7.89 o                         
   3   9   3        167.49        139.31         9.49 o                         
   4   9   3        101.80        103.68         6.19 o                         
   5   9   3        139.32        129.91         9.88 o                         
   6   9   3         80.28         58.08         7.84 o                         
   7   9   3         44.20         48.91         9.53 o                         
   8   9   3          2.11         -5.30         5.30 o                         
  -8  10   3         92.08        100.82        12.55 o                         
  -7  10   3          0.02          7.52         6.88 o                         
  -6  10   3        519.88        531.11        30.02 o                         
  -5  10   3        113.33        100.35        12.88 o                         
  -4  10   3        842.12        875.25        43.21 o                         
  -3  10   3          3.71         -1.84         3.69 o                         
  -2  10   3        329.15        330.64        10.17 o                         
  -1  10   3         24.85         21.80         3.38 o                         
   0  10   3         86.99         77.73         3.85 o                         
   1  10   3        601.36        628.06        13.33 o                         
   2  10   3        315.34        315.05        10.53 o                         
   3  10   3         66.01         39.64         7.65 o                         
   4  10   3         24.46         22.23         4.66 o                         
   5  10   3        192.10        166.18        11.15 o                         
   6  10   3         19.88         22.61         5.72 o                         
   7  10   3          1.51          1.50         6.07 o                         
  -8  11   3        187.16        223.04        17.43 o                         
  -7  11   3         56.69         54.65         9.30 o                         
  -6  11   3          4.44          6.51         5.64 o                         
  -5  11   3        124.87        138.54        11.77 o                         
  -4  11   3          5.06          6.47         6.11 o                         
  -3  11   3         53.17         43.06         6.60 o                         
  -2  11   3         62.13         58.97         5.46 o                         
  -1  11   3          6.67          1.98         1.72 o                         
   0  11   3          8.53         11.11         2.17 o                         
   1  11   3         17.56         16.78         4.21 o                         
   2  11   3          0.70          2.18         3.24 o                         
   3  11   3       1505.32       1565.26        23.08 o                         
   4  11   3          0.93          0.36         6.27 o                         
   5  11   3          3.26          0.07         4.86 o                         
   6  11   3         10.92          7.97         5.15 o                         
   7  11   3        208.98        209.87        14.24 o                         
  -7  12   3          0.03          0.71         6.70 o                         
  -6  12   3          0.65          4.80         6.25 o                         
  -5  12   3          0.02         -1.96         6.03 o                         
  -4  12   3          0.81          2.00        12.17 o                         
  -3  12   3          6.72         10.18         4.01 o                         
  -2  12   3         54.74         47.94         4.96 o                         
  -1  12   3         69.85         44.57        10.25 o                         
   0  12   3        126.25        139.08        11.83 o                         
   1  12   3         58.52         54.96         6.11 o                         
   2  12   3         19.41         23.53         4.79 o                         
   3  12   3        331.52        352.05        15.04 o                         
   4  12   3         29.70         30.05         5.50 o                         
   5  12   3        512.75        479.82        18.63 o                         
   6  12   3         57.62         77.08        10.90 o                         
   7  12   3        106.65         90.54        15.94 o                         
  -7  13   3         38.53         36.41         8.69 o                         
  -6  13   3         55.63         56.00         9.34 o                         
  -5  13   3        153.91        160.51        15.59 o                         
  -4  13   3        154.60        134.97        22.49 o                         
  -3  13   3          6.98          5.53         5.19 o                         
  -2  13   3        338.87        307.87        15.03 o                         
  -1  13   3        636.08        624.03        20.33 o                         
   0  13   3        196.61        189.90        14.44 o                         
   1  13   3        309.09        280.81        16.79 o                         
   2  13   3        228.81        243.60        15.88 o                         
   3  13   3        195.56        187.62        11.56 o                         
   4  13   3         59.25         51.49        10.21 o                         
   5  13   3        166.92        200.42        15.08 o                         
   6  13   3        147.72        129.87        15.61 o                         
  -6  14   3          1.72         -2.24        10.23 o                         
  -5  14   3          4.80          5.28         6.72 o                         
  -4  14   3        171.52        172.55        16.93 o                         
  -3  14   3        203.54        198.10        13.72 o                         
  -2  14   3          1.21         -0.55         4.53 o                         
  -1  14   3        107.43        123.53        10.05 o                         
   0  14   3         52.53         56.61         7.00 o                         
   1  14   3        553.83        636.95        26.41 o                         
   2  14   3         47.93         51.75         8.34 o                         
   3  14   3          5.90         -3.89         9.81 o                         
   4  14   3         11.46         21.45        12.73 o                         
   5  14   3        101.79        122.58        16.21 o                         
  -5  15   3         80.88         83.04        13.31 o                         
  -4  15   3         13.18         15.12         6.18 o                         
  -3  15   3         49.16         51.64         7.91 o                         
  -2  15   3         41.02         29.82         6.14 o                         
  -1  15   3        314.42        345.61        16.53 o                         
   0  15   3        222.96        237.05        17.49 o                         
   1  15   3         29.21         35.77         8.52 o                         
   2  15   3         37.26         33.87         7.47 o                         
   3  15   3         14.34         26.45        14.74 o                         
   4  15   3         84.47         73.76        19.74 o                         
   5  15   3        109.17        103.67        23.00 o                         
  -4  16   3          0.86          4.00         5.83 o                         
  -3  16   3          0.04         -4.89         7.02 o                         
  -2  16   3        147.12        174.18        16.92 o                         
  -1  16   3        345.13        332.71        21.90 o                         
   0  16   3        228.06        221.62        17.33 o                         
   1  16   3         99.06        109.71        20.78 o                         
   2  16   3         96.63         95.05        19.64 o                         
   3  16   3          0.18         -6.06        10.70 o                         
   4  16   3          0.76         10.42        11.02 o                         
  -3  17   3          7.95          2.66         7.28 o                         
  -2  17   3          3.09         15.02         6.95 o                         
  -1  17   3        115.32        109.60        13.85 o                         
   0  17   3        237.68        250.84        29.55 o                         
   1  17   3         21.60          4.70        11.16 o                         
   2  17   3        106.78         89.40        21.01 o                         
 -10   0   4        280.34        339.43        30.77 o                         
  -8   0   4         18.79         -1.23         7.46 o                         
  -6   0   4        108.99        120.84        14.39 o                         
  -4   0   4       1860.65       2128.75        44.72 o                         
  -2   0   4       3024.12       3251.25        46.22 o                         
   0   0   4      11448.82      11391.95       132.58 o                         
   2   0   4          7.72          5.33         1.72 o                         
   4   0   4        344.48        322.10        37.60 o                         
   6   0   4       1625.11       1762.29        31.39 o                         
   8   0   4        288.31        282.14        15.63 o                         
 -10   1   4        162.74        172.94        14.03 o                         
  -9   1   4        148.12        145.56        12.27 o                         
  -8   1   4        236.40        224.93        10.33 o                         
  -7   1   4        103.01         86.98         4.70 o                         
  -6   1   4          1.09          0.66         2.56 o                         
  -5   1   4        845.83        814.11        17.22 o                         
  -4   1   4       2152.96       2410.25        20.18 o                         
  -3   1   4       1017.07       1075.68        16.08 o                         
  -2   1   4        245.97        239.62         5.64 o                         
  -1   1   4      16615.42      16384.58        39.50 o                         
   0   1   4       1591.34       1485.75        16.00 o                         
   1   1   4        754.85        726.71         8.71 o                         
   2   1   4          7.18          0.50         1.35 o                         
   3   1   4       1453.38       1629.33        13.73 o                         
   4   1   4          4.72         11.88         1.69 o                         
   5   1   4        132.97        127.25         7.16 o                         
   6   1   4        352.52        367.44        11.09 o                         
   7   1   4          5.92         -2.80         3.60 o                         
   8   1   4         28.11         18.95         4.43 o                         
   9   1   4         58.69         61.00         6.02 o                         
 -10   2   4         42.33         36.10         8.11 o                         
  -9   2   4         99.91         99.00        10.36 o                         
  -8   2   4          0.11         -3.80         3.80 o                         
  -7   2   4        444.60        441.16         9.97 o                         
  -6   2   4          0.59         -2.06         2.06 o                         
  -5   2   4         37.14         39.91         2.90 o                         
  -4   2   4         32.11         25.34         2.53 o                         
  -3   2   4       3029.62       3096.37        28.32 o                         
  -2   2   4         73.90         55.85         2.61 o                         
  -1   2   4      12849.25      12577.86        38.13 o                         
   0   2   4        109.82        120.85         2.96 o                         
   1   2   4       3033.96       2941.06        23.76 o                         
   2   2   4        346.83        366.88         4.95 o                         
   3   2   4          1.47          9.09         1.88 o                         
   4   2   4        130.30        143.84         4.09 o                         
   5   2   4        181.19        150.27         5.00 o                         
   6   2   4          1.30          0.32         3.56 o                         
   7   2   4         24.38         20.51         4.01 o                         
   8   2   4        209.92        227.38        10.41 o                         
   9   2   4         47.26         61.27         5.98 o                         
 -10   3   4         28.11         24.35         6.76 o                         
  -9   3   4        308.90        329.54        17.45 o                         
  -8   3   4         57.49         39.78         7.37 o                         
  -7   3   4        716.75        685.35        13.98 o                         
  -6   3   4        225.26        216.75         6.34 o                         
  -5   3   4        304.20        262.84         6.81 o                         
  -4   3   4        604.59        651.74        10.76 o                         
  -3   3   4         45.69         72.68         3.57 o                         
  -2   3   4        333.92        336.49         7.19 o                         
  -1   3   4        201.23        212.81         4.50 o                         
   0   3   4        467.18        483.07         8.93 o                         
   1   3   4       1231.84       1171.01        18.00 o                         
   2   3   4       2425.11       2532.64        18.39 o                         
   3   3   4        123.53        137.55         4.43 o                         
   4   3   4       1151.47       1192.88        16.45 o                         
   5   3   4        207.73        149.30         9.60 o                         
   6   3   4         31.60         31.15         3.98 o                         
   7   3   4        209.41        220.32         9.41 o                         
   8   3   4          7.85          1.70         3.90 o                         
   9   3   4        138.08        164.15         9.71 o                         
 -10   4   4         36.60         34.24         7.02 o                         
  -9   4   4         24.36         17.87         5.70 o                         
  -8   4   4          1.40          0.99         5.50 o                         
  -7   4   4        278.42        259.06         8.19 o                         
  -6   4   4        173.33        133.50         5.82 o                         
  -5   4   4          0.96         -0.24         2.83 o                         
  -4   4   4         36.99         52.32         3.39 o                         
  -3   4   4         40.06         35.02         2.98 o                         
  -2   4   4        386.60        402.69         7.20 o                         
  -1   4   4       1118.40       1079.69        11.27 o                         
   0   4   4       1266.79       1381.91        12.90 o                         
   1   4   4       3606.60       3568.65        29.15 o                         
   2   4   4        255.53        287.75         5.17 o                         
   3   4   4        848.88        728.21        10.41 o                         
   4   4   4          0.50          2.52         2.02 o                         
   5   4   4        895.60        884.63        18.02 o                         
   6   4   4        183.68        164.86         7.67 o                         
   7   4   4          0.93         -3.42         3.42 o                         
   8   4   4         28.82         23.22         4.59 o                         
   9   4   4         69.95         74.63         7.63 o                         
  -9   5   4         23.83         20.73         5.90 o                         
  -8   5   4        322.85        336.73        14.55 o                         
  -7   5   4        182.01        176.44         7.12 o                         
  -6   5   4        692.20        646.60        18.73 o                         
  -5   5   4        422.17        439.14        10.99 o                         
  -4   5   4        314.33        338.19         8.91 o                         
  -3   5   4        378.76        352.73         8.69 o                         
  -2   5   4        402.42        392.82        11.12 o                         
  -1   5   4         84.89         65.13         4.01 o                         
   0   5   4       2171.73       2323.39        13.93 o                         
   1   5   4         52.83         65.72         2.76 o                         
   2   5   4       1008.46        953.56        10.75 o                         
   3   5   4        476.64        502.95        10.19 o                         
   4   5   4          9.46          4.37         2.17 o                         
   5   5   4         18.22          7.75         2.32 o                         
   6   5   4          5.97          3.08         2.68 o                         
   7   5   4          0.33         -3.82         3.82 o                         
   8   5   4         31.91         17.57         4.14 o                         
   9   5   4          6.44          3.21         4.91 o                         
  -9   6   4          7.02         20.45         7.79 o                         
  -8   6   4        421.95        453.14        19.15 o                         
  -7   6   4          0.00         -3.67         3.67 o                         
  -6   6   4        269.71        263.47        12.68 o                         
  -5   6   4        281.80        284.77        15.34 o                         
  -4   6   4       1746.94       1744.88        21.61 o                         
  -3   6   4        118.01        119.34         5.00 o                         
  -2   6   4        214.61        246.43        14.58 o                         
  -1   6   4          0.62         -0.80         1.85 o                         
   0   6   4        153.23        164.11         3.27 o                         
   1   6   4         61.54         57.49         5.26 o                         
   2   6   4          0.32          1.70         2.63 o                         
   3   6   4        444.76        491.27        10.28 o                         
   4   6   4         20.88         11.93         2.82 o                         
   5   6   4         24.87         20.95         2.68 o                         
   6   6   4         79.99         83.43         5.36 o                         
   7   6   4          1.85         -3.89         3.89 o                         
   8   6   4        111.71        123.36         9.83 o                         
  -9   7   4        101.84        104.18        11.02 o                         
  -8   7   4        222.28        232.70        14.15 o                         
  -7   7   4          2.59          1.23         4.16 o                         
  -6   7   4        673.84        684.93        22.94 o                         
  -5   7   4          3.38         15.94         6.66 o                         
  -4   7   4          0.29          0.30         3.23 o                         
  -3   7   4         46.11         33.49         4.47 o                         
  -2   7   4         13.19         15.73         2.59 o                         
  -1   7   4        408.98        500.94         9.93 o                         
   0   7   4       2405.76       2486.79        27.22 o                         
   1   7   4       1946.27       2025.55        19.44 o                         
   2   7   4       2529.55       2575.30        45.55 o                         
   3   7   4          1.68          1.42         2.05 o                         
   4   7   4        471.91        457.60        16.43 o                         
   5   7   4         40.60         26.67         3.63 o                         
   6   7   4         75.81         73.49         8.55 o                         
   7   7   4         65.23         66.30         7.49 o                         
   8   7   4        160.45        173.53        11.78 o                         
  -9   8   4         37.84         40.17         9.55 o                         
  -8   8   4        127.86        137.59        11.37 o                         
  -7   8   4         24.45         13.97         5.60 o                         
  -6   8   4       1419.81       1576.07        36.55 o                         
  -5   8   4       1467.27       1583.46        28.03 o                         
  -4   8   4       1486.37       1490.88        21.06 o                         
  -3   8   4          0.17         -2.18         3.29 o                         
  -2   8   4        568.22        615.57        14.24 o                         
  -1   8   4          3.71          4.68         2.14 o                         
   0   8   4          4.49          2.31         1.81 o                         
   1   8   4       2672.59       2798.32        24.42 o                         
   2   8   4        580.19        607.50         9.26 o                         
   3   8   4       1034.86        991.40        17.93 o                         
   4   8   4         22.58         15.71         3.15 o                         
   5   8   4        293.44        259.74        13.19 o                         
   6   8   4          4.38         -4.96         4.96 o                         
   7   8   4         15.20         21.70         5.95 o                         
   8   8   4        108.21         96.55         9.18 o                         
  -8   9   4        253.43        270.31        18.54 o                         
  -7   9   4        339.53        371.70        16.31 o                         
  -6   9   4        126.06        148.00        12.62 o                         
  -5   9   4        973.75        973.98        26.99 o                         
  -4   9   4        114.57         85.66        13.40 o                         
  -3   9   4        307.48        317.19        13.33 o                         
  -2   9   4       1718.51       1784.09        22.85 o                         
  -1   9   4         75.58         90.68         4.73 o                         
   0   9   4        373.33        362.20         9.44 o                         
   1   9   4         10.23         12.35         2.56 o                         
   2   9   4         16.86         14.16         2.71 o                         
   3   9   4        586.36        605.48        10.72 o                         
   4   9   4         36.32         22.51         4.13 o                         
   5   9   4         24.29         10.77         4.61 o                         
   6   9   4          0.54         -0.88         5.33 o                         
   7   9   4         45.84         51.03         8.10 o                         
   8   9   4         16.35         19.42         7.08 o                         
  -8  10   4          1.80         18.35         9.08 o                         
  -7  10   4        220.44        232.71        16.45 o                         
  -6  10   4        269.66        304.19        17.69 o                         
  -5  10   4         70.85         71.07         7.38 o                         
  -4  10   4        175.18        134.28        17.16 o                         
  -3  10   4        537.42        560.01        18.07 o                         
  -2  10   4        170.89        166.01         7.06 o                         
  -1  10   4        659.15        681.06        12.91 o                         
   0  10   4          3.38          3.20         2.61 o                         
   1  10   4       1444.43       1528.43        19.83 o                         
   2  10   4         11.85         12.09         2.94 o                         
   3  10   4        360.71        354.08        10.17 o                         
   4  10   4        216.45        217.03        14.06 o                         
   5  10   4         23.26         36.22         6.70 o                         
   6  10   4         17.09         10.93         5.35 o                         
   7  10   4          4.73         -2.09         5.54 o                         
  -8  11   4          0.33          1.13         9.99 o                         
  -7  11   4        312.86        325.43        19.69 o                         
  -6  11   4         15.95         18.06         6.75 o                         
  -5  11   4       1095.66       1154.05        45.89 o                         
  -4  11   4        431.96        458.43        22.12 o                         
  -3  11   4        674.77        673.28        21.87 o                         
  -2  11   4         16.73         13.73         3.63 o                         
  -1  11   4         99.52        107.94         6.38 o                         
   0  11   4          0.30          2.06         1.76 o                         
   1  11   4        349.38        336.78        11.17 o                         
   2  11   4       3833.48       3792.84        71.19 o                         
   3  11   4        164.60        159.08        14.23 o                         
   4  11   4         26.75         21.24         4.83 o                         
   5  11   4         62.01         89.68         8.93 o                         
   6  11   4         49.22         35.49         6.66 o                         
   7  11   4          0.15          3.83         6.26 o                         
  -7  12   4        137.63        156.47        14.65 o                         
  -6  12   4        101.10        100.73        12.06 o                         
  -5  12   4         44.35         39.74        12.80 o                         
  -4  12   4        533.61        503.60        24.25 o                         
  -3  12   4        180.47        176.48        12.41 o                         
  -2  12   4          0.93          0.11         3.27 o                         
  -1  12   4        731.84        669.06        20.80 o                         
   0  12   4         68.60         60.05         6.86 o                         
   1  12   4        312.10        343.10        14.26 o                         
   2  12   4        337.18        353.39        15.58 o                         
   3  12   4          2.41         -4.95         4.95 o                         
   4  12   4         31.55         24.88         8.21 o                         
   5  12   4          0.34          5.33         5.11 o                         
   6  12   4          0.59         -0.26         7.50 o                         
  -7  13   4          9.58         10.06         7.14 o                         
  -6  13   4         44.67         54.53        11.06 o                         
  -5  13   4         75.63         73.32        11.03 o                         
  -4  13   4        282.64        302.81        20.99 o                         
  -3  13   4        170.03        169.70        12.60 o                         
  -2  13   4         28.64         32.69         6.08 o                         
  -1  13   4        291.13        254.36        13.82 o                         
   0  13   4        411.64        405.71        16.46 o                         
   1  13   4          0.01          2.61         4.17 o                         
   2  13   4        257.84        262.15        11.85 o                         
   3  13   4         15.15         11.53         6.53 o                         
   4  13   4         16.08         18.01         6.69 o                         
   5  13   4         54.61         40.89         9.86 o                         
   6  13   4          5.55         15.67         7.49 o                         
  -6  14   4          0.07         -0.17         7.14 o                         
  -5  14   4        478.01        464.82        40.90 o                         
  -4  14   4        154.48        154.83        13.11 o                         
  -3  14   4          3.96          3.30         4.90 o                         
  -2  14   4          0.67         -0.99         5.44 o                         
  -1  14   4         26.59         21.35         5.95 o                         
   0  14   4          9.25          9.75         4.64 o                         
   1  14   4        354.48        381.28        16.15 o                         
   2  14   4         70.39         54.42        15.84 o                         
   3  14   4         38.97         27.37        12.95 o                         
   4  14   4         91.85         91.43        21.02 o                         
   5  14   4         17.97         16.60        13.44 o                         
  -5  15   4         43.67         40.04         8.84 o                         
  -4  15   4          2.83         -2.76         9.09 o                         
  -3  15   4          0.66         -2.08         6.14 o                         
  -2  15   4         13.04          2.79         4.96 o                         
  -1  15   4        149.08        142.30        11.06 o                         
   0  15   4         18.35          7.55         4.78 o                         
   1  15   4         96.51        106.95        21.21 o                         
   2  15   4          1.08         -7.89        13.39 o                         
   3  15   4         66.03         48.53        16.22 o                         
   4  15   4          0.82          8.57        10.87 o                         
  -4  16   4         15.44          8.99         5.67 o                         
  -3  16   4        112.68        101.76        11.04 o                         
  -2  16   4         72.20         58.01        10.91 o                         
  -1  16   4         37.97         44.46         9.59 o                         
   0  16   4         31.32         13.30        11.26 o                         
   1  16   4        195.94        218.03        28.44 o                         
   2  16   4          0.02          3.31        10.10 o                         
   3  16   4         44.50         49.33        17.50 o                         
  -3  17   4         53.34         43.44        10.68 o                         
  -2  17   4          0.73         -5.98         6.36 o                         
  -1  17   4         42.40         49.08        14.73 o                         
   0  17   4        118.76        117.98        23.13 o                         
   1  17   4        267.56        269.12        31.73 o                         
   2  17   4        102.97        116.54        22.96 o                         
  -9   0   5         36.93         24.19         9.39 o                         
  -7   0   5        179.80        175.58        36.73 o                         
  -5   0   5        196.98        215.15        13.39 o                         
  -3   0   5       2828.36       2912.97        58.13 o                         
  -1   0   5       6770.32       6411.34        57.81 o                         
   1   0   5       2375.49       2144.28        39.70 o                         
   3   0   5        437.51        487.71         9.77 o                         
   5   0   5       1101.83       1092.67        27.52 o                         
   7   0   5         95.78        121.62         9.77 o                         
   9   0   5          2.74         -2.14         5.61 o                         
 -10   1   5         85.91         84.58        10.66 o                         
  -9   1   5        116.53        120.59        11.15 o                         
  -8   1   5          1.10          1.59         5.40 o                         
  -7   1   5        290.36        289.85        14.34 o                         
  -6   1   5        556.76        543.26        17.86 o                         
  -5   1   5        298.79        298.57         9.72 o                         
  -4   1   5        132.61        108.03         8.83 o                         
  -3   1   5          3.88          4.80         2.73 o                         
  -2   1   5        365.46        320.15         9.40 o                         
  -1   1   5        128.70        121.20         3.82 o                         
   0   1   5        160.21        145.95         3.39 o                         
   1   1   5        436.16        432.91         4.90 o                         
   2   1   5         20.15          5.86         1.82 o                         
   3   1   5        485.62        482.21         9.58 o                         
   4   1   5        141.38        144.53         4.09 o                         
   5   1   5        824.60        781.04        21.35 o                         
   6   1   5        428.68        447.14        11.59 o                         
   7   1   5         25.88         30.51         4.28 o                         
   8   1   5          5.72          2.63         3.67 o                         
   9   1   5         22.07         14.27         4.13 o                         
 -10   2   5          1.54         -0.59         6.15 o                         
  -9   2   5         15.07          4.88         5.93 o                         
  -8   2   5         31.90         33.12         7.01 o                         
  -7   2   5         29.56         19.91         4.54 o                         
  -6   2   5         15.89          9.91         2.35 o                         
  -5   2   5          6.24          3.06         1.21 o                         
  -4   2   5        283.26        304.90         7.37 o                         
  -3   2   5         69.23         56.90         3.25 o                         
  -2   2   5       1651.44       1582.05        18.69 o                         
  -1   2   5        164.02        118.82         3.20 o                         
   0   2   5         57.73         62.29         2.53 o                         
   1   2   5        674.96        718.62         7.48 o                         
   2   2   5        438.47        462.29         5.69 o                         
   3   2   5        137.71        160.43         4.46 o                         
   4   2   5        952.33        977.12        11.68 o                         
   5   2   5         95.49         87.44         3.84 o                         
   6   2   5        309.26        321.52        10.60 o                         
   7   2   5          1.09         -0.18         3.75 o                         
   8   2   5        150.46        173.06         8.78 o                         
   9   2   5         23.45         14.49         4.83 o                         
 -10   3   5        181.25        200.77        13.33 o                         
  -9   3   5          3.00          5.14         5.61 o                         
  -8   3   5        669.12        729.13        23.78 o                         
  -7   3   5          4.98         -1.20         2.70 o                         
  -6   3   5          7.62          8.41         2.15 o                         
  -5   3   5        223.32        187.67        21.25 o                         
  -4   3   5        721.28        754.13        13.55 o                         
  -3   3   5       1799.40       1993.95        17.08 o                         
  -2   3   5       2362.80       2231.91        20.57 o                         
  -1   3   5         83.35         87.70         3.18 o                         
   0   3   5        108.85        102.06         2.98 o                         
   1   3   5        840.55        837.75         9.88 o                         
   2   3   5        224.70        189.38         3.65 o                         
   3   3   5         41.58         61.15         3.06 o                         
   4   3   5          8.20          6.32         1.84 o                         
   5   3   5        200.28        175.35         4.87 o                         
   6   3   5          0.80         -1.96         3.18 o                         
   7   3   5         23.42         20.94         4.16 o                         
   8   3   5         59.36         54.99         5.94 o                         
   9   3   5         74.11        102.61         8.25 o                         
  -9   4   5         88.32         80.95         8.66 o                         
  -8   4   5         74.55         88.25         9.94 o                         
  -7   4   5          7.99          7.83         3.33 o                         
  -6   4   5        620.22        616.16        20.92 o                         
  -5   4   5         26.48         21.05         4.47 o                         
  -4   4   5       1150.03       1160.37        19.82 o                         
  -3   4   5        645.13        650.83        10.66 o                         
  -2   4   5         28.59         33.69         3.50 o                         
  -1   4   5       2335.86       2352.59        16.45 o                         
   0   4   5        872.19        882.82        22.69 o                         
   1   4   5       1946.61       1972.10        29.91 o                         
   2   4   5       1623.77       1684.75        20.94 o                         
   3   4   5        415.61        394.40         7.67 o                         
   4   4   5        121.31        119.39         4.20 o                         
   5   4   5        178.54        187.60         5.67 o                         
   6   4   5        233.78        235.48        10.47 o                         
   7   4   5         35.22         32.42         4.34 o                         
   8   4   5        127.59        143.15         9.73 o                         
  -9   5   5          9.70         16.22         6.09 o                         
  -8   5   5         21.17         11.30         8.94 o                         
  -7   5   5        682.44        673.35        15.23 o                         
  -6   5   5         88.77         84.09         5.41 o                         
  -5   5   5       1378.88       1408.09        24.23 o                         
  -4   5   5        435.31        457.63        12.24 o                         
  -3   5   5       2181.76       2251.20        37.42 o                         
  -2   5   5         15.87         14.63         2.90 o                         
  -1   5   5        158.77        131.34         4.29 o                         
   0   5   5        281.31        263.82         5.02 o                         
   1   5   5          1.46         -0.31         1.63 o                         
   2   5   5        364.84        397.42        10.83 o                         
   3   5   5        374.64        357.62         8.33 o                         
   4   5   5         34.37         41.93         3.39 o                         
   5   5   5        118.52         88.22         4.07 o                         
   6   5   5        100.44         56.82         5.71 o                         
   7   5   5        141.76        147.41         8.01 o                         
   8   5   5         40.93         43.11         5.98 o                         
  -9   6   5        666.94        701.88        25.56 o                         
  -8   6   5          1.29         -5.90         5.90 o                         
  -7   6   5         48.03         43.89         4.67 o                         
  -6   6   5          0.20         -3.80         3.80 o                         
  -5   6   5        113.55         94.66         7.24 o                         
  -4   6   5         22.78         21.11         3.20 o                         
  -3   6   5        690.57        662.06        11.14 o                         
  -2   6   5         26.86         38.18         3.02 o                         
  -1   6   5       4057.85       4308.68        36.36 o                         
   0   6   5        129.72        115.49         3.40 o                         
   1   6   5        922.49        935.13        13.35 o                         
   2   6   5        740.39        770.37        17.38 o                         
   3   6   5        577.50        480.06        29.67 o                         
   4   6   5          0.43          2.20         2.52 o                         
   5   6   5          4.32         -0.35         3.16 o                         
   6   6   5         83.12         70.78         6.92 o                         
   7   6   5         14.11          6.38         4.19 o                         
   8   6   5         17.34         22.52         5.50 o                         
  -9   7   5         85.35         89.80        10.15 o                         
  -8   7   5         59.83         55.47         8.12 o                         
  -7   7   5        488.17        525.63        16.51 o                         
  -6   7   5         52.26         45.45         9.60 o                         
  -5   7   5       4285.07       4632.71        62.33 o                         
  -4   7   5         29.34         17.75         3.22 o                         
  -3   7   5       2261.51       2226.27        62.49 o                         
  -2   7   5        276.26        294.22         9.89 o                         
  -1   7   5         82.22         83.08         5.04 o                         
   0   7   5         79.47         85.14         2.79 o                         
   1   7   5         13.02          9.68         1.96 o                         
   2   7   5          1.35          3.40         1.67 o                         
   3   7   5        143.86        138.22         5.27 o                         
   4   7   5         23.08         22.84         3.93 o                         
   5   7   5        148.48        151.14        10.32 o                         
   6   7   5        102.94         93.67         9.28 o                         
   7   7   5         74.93         86.25         8.64 o                         
   8   7   5         40.23         32.98         9.87 o                         
  -9   8   5        225.31        274.22        19.25 o                         
  -8   8   5        118.05         95.48         9.66 o                         
  -7   8   5         25.91         23.84         4.09 o                         
  -6   8   5          9.00          5.44         4.43 o                         
  -5   8   5        201.38        208.75         9.23 o                         
  -4   8   5        187.69        185.46        13.12 o                         
  -3   8   5         78.60         83.25         6.95 o                         
  -2   8   5        219.39        210.26         7.70 o                         
  -1   8   5        102.75         90.93         5.54 o                         
   0   8   5        204.07        187.99         5.13 o                         
   1   8   5       3236.02       3408.03        31.45 o                         
   2   8   5        503.24        461.20        15.18 o                         
   3   8   5        249.57        235.60        12.31 o                         
   4   8   5         72.12         59.81         4.79 o                         
   5   8   5          5.40          7.26         6.98 o                         
   6   8   5         16.52         18.61         6.32 o                         
   7   8   5        206.12        198.40        12.22 o                         
   8   8   5         45.30         30.97         6.53 o                         
  -8   9   5         78.28         65.16        11.87 o                         
  -7   9   5         75.58         80.00        10.55 o                         
  -6   9   5         47.24         51.15         6.60 o                         
  -5   9   5        116.06        110.51         6.88 o                         
  -4   9   5        264.38        242.79        12.47 o                         
  -3   9   5       1299.76       1325.69        23.28 o                         
  -2   9   5       1501.93       1646.68        37.19 o                         
  -1   9   5        337.08        356.78         7.69 o                         
   0   9   5        277.69        283.81         9.54 o                         
   1   9   5          9.12          7.86         2.90 o                         
   2   9   5       2054.39       2099.25        36.16 o                         
   3   9   5        462.41        449.82        18.44 o                         
   4   9   5        145.57        129.67        10.85 o                         
   5   9   5         64.50         73.66         9.21 o                         
   6   9   5         15.42         10.58         6.61 o                         
   7   9   5        133.00        151.73        12.33 o                         
  -8  10   5        267.44        276.29        19.03 o                         
  -7  10   5        184.62        229.92        16.08 o                         
  -6  10   5         79.02         87.85         9.86 o                         
  -5  10   5          7.44          6.77         5.52 o                         
  -4  10   5       2139.88       2206.48        37.69 o                         
  -3  10   5          0.21          5.71         6.53 o                         
  -2  10   5        309.41        314.08        10.62 o                         
  -1  10   5         72.85         50.24         3.26 o                         
   0  10   5         54.06         52.39         4.03 o                         
   1  10   5        487.29        506.68        11.38 o                         
   2  10   5         83.07         97.14         6.73 o                         
   3  10   5        111.74        117.11        11.69 o                         
   4  10   5        837.03        876.30        27.13 o                         
   5  10   5          6.24         -3.59         5.59 o                         
   6  10   5        141.55        161.79        12.16 o                         
   7  10   5         24.94         23.91         6.54 o                         
  -8  11   5         63.79         83.87        11.57 o                         
  -7  11   5          9.93         14.27         6.49 o                         
  -6  11   5         81.25         94.01        13.01 o                         
  -5  11   5        724.48        742.83        32.96 o                         
  -4  11   5          0.31         -5.00         5.00 o                         
  -3  11   5         40.91         37.22         6.52 o                         
  -2  11   5        454.65        425.21        14.98 o                         
  -1  11   5         98.00         69.53         8.22 o                         
   0  11   5        789.74        807.43        16.25 o                         
   1  11   5        809.24        839.52        15.02 o                         
   2  11   5       1059.80       1092.77        21.70 o                         
   3  11   5        264.50        245.60         9.97 o                         
   4  11   5         18.76         29.17         7.31 o                         
   5  11   5          7.66         12.82         5.17 o                         
   6  11   5          0.22          1.44         6.08 o                         
   7  11   5         13.94          2.63         5.90 o                         
  -7  12   5         72.87         79.66        12.62 o                         
  -6  12   5        284.27        307.51        21.22 o                         
  -5  12   5        237.30        240.65        17.77 o                         
  -4  12   5         66.19         55.04         9.77 o                         
  -3  12   5        167.74        154.81        10.41 o                         
  -2  12   5        283.54        265.95        12.55 o                         
  -1  12   5          0.40          9.76         4.33 o                         
   0  12   5          8.75          9.27         3.86 o                         
   1  12   5        232.85        253.32        13.11 o                         
   2  12   5        349.96        366.50        13.24 o                         
   3  12   5        140.70        127.53        13.10 o                         
   4  12   5        318.51        338.02        17.90 o                         
   5  12   5         18.63         14.38         5.44 o                         
   6  12   5        177.96        216.41        14.34 o                         
  -7  13   5         65.31         80.46        13.08 o                         
  -6  13   5         81.28         75.70        12.31 o                         
  -5  13   5        147.08        145.79        14.92 o                         
  -4  13   5         15.90         15.30        20.79 o                         
  -3  13   5        153.08        146.68        11.93 o                         
  -2  13   5         21.29         18.62         5.50 o                         
  -1  13   5         61.04         65.00         7.84 o                         
   0  13   5        158.27        137.30         9.96 o                         
   1  13   5        328.39        334.25        14.72 o                         
   2  13   5        325.15        309.95        31.74 o                         
   3  13   5        118.04        103.17        19.80 o                         
   4  13   5          2.16         -2.75         6.49 o                         
   5  13   5        200.76        211.20        15.76 o                         
   6  13   5         62.88         80.25        14.25 o                         
  -6  14   5        595.50        574.91        29.82 o                         
  -5  14   5         12.61         31.82        10.86 o                         
  -4  14   5         35.64         27.07         6.93 o                         
  -3  14   5         83.30         73.72         9.06 o                         
  -2  14   5         13.35          0.10         4.89 o                         
  -1  14   5        461.44        484.03        19.76 o                         
   0  14   5        115.68        111.44         9.45 o                         
   1  14   5         12.59         19.48         7.42 o                         
   2  14   5         47.16         12.54         9.90 o                         
   3  14   5        230.49        210.36        28.89 o                         
   4  14   5          2.01         -9.19        12.51 o                         
   5  14   5         37.71         51.48        11.77 o                         
  -5  15   5         34.68         33.68         8.26 o                         
  -4  15   5         17.49          6.65         5.52 o                         
  -3  15   5         34.16         19.10         8.03 o                         
  -2  15   5          1.44         -3.04         5.52 o                         
  -1  15   5          2.47          4.43         4.78 o                         
   0  15   5         57.20         45.01         9.40 o                         
   1  15   5        227.42        236.13        29.03 o                         
   2  15   5        257.89        248.36        30.52 o                         
   3  15   5        211.48        173.35        27.31 o                         
   4  15   5         50.31         22.32        12.72 o                         
  -4  16   5         61.97         51.54         9.24 o                         
  -3  16   5         24.96          3.28         8.90 o                         
  -2  16   5          2.90         -1.40         9.40 o                         
  -1  16   5          0.15         -9.57        12.21 o                         
   0  16   5          5.62        -12.02        12.78 o                         
   1  16   5         44.61         35.01        16.03 o                         
   2  16   5          8.82         11.80        12.25 o                         
   3  16   5          4.20          3.16        10.53 o                         
  -2  17   5         35.14         47.90        16.29 o                         
  -1  17   5         14.53          3.06        10.97 o                         
   0  17   5         23.84         -3.17        11.43 o                         
   1  17   5        177.11        161.78        25.58 o                         
 -10   0   6         53.22         66.96        26.05 o                         
  -8   0   6         16.89         15.32         8.61 o                         
  -6   0   6        129.30        146.84        16.65 o                         
  -4   0   6        753.71        798.49        32.11 o                         
  -2   0   6         71.33         75.65         3.92 o                         
   0   0   6         82.48         98.31         4.48 o                         
   2   0   6        141.37        152.63         5.12 o                         
   4   0   6         26.87         22.38         3.10 o                         
   6   0   6         43.72         47.61         6.89 o                         
   8   0   6        222.85        231.70        14.21 o                         
 -10   1   6         15.28         17.79         6.75 o                         
  -9   1   6        118.94        117.21        11.38 o                         
  -8   1   6         69.26         60.10         8.10 o                         
  -7   1   6        123.84        115.11         9.72 o                         
  -6   1   6         35.09         34.07         6.02 o                         
  -5   1   6         15.28         10.23         4.36 o                         
  -4   1   6        164.06        145.92        12.31 o                         
  -3   1   6        138.10        131.27         5.23 o                         
  -2   1   6        559.27        453.57         9.91 o                         
  -1   1   6        351.96        352.19         6.88 o                         
   0   1   6        563.91        559.26         6.89 o                         
   1   1   6         42.08         44.38         2.74 o                         
   2   1   6        457.11        480.03         9.42 o                         
   3   1   6          8.58          8.92         1.98 o                         
   4   1   6         41.05         30.86         2.29 o                         
   5   1   6        916.57        927.44        16.83 o                         
   6   1   6        506.77        495.84        12.46 o                         
   7   1   6         54.90         63.33         5.45 o                         
   8   1   6         17.12         16.61         4.06 o                         
 -10   2   6          0.88          7.59         6.49 o                         
  -9   2   6         35.47         26.64         6.60 o                         
  -8   2   6         15.48         19.67         7.05 o                         
  -7   2   6        168.77        145.96        10.87 o                         
  -6   2   6         69.66         75.49         5.53 o                         
  -5   2   6        670.98        661.78        14.29 o                         
  -4   2   6          6.06         10.94         2.50 o                         
  -3   2   6        120.27         75.90         7.94 o                         
  -2   2   6         24.80         16.59         2.11 o                         
  -1   2   6      10850.74      11110.70        46.29 o                         
   0   2   6         75.44         69.66         2.69 o                         
   1   2   6        195.01        186.52         3.60 o                         
   2   2   6        256.81        257.76         4.85 o                         
   3   2   6        114.93        118.46         4.45 o                         
   4   2   6        272.35        271.79         6.10 o                         
   5   2   6        390.35        347.44        15.31 o                         
   6   2   6        517.97        511.32        12.58 o                         
   7   2   6         22.57         19.95         3.93 o                         
   8   2   6         23.29         28.15         4.58 o                         
 -10   3   6         11.08         20.20         7.48 o                         
  -9   3   6          6.07         -6.00         6.00 o                         
  -8   3   6        456.32        465.76        15.98 o                         
  -7   3   6        223.74        241.25        11.15 o                         
  -6   3   6         21.47         18.94         3.81 o                         
  -5   3   6        470.39        461.18        12.93 o                         
  -4   3   6         37.31         28.49         6.10 o                         
  -3   3   6        457.27        414.24        25.73 o                         
  -2   3   6        899.23        969.60        10.66 o                         
  -1   3   6          0.40          0.80         2.04 o                         
   0   3   6        615.53        666.20         8.01 o                         
   1   3   6        166.40        160.49         3.87 o                         
   2   3   6        794.84        810.72         9.89 o                         
   3   3   6        159.84        147.82         4.83 o                         
   4   3   6        514.50        522.94         8.76 o                         
   5   3   6        446.29        437.35         8.64 o                         
   6   3   6         95.16         76.19         5.86 o                         
   7   3   6        221.34        211.46         9.64 o                         
   8   3   6         58.43         69.29         6.80 o                         
  -9   4   6        265.26        287.97        14.65 o                         
  -8   4   6        417.99        411.66        15.36 o                         
  -7   4   6          0.01         -2.57         3.49 o                         
  -6   4   6         96.32         64.27         9.24 o                         
  -5   4   6         88.61        111.85         7.97 o                         
  -4   4   6          0.03         -1.27         1.70 o                         
  -3   4   6       1057.70       1069.88        21.18 o                         
  -2   4   6       3554.18       3776.51        27.84 o                         
  -1   4   6        711.22        675.07        10.70 o                         
   0   4   6         24.42         17.51         1.64 o                         
   1   4   6       1293.94       1295.12        14.73 o                         
   2   4   6         38.44         42.77         4.37 o                         
   3   4   6        128.78        138.73         4.16 o                         
   4   4   6       1080.29       1055.90        17.95 o                         
   5   4   6         13.52          8.93         2.02 o                         
   6   4   6         67.06         67.11         6.41 o                         
   7   4   6         85.94         66.38         5.94 o                         
   8   4   6         12.52         16.35         5.46 o                         
  -9   5   6         55.31         55.78         8.62 o                         
  -8   5   6        369.68        369.21        14.51 o                         
  -7   5   6         26.40         26.91         4.48 o                         
  -6   5   6         24.27         19.94         2.72 o                         
  -5   5   6       1112.20       1171.82        23.44 o                         
  -4   5   6        704.75        732.18        14.53 o                         
  -3   5   6       1070.81       1123.86        27.90 o                         
  -2   5   6       5231.83       5323.69        67.01 o                         
  -1   5   6       2101.52       2303.62        18.87 o                         
   0   5   6       2680.60       2861.00        25.28 o                         
   1   5   6         34.76         38.00         7.03 o                         
   2   5   6       2338.48       2472.52        41.42 o                         
   3   5   6        311.76        317.86         9.20 o                         
   4   5   6         34.09         23.11         3.25 o                         
   5   5   6        376.57        346.80        10.19 o                         
   6   5   6         83.79         51.27         5.60 o                         
   7   5   6         44.06         44.80         5.91 o                         
   8   5   6        176.76        195.12        11.55 o                         
  -9   6   6          0.04          4.38         6.72 o                         
  -8   6   6         29.33         23.18         5.80 o                         
  -7   6   6          4.31          1.78         3.67 o                         
  -6   6   6        376.46        387.51        11.86 o                         
  -5   6   6         24.53         23.73         3.51 o                         
  -4   6   6       1378.46       1468.73        22.87 o                         
  -3   6   6         53.58         57.35         3.53 o                         
  -2   6   6       2931.97       3017.99        39.03 o                         
  -1   6   6       1046.62       1215.09        13.68 o                         
   0   6   6         25.65         20.47         1.60 o                         
   1   6   6        255.15        260.72         8.48 o                         
   2   6   6       2427.69       2597.46        27.42 o                         
   3   6   6          5.41          5.32         2.96 o                         
   4   6   6       2333.02       2507.88        31.80 o                         
   5   6   6         32.17         17.32         3.59 o                         
   6   6   6        557.99        596.92        17.18 o                         
   7   6   6         12.54         12.77         4.28 o                         
   8   6   6        143.09        173.03        10.95 o                         
  -9   7   6          8.98         17.35         7.66 o                         
  -8   7   6         71.06         76.38         7.45 o                         
  -7   7   6        106.34        100.41         6.96 o                         
  -6   7   6          0.15         -4.06         4.06 o                         
  -5   7   6         28.44         38.09         6.13 o                         
  -4   7   6       1755.56       1777.66        21.75 o                         
  -3   7   6        210.20        219.88        13.70 o                         
  -2   7   6       2623.08       2573.05        28.87 o                         
  -1   7   6        285.01        282.10         5.70 o                         
   0   7   6       1445.64       1422.54        32.83 o                         
   1   7   6         24.39         34.26         5.50 o                         
   2   7   6        170.80        157.79         7.18 o                         
   3   7   6          4.61          6.35         3.50 o                         
   4   7   6        238.10        277.11        12.72 o                         
   5   7   6        923.41        884.77        27.60 o                         
   6   7   6         24.87         42.51         6.48 o                         
   7   7   6          0.01         -0.37         4.86 o                         
   8   7   6        222.09        249.77        14.38 o                         
  -9   8   6         47.31         54.01        10.13 o                         
  -8   8   6        177.28        196.87        12.82 o                         
  -7   8   6         21.24         16.57         4.00 o                         
  -6   8   6        117.68        132.74         9.19 o                         
  -5   8   6        101.71         98.97         6.44 o                         
  -4   8   6        934.22        921.77        29.37 o                         
  -3   8   6        297.51        270.40        22.19 o                         
  -2   8   6        221.87        231.13         9.48 o                         
  -1   8   6        946.18       1044.46        15.94 o                         
   0   8   6         24.50         31.18         2.22 o                         
   1   8   6       1307.99       1404.57        44.18 o                         
   2   8   6       1446.39       1478.16        21.06 o                         
   3   8   6        170.25        156.75         7.77 o                         
   4   8   6        909.57       1002.72        24.54 o                         
   5   8   6         48.00         38.56         7.37 o                         
   6   8   6        460.24        460.68        19.21 o                         
   7   8   6          0.02         -0.53         5.15 o                         
  -8   9   6         34.73         34.37         8.76 o                         
  -7   9   6        289.29        296.37        12.80 o                         
  -6   9   6         37.60         31.72         6.34 o                         
  -5   9   6        990.13       1055.65        26.57 o                         
  -4   9   6        453.97        422.93        13.83 o                         
  -3   9   6       1451.61       1532.65        27.16 o                         
  -2   9   6        628.94        594.72        16.38 o                         
  -1   9   6         85.59         83.52         3.94 o                         
   0   9   6        458.29        419.30        13.45 o                         
   1   9   6         92.24         87.55         4.52 o                         
   2   9   6        504.10        525.22        17.99 o                         
   3   9   6        159.12        185.50        10.43 o                         
   4   9   6          8.62         14.54         6.66 o                         
   5   9   6        251.23        266.14        20.28 o                         
   6   9   6          0.90         -3.41         5.28 o                         
   7   9   6        171.99        192.32        12.32 o                         
  -8  10   6         40.17         45.60         9.13 o                         
  -7  10   6          2.07          2.20         6.38 o                         
  -6  10   6         87.94         87.49         9.35 o                         
  -5  10   6        224.19        240.69        11.73 o                         
  -4  10   6         30.45         30.28         5.71 o                         
  -3  10   6        323.86        325.04        15.63 o                         
  -2  10   6          8.97         13.86         4.27 o                         
  -1  10   6        997.84       1006.18        23.98 o                         
   0  10   6          0.32          0.27         1.13 o                         
   1  10   6         14.19         16.71         3.02 o                         
   2  10   6          4.65          3.10         1.46 o                         
   3  10   6          0.85         -5.26         5.26 o                         
   4  10   6         26.52         20.52         6.29 o                         
   5  10   6          5.69          6.03         6.00 o                         
   6  10   6          3.17          0.23         5.13 o                         
   7  10   6          7.33          0.64         7.91 o                         
  -7  11   6        310.74        336.14        22.98 o                         
  -6  11   6        863.35        928.41        27.94 o                         
  -5  11   6        203.56        203.02        11.13 o                         
  -4  11   6        182.31        180.69         8.93 o                         
  -3  11   6        187.74        175.63        10.05 o                         
  -2  11   6         60.08         52.14         6.23 o                         
  -1  11   6          5.27          2.39         2.25 o                         
   0  11   6        180.30        200.91         9.95 o                         
   1  11   6          0.04         -2.35         4.50 o                         
   2  11   6         11.92          7.12         5.30 o                         
   3  11   6         74.10         90.22        15.32 o                         
   4  11   6          0.95          8.82         6.36 o                         
   5  11   6        115.64        142.72        13.10 o                         
   6  11   6          1.05          3.48         6.03 o                         
  -7  12   6         53.30         45.65        10.00 o                         
  -6  12   6          5.70         11.10         7.61 o                         
  -5  12   6         10.18          8.96         4.23 o                         
  -4  12   6         22.66         14.28         5.07 o                         
  -3  12   6        224.34        215.06        10.44 o                         
  -2  12   6          2.16          0.83         4.46 o                         
  -1  12   6        754.35        726.52        17.38 o                         
   0  12   6        136.02        140.81         8.66 o                         
   1  12   6       1007.29       1062.29        21.55 o                         
   2  12   6         15.42          8.92         5.57 o                         
   3  12   6        262.78        252.74        17.77 o                         
   4  12   6         45.92         61.36         9.49 o                         
   5  12   6         21.34         18.94         7.04 o                         
   6  12   6         89.84         91.92        12.87 o                         
  -6  13   6        171.51        177.13        16.92 o                         
  -5  13   6         70.20         82.56         9.77 o                         
  -4  13   6        129.95        151.49        18.82 o                         
  -3  13   6         17.60          9.13         3.62 o                         
  -2  13   6        216.44        199.98         9.88 o                         
  -1  13   6         30.52         25.83         4.72 o                         
   0  13   6         11.32         10.65         4.13 o                         
   1  13   6        417.51        441.01        24.77 o                         
   2  13   6        220.59        229.35        28.20 o                         
   3  13   6         67.37         43.04        14.89 o                         
   4  13   6          8.03          1.09        11.59 o                         
   5  13   6         81.83         95.58        24.14 o                         
  -6  14   6        121.61        130.59        20.13 o                         
  -5  14   6        353.56        346.28        24.85 o                         
  -4  14   6         14.26         15.24         6.45 o                         
  -3  14   6          2.59         -1.68         5.05 o                         
  -2  14   6          5.97          5.18         4.96 o                         
  -1  14   6          4.08          4.64         4.80 o                         
   0  14   6        168.84        191.01        16.74 o                         
   1  14   6        320.36        320.48        21.55 o                         
   2  14   6         61.83         37.90        14.79 o                         
   3  14   6         26.23         -2.75        11.26 o                         
   4  14   6         33.27          9.68        10.99 o                         
  -5  15   6        112.73        108.99        12.83 o                         
  -4  15   6         76.89         58.86         9.44 o                         
  -3  15   6         23.17          6.05         7.35 o                         
  -2  15   6         57.32         46.23         7.82 o                         
  -1  15   6          4.18          0.89         6.56 o                         
   0  15   6        430.08        432.16        25.16 o                         
   1  15   6          0.76          3.43         6.31 o                         
   2  15   6        503.00        505.40        44.51 o                         
   3  15   6        200.20        171.28        26.95 o                         
   4  15   6          7.69        -13.82        13.82 o                         
  -4  16   6         75.67         55.94         9.41 o                         
  -3  16   6         23.75         24.94         7.01 o                         
  -2  16   6          3.98          2.79         8.79 o                         
  -1  16   6        205.81        239.72        30.73 o                         
   0  16   6         29.49         39.01        15.27 o                         
   1  16   6         17.37         26.42        12.60 o                         
   2  16   6         19.88         15.76        13.26 o                         
  -1  17   6         50.64         53.78        16.83 o                         
   0  17   6         24.46         26.92        12.86 o                         
  -9   0   7         22.12         21.85        19.47 o                         
  -7   0   7         28.18          8.87        13.34 o                         
  -5   0   7          0.51         -1.09         6.75 o                         
  -3   0   7        567.00        552.15        16.16 o                         
  -1   0   7       1031.70        910.76        13.49 o                         
   1   0   7         36.99         35.21         2.80 o                         
   3   0   7          0.15         -2.18         2.43 o                         
   5   0   7        734.74        692.06        31.60 o                         
   7   0   7        187.40        191.80        12.39 o                         
 -10   1   7          2.55          3.02        10.98 o                         
  -9   1   7        115.74        139.51        12.22 o                         
  -8   1   7         24.03         21.87         4.35 o                         
  -7   1   7          0.15          2.64         3.90 o                         
  -6   1   7         77.34         80.80         6.12 o                         
  -5   1   7          8.90          5.26         4.79 o                         
  -4   1   7        121.97         90.56         9.47 o                         
  -3   1   7        107.31        104.24         5.83 o                         
  -2   1   7         51.50         46.59         2.79 o                         
  -1   1   7         23.89         30.76         2.63 o                         
   0   1   7       1863.25       1934.51        17.07 o                         
   1   1   7         79.75         78.09         4.41 o                         
   2   1   7        394.84        385.86         7.63 o                         
   3   1   7          0.08          0.88         1.82 o                         
   4   1   7          0.23          2.26         2.60 o                         
   5   1   7         40.25         31.02         3.55 o                         
   6   1   7         59.99         53.99         4.81 o                         
   7   1   7        101.40         98.97         6.70 o                         
   8   1   7         17.39         16.69         4.31 o                         
  -9   2   7         11.26          8.89         6.82 o                         
  -8   2   7        137.21        159.26         9.87 o                         
  -7   2   7          0.46         -0.34         3.57 o                         
  -6   2   7        320.36        343.83        11.23 o                         
  -5   2   7         19.04         15.33         2.48 o                         
  -4   2   7         28.20         19.82         8.89 o                         
  -3   2   7        534.95        592.32        13.73 o                         
  -2   2   7        230.36        230.50         6.17 o                         
  -1   2   7       3606.24       4033.26        25.44 o                         
   0   2   7        435.48        500.99         6.82 o                         
   1   2   7         16.04         10.29         1.59 o                         
   2   2   7         85.58         66.61         3.35 o                         
   3   2   7         12.35         14.04         2.38 o                         
   4   2   7        373.56        351.84         6.76 o                         
   5   2   7         86.90         73.34         4.37 o                         
   6   2   7        401.68        382.83         9.63 o                         
   7   2   7         35.65         37.93         4.56 o                         
   8   2   7         47.98         48.44         6.11 o                         
  -9   3   7         31.46         21.76         7.69 o                         
  -8   3   7         24.54          9.76         5.02 o                         
  -7   3   7         10.15          4.64         3.73 o                         
  -6   3   7         32.38         28.45         4.08 o                         
  -5   3   7        140.37        131.22         6.35 o                         
  -4   3   7        380.68        329.42        16.38 o                         
  -3   3   7        408.20        337.52         9.91 o                         
  -2   3   7       4343.50       4334.12        46.79 o                         
  -1   3   7         63.74         60.79         3.13 o                         
   0   3   7       1388.93       1386.01        22.75 o                         
   1   3   7        383.95        381.59        14.79 o                         
   2   3   7        258.57        228.10         5.66 o                         
   3   3   7          1.83          0.83         1.70 o                         
   4   3   7         61.07         62.63         3.10 o                         
   5   3   7        572.29        506.74         9.79 o                         
   6   3   7          6.86          1.87         3.18 o                         
   7   3   7        117.01        112.38         7.84 o                         
   8   3   7        191.70        208.91        11.00 o                         
  -9   4   7         12.13          6.34         5.76 o                         
  -8   4   7        223.15        246.15        10.68 o                         
  -7   4   7         34.31         30.54         4.73 o                         
  -6   4   7        181.99        198.59         9.72 o                         
  -5   4   7         13.66          8.31         3.86 o                         
  -4   4   7         67.27         39.48         5.53 o                         
  -3   4   7          9.17          1.89         1.88 o                         
  -2   4   7        270.98        241.98        11.82 o                         
  -1   4   7       1783.24       1892.67        29.32 o                         
   0   4   7        130.34         98.42         3.84 o                         
   1   4   7       2168.35       2176.40        40.24 o                         
   2   4   7       1463.03       1519.64        26.11 o                         
   3   4   7          0.04         -0.28         1.33 o                         
   4   4   7        690.97        666.59        16.01 o                         
   5   4   7        265.29        253.27         7.49 o                         
   6   4   7        130.63        126.19         8.30 o                         
   7   4   7         87.48         82.29         7.62 o                         
   8   4   7        129.38        151.07         9.74 o                         
  -9   5   7         27.14         39.03         8.02 o                         
  -8   5   7        126.07        112.41        10.05 o                         
  -7   5   7        461.95        469.96        13.86 o                         
  -6   5   7         36.19         37.40         4.73 o                         
  -5   5   7        213.20        213.20         9.93 o                         
  -4   5   7         99.97         84.04         4.11 o                         
  -3   5   7        284.97        298.50         6.61 o                         
  -2   5   7        716.98        855.45        15.96 o                         
  -1   5   7        233.99        207.88         5.88 o                         
   0   5   7          9.75         11.83         2.19 o                         
   1   5   7         84.52         86.74         5.76 o                         
   2   5   7          5.30         12.70         2.95 o                         
   3   5   7         90.80         81.39         5.37 o                         
   4   5   7        158.32        129.86         9.70 o                         
   5   5   7        788.54        716.71        19.13 o                         
   6   5   7          5.62          2.82         4.49 o                         
   7   5   7        292.71        296.13        13.31 o                         
   8   5   7        102.08        137.66        10.11 o                         
  -9   6   7         24.82          3.85         6.25 o                         
  -8   6   7          3.09         -1.03         4.70 o                         
  -7   6   7         50.72         47.55         5.40 o                         
  -6   6   7          5.13          9.30         3.62 o                         
  -5   6   7        475.95        499.56        13.35 o                         
  -4   6   7        232.50        231.93         8.14 o                         
  -3   6   7         37.93         34.66         2.61 o                         
  -2   6   7         91.05        109.58         4.61 o                         
  -1   6   7       1388.76       1437.99        15.61 o                         
   0   6   7         80.13         74.94         5.42 o                         
   1   6   7       1349.79       1416.87        24.56 o                         
   2   6   7        310.14        330.27         9.70 o                         
   3   6   7        209.73        183.03         8.74 o                         
   4   6   7         42.78         37.85         6.02 o                         
   5   6   7          7.89          3.68         3.57 o                         
   6   6   7          6.57          3.56         4.26 o                         
   7   6   7         53.99         59.10         6.71 o                         
   8   6   7         48.36         70.75         7.84 o                         
  -9   7   7         52.57         31.52         8.21 o                         
  -8   7   7          0.00         -4.42         5.32 o                         
  -7   7   7        546.09        557.22        13.88 o                         
  -6   7   7         51.88         38.46         5.15 o                         
  -5   7   7       2932.62       3065.30        50.16 o                         
  -4   7   7         46.00         30.67         3.18 o                         
  -3   7   7        402.40        410.74        10.58 o                         
  -2   7   7        113.66        111.42         4.87 o                         
  -1   7   7          0.55         -0.78         1.79 o                         
   0   7   7         95.91         70.83         8.62 o                         
   1   7   7       2013.87       2055.19        34.46 o                         
   2   7   7         96.44        108.05         6.58 o                         
   3   7   7        622.60        627.78        21.15 o                         
   4   7   7        429.98        428.24        14.44 o                         
   5   7   7        443.50        454.38        13.22 o                         
   6   7   7          3.82         -2.02         4.73 o                         
   7   7   7         77.23         87.89         8.76 o                         
  -8   8   7         64.22         55.07         7.55 o                         
  -7   8   7         21.17         17.56         4.46 o                         
  -6   8   7        204.58        182.64         9.44 o                         
  -5   8   7         30.34         35.22         4.69 o                         
  -4   8   7          4.47          5.43         4.85 o                         
  -3   8   7        430.93        414.18        12.06 o                         
  -2   8   7        195.96        168.75        14.87 o                         
  -1   8   7        407.47        341.94        13.36 o                         
   0   8   7        233.27        226.76         7.93 o                         
   1   8   7       1898.29       1943.71        40.63 o                         
   2   8   7        154.33        146.19         7.43 o                         
   3   8   7         55.89         49.35         4.88 o                         
   4   8   7        484.48        526.74        17.93 o                         
   5   8   7          0.87          2.28         4.38 o                         
   6   8   7         56.79         63.17         8.25 o                         
   7   8   7         62.85         56.67         7.59 o                         
  -8   9   7         33.60         39.46        11.77 o                         
  -7   9   7         59.42         44.34         9.44 o                         
  -6   9   7         73.18         45.47         6.87 o                         
  -5   9   7        397.56        435.35        17.40 o                         
  -4   9   7        586.99        622.80        14.35 o                         
  -3   9   7        288.48        290.15        11.09 o                         
  -2   9   7        309.85        338.95        10.89 o                         
  -1   9   7         29.64         32.28         2.49 o                         
   0   9   7        301.26        279.57         9.24 o                         
   1   9   7          1.21          1.91         2.85 o                         
   2   9   7         10.54          5.50         5.83 o                         
   3   9   7        517.72        528.93        17.59 o                         
   4   9   7        184.04        165.88        10.84 o                         
   5   9   7        134.28        157.48        13.24 o                         
   6   9   7          1.12          0.90         7.06 o                         
   7   9   7         23.38         27.48         6.68 o                         
  -8  10   7         46.90         39.88         9.46 o                         
  -7  10   7         99.73         88.50         8.51 o                         
  -6  10   7        639.17        658.22        23.09 o                         
  -5  10   7        212.21        188.22        10.76 o                         
  -4  10   7        575.88        563.88        15.18 o                         
  -3  10   7        320.70        279.85        12.46 o                         
  -2  10   7          0.22         -3.34         3.76 o                         
  -1  10   7        776.19        744.02        13.08 o                         
   0  10   7        438.28        408.72        21.12 o                         
   1  10   7        523.44        578.39        19.28 o                         
   2  10   7       4398.33       4744.89        68.10 o                         
   3  10   7          0.04          0.10         4.64 o                         
   4  10   7        411.48        425.73        19.89 o                         
   5  10   7        152.65        140.34        12.57 o                         
   6  10   7        406.02        447.51        20.15 o                         
  -7  11   7         54.49         53.61        10.39 o                         
  -6  11   7          5.86         10.16         4.91 o                         
  -5  11   7        269.33        267.87        11.63 o                         
  -4  11   7        326.08        333.24        19.00 o                         
  -3  11   7         85.58         70.27         7.15 o                         
  -2  11   7       1058.09       1006.00        19.99 o                         
  -1  11   7         22.20         10.44         2.89 o                         
   0  11   7       1182.78       1249.55        31.74 o                         
   1  11   7        281.18        292.27        11.44 o                         
   2  11   7        420.81        453.22        19.64 o                         
   3  11   7         21.45         25.96         6.58 o                         
   4  11   7          0.01         -1.98         5.41 o                         
   5  11   7          0.89          4.62         8.63 o                         
   6  11   7         86.05        101.04        10.69 o                         
  -7  12   7          0.02         -5.45        13.12 o                         
  -6  12   7         15.92         16.48         5.52 o                         
  -5  12   7        202.00        189.28        10.08 o                         
  -4  12   7         22.71         17.35         5.18 o                         
  -3  12   7         72.98         75.52         6.74 o                         
  -2  12   7        121.41         99.00         5.98 o                         
  -1  12   7          1.85         11.93         4.05 o                         
   0  12   7          0.92          4.79         3.87 o                         
   1  12   7         61.49         71.73         9.54 o                         
   2  12   7         31.67         12.43         8.70 o                         
   3  12   7         26.39         40.67        23.57 o                         
   4  12   7        258.84        312.11        18.14 o                         
   5  12   7          1.91          5.30         5.87 o                         
  -6  13   7         12.92         20.77         9.11 o                         
  -5  13   7        292.39        290.70        17.98 o                         
  -4  13   7          0.38         -2.66         5.68 o                         
  -3  13   7          1.99          0.93         4.13 o                         
  -2  13   7         73.94         66.01         6.47 o                         
  -1  13   7          3.32          6.91         3.71 o                         
   0  13   7        397.42        413.84        20.27 o                         
   1  13   7        908.95        966.65        30.67 o                         
   2  13   7        298.95        287.02        32.42 o                         
   3  13   7         39.42         57.03        16.82 o                         
   4  13   7          5.19          1.39         9.53 o                         
   5  13   7         55.04         63.04        14.94 o                         
  -5  14   7         96.61        110.05        29.82 o                         
  -4  14   7          6.27          7.49         5.13 o                         
  -3  14   7         50.70         43.74         6.81 o                         
  -2  14   7          1.48         -4.63         4.71 o                         
  -1  14   7        501.02        488.13        22.34 o                         
   0  14   7         19.88         28.75         8.49 o                         
   1  14   7          2.40          9.66        10.81 o                         
   2  14   7        142.26        140.41        24.27 o                         
   3  14   7          4.45         -7.21        11.46 o                         
   4  14   7          3.57         -2.92        12.44 o                         
  -4  15   7        231.95        239.02        17.08 o                         
  -3  15   7         13.96          7.05         6.65 o                         
  -2  15   7          2.54         16.62         8.41 o                         
  -1  15   7          3.77         14.11         7.46 o                         
   0  15   7        168.12        187.28        17.91 o                         
   1  15   7        126.95        129.80        15.37 o                         
   2  15   7        136.48        116.12        22.65 o                         
   3  15   7          0.27         -2.17        10.52 o                         
  -3  16   7          1.90          9.81        13.83 o                         
  -2  16   7         10.67         11.65         8.80 o                         
  -1  16   7          6.68          1.59         7.08 o                         
   0  16   7        137.08        159.69        26.38 o                         
   1  16   7          0.92          6.98        10.43 o                         
   2  16   7          3.21         11.06        12.36 o                         
  -8   0   8        645.64        705.33        25.25 o                         
  -6   0   8        462.45        488.95        19.26 o                         
  -4   0   8        124.68        161.74        10.11 o                         
  -2   0   8        108.10        117.42         6.86 o                         
   0   0   8          0.30          0.21         3.16 o                         
   2   0   8        561.59        603.81        12.64 o                         
   4   0   8        613.72        538.00        26.57 o                         
   6   0   8          1.25         -4.34         4.69 o                         
   8   0   8        157.37        157.25        15.61 o                         
  -9   1   8         51.85         53.49         8.59 o                         
  -8   1   8        385.83        382.50        13.36 o                         
  -7   1   8         24.10         29.66         4.82 o                         
  -6   1   8        249.02        254.11        10.06 o                         
  -5   1   8        345.14        344.71        13.15 o                         
  -4   1   8         52.53         49.87         4.54 o                         
  -3   1   8          7.33          8.23         2.08 o                         
  -2   1   8       1221.92       1129.59        17.47 o                         
  -1   1   8        577.61        544.38         7.54 o                         
   0   1   8        153.57        216.26         5.99 o                         
   1   1   8        232.83        224.23         5.44 o                         
   2   1   8          0.46         -2.09         2.09 o                         
   3   1   8         22.43         17.01         2.27 o                         
   4   1   8         16.49          6.04         2.18 o                         
   5   1   8        264.59        257.60         8.31 o                         
   6   1   8        280.59        247.34         9.24 o                         
   7   1   8          5.93          3.72         3.71 o                         
   8   1   8         18.73         15.48         4.29 o                         
  -9   2   8          1.49         10.89         8.42 o                         
  -8   2   8        293.31        305.46        13.00 o                         
  -7   2   8        148.52        122.37         7.84 o                         
  -6   2   8          6.25         11.57         5.77 o                         
  -5   2   8        262.78        273.72        11.84 o                         
  -4   2   8         18.85         13.93         3.68 o                         
  -3   2   8          1.43          3.32         3.21 o                         
  -2   2   8       1792.12       1895.11        26.19 o                         
  -1   2   8        437.38        459.11        14.66 o                         
   0   2   8        103.20        108.98         4.43 o                         
   1   2   8        176.26        201.33         5.85 o                         
   2   2   8        136.78        134.58         5.89 o                         
   3   2   8         25.10         21.35         2.77 o                         
   4   2   8        152.78        139.99         4.58 o                         
   5   2   8        249.94        243.86         8.76 o                         
   6   2   8         49.01         58.42         4.97 o                         
   7   2   8          8.90         14.02         4.10 o                         
   8   2   8         12.14         11.47         4.56 o                         
  -9   3   8        112.38        105.98        11.05 o                         
  -8   3   8         16.37         10.07         9.27 o                         
  -7   3   8        219.19        226.06        10.15 o                         
  -6   3   8          0.17          2.64         4.70 o                         
  -5   3   8        190.76        188.38        11.33 o                         
  -4   3   8         79.79         71.13         5.70 o                         
  -3   3   8        756.54        777.53        20.84 o                         
  -2   3   8        365.62        362.16        14.08 o                         
  -1   3   8        218.52        225.36         5.98 o                         
   0   3   8         31.86         44.66         3.13 o                         
   1   3   8        297.24        242.91         9.04 o                         
   2   3   8        126.83        131.66         4.87 o                         
   3   3   8        399.89        423.48        11.56 o                         
   4   3   8         38.88         36.53         2.72 o                         
   5   3   8         12.14          4.43         3.04 o                         
   6   3   8          0.60          0.81         3.88 o                         
   7   3   8        120.69        120.70         8.25 o                         
   8   3   8          8.50         19.09         5.23 o                         
  -9   4   8          0.97          7.08         6.07 o                         
  -8   4   8        105.25        103.44         8.00 o                         
  -7   4   8        208.42        203.14        10.55 o                         
  -6   4   8          0.01         -1.80         4.45 o                         
  -5   4   8         50.72         43.47         6.87 o                         
  -4   4   8          0.84          3.35         1.46 o                         
  -3   4   8        639.04        578.04        10.70 o                         
  -2   4   8        108.35         99.41         5.64 o                         
  -1   4   8         51.78         60.74         3.58 o                         
   0   4   8        139.00        125.80         4.67 o                         
   1   4   8         59.52         54.33         3.84 o                         
   2   4   8        178.34        155.88         6.38 o                         
   3   4   8         28.17         22.02         3.08 o                         
   4   4   8        617.89        545.29        15.79 o                         
   5   4   8         53.25         46.76         3.57 o                         
   6   4   8        107.62        105.04         6.43 o                         
   7   4   8         17.18         21.92         4.93 o                         
   8   4   8         66.80         70.44         7.35 o                         
  -9   5   8        215.82        220.60        14.62 o                         
  -8   5   8         59.04         50.67         5.69 o                         
  -7   5   8          0.79         -1.03         3.81 o                         
  -6   5   8        590.94        597.91        15.89 o                         
  -5   5   8        602.23        594.87        14.26 o                         
  -4   5   8       1057.45       1082.30        15.19 o                         
  -3   5   8         26.38         25.53         2.37 o                         
  -2   5   8       1081.62       1088.40        17.55 o                         
  -1   5   8         92.30         89.35         4.04 o                         
   0   5   8        234.46        210.78         7.65 o                         
   1   5   8        815.19        750.00        22.31 o                         
   2   5   8         95.97        101.32         5.75 o                         
   3   5   8        820.11        828.52        17.32 o                         
   4   5   8          2.08         -0.23         1.77 o                         
   5   5   8         55.61         70.56         5.45 o                         
   6   5   8          0.05          0.35         3.94 o                         
   7   5   8          2.02          0.26         4.03 o                         
  -9   6   8         14.85         20.69         6.55 o                         
  -8   6   8         87.67         86.05         7.14 o                         
  -7   6   8         68.42         65.50         5.98 o                         
  -6   6   8        697.87        737.12        20.08 o                         
  -5   6   8         71.48         62.73         8.09 o                         
  -4   6   8        938.80        900.33        19.73 o                         
  -3   6   8         25.68         29.74         2.44 o                         
  -2   6   8          0.05         -0.75         1.97 o                         
  -1   6   8         30.41         35.46         2.59 o                         
   0   6   8        484.14        493.76        11.58 o                         
   1   6   8        193.07        200.36         8.26 o                         
   2   6   8       4759.20       4792.69        66.16 o                         
   3   6   8         81.18         72.88         5.56 o                         
   4   6   8        463.54        467.68        12.84 o                         
   5   6   8         39.57         43.58         4.75 o                         
   6   6   8        127.42        134.27         9.10 o                         
   7   6   8         33.87         44.86         6.37 o                         
  -9   7   8         35.16         22.76         9.94 o                         
  -8   7   8        179.68        196.14        13.47 o                         
  -7   7   8          2.21         -4.83         4.83 o                         
  -6   7   8          1.67         -4.82         4.82 o                         
  -5   7   8        448.07        463.39        11.33 o                         
  -4   7   8        746.08        710.23        11.27 o                         
  -3   7   8        123.92        118.85         4.35 o                         
  -2   7   8        238.38        202.60         5.99 o                         
  -1   7   8         53.07         63.60         3.36 o                         
   0   7   8        537.65        577.10        12.48 o                         
   1   7   8        786.46        837.31        21.22 o                         
   2   7   8        323.39        309.98        10.85 o                         
   3   7   8        131.79        128.74         7.35 o                         
   4   7   8         81.37         79.13         6.18 o                         
   5   7   8          9.43          8.59         3.54 o                         
   6   7   8         48.66         39.63         5.71 o                         
   7   7   8          6.29         20.00         6.03 o                         
  -8   8   8         45.54         47.53         8.04 o                         
  -7   8   8         22.25         21.23         4.58 o                         
  -6   8   8          1.23         -4.69         4.69 o                         
  -5   8   8        831.44        867.59        15.93 o                         
  -4   8   8        152.91        137.85         5.85 o                         
  -3   8   8         58.02         47.99         3.93 o                         
  -2   8   8          0.57         -1.46         2.44 o                         
  -1   8   8         29.08         37.35         2.74 o                         
   0   8   8        128.66        113.81         5.12 o                         
   1   8   8        273.67        294.10        11.59 o                         
   2   8   8       1078.76       1086.53        21.82 o                         
   3   8   8          0.61         -1.52         4.52 o                         
   4   8   8        767.99        823.13        27.95 o                         
   5   8   8          2.55          3.95         4.16 o                         
   6   8   8        169.61        158.90        11.03 o                         
   7   8   8        121.74        155.18        11.69 o                         
  -8   9   8          1.73          4.07         5.61 o                         
  -7   9   8         39.54         32.34         5.61 o                         
  -6   9   8        207.67        197.10        10.26 o                         
  -5   9   8       1008.09       1000.36        19.41 o                         
  -4   9   8         10.48          7.96         3.72 o                         
  -3   9   8        110.85        103.04         7.95 o                         
  -2   9   8         24.71         19.72         3.71 o                         
  -1   9   8         34.52         21.92         1.92 o                         
   0   9   8         10.03          5.99         2.31 o                         
   1   9   8       1458.08       1532.68        43.68 o                         
   2   9   8        702.05        772.70        23.03 o                         
   3   9   8        665.73        678.76        20.36 o                         
   4   9   8          3.11          7.48         6.19 o                         
   5   9   8        114.01        114.46         9.50 o                         
   6   9   8         27.43         34.85         7.29 o                         
  -7  10   8         48.77         47.70         6.59 o                         
  -6  10   8        219.60        215.49        12.08 o                         
  -5  10   8         15.90         19.59         4.93 o                         
  -4  10   8          0.74         -3.38         4.28 o                         
  -3  10   8        360.52        351.35        12.89 o                         
  -2  10   8        165.37        162.57         7.11 o                         
  -1  10   8          0.69         -2.76         2.76 o                         
   0  10   8          1.07          4.23         2.32 o                         
   1  10   8       1276.42       1353.84        25.79 o                         
   2  10   8        274.55        284.49        14.52 o                         
   3  10   8         27.92         21.94         5.63 o                         
   4  10   8         41.83         46.09         6.84 o                         
   5  10   8         50.58         48.25         8.79 o                         
   6  10   8         10.82          8.95         5.76 o                         
  -7  11   8         13.51         12.06         5.17 o                         
  -6  11   8          0.02          7.20         5.30 o                         
  -5  11   8          0.03         -2.46         4.95 o                         
  -4  11   8         52.14         42.28         6.10 o                         
  -3  11   8         20.80          7.83         4.55 o                         
  -2  11   8        193.14        166.19         7.70 o                         
  -1  11   8          0.08         -2.61         2.61 o                         
   0  11   8          1.79          9.33         4.71 o                         
   1  11   8          1.49          0.00         3.70 o                         
   2  11   8         34.37         37.51         6.57 o                         
   3  11   8        274.15        284.55        15.98 o                         
   4  11   8          0.41         -3.48         7.45 o                         
   5  11   8        255.02        246.08        16.91 o                         
  -6  12   8         95.18         76.83        10.47 o                         
  -5  12   8         34.01         32.02         6.28 o                         
  -4  12   8          2.42         -1.85         5.38 o                         
  -3  12   8          1.69          1.11         4.25 o                         
  -2  12   8        100.00         95.80         7.44 o                         
  -1  12   8        305.76        297.09        11.59 o                         
   0  12   8          0.23          3.88         5.68 o                         
   1  12   8         16.20         15.26         6.68 o                         
   2  12   8        215.91        223.89        19.11 o                         
   3  12   8          2.08         -9.57        13.54 o                         
   4  12   8        117.61        108.78        21.99 o                         
   5  12   8        157.37        190.42        20.02 o                         
  -6  13   8         10.89          2.76         9.34 o                         
  -5  13   8         28.43         19.94         6.88 o                         
  -4  13   8         75.17         72.88         8.43 o                         
  -3  13   8          9.96          5.73         3.99 o                         
  -2  13   8        136.80        126.49         8.59 o                         
  -1  13   8          0.21          0.14         4.81 o                         
   0  13   8        203.25        225.47        15.36 o                         
   1  13   8        117.27        125.22        12.24 o                         
   2  13   8          1.08          3.97         7.50 o                         
   3  13   8          3.29          3.47        10.97 o                         
   4  13   8          2.49         -5.92        12.61 o                         
  -5  14   8        123.76        134.75        13.22 o                         
  -4  14   8          2.54         -4.55         5.28 o                         
  -3  14   8         18.55         13.98         6.71 o                         
  -2  14   8          0.69         -0.82         5.51 o                         
  -1  14   8        138.26        111.32        11.49 o                         
   0  14   8          1.07         -2.73         5.79 o                         
   1  14   8         32.52         29.50         7.91 o                         
   2  14   8         42.22         58.55        16.95 o                         
   3  14   8         25.45         10.75        12.21 o                         
  -4  15   8        128.21        130.78        13.32 o                         
  -3  15   8         34.37         40.61         8.55 o                         
  -2  15   8        175.85        196.83        15.31 o                         
  -1  15   8         10.21          2.37         6.63 o                         
   0  15   8         25.99         27.61         7.64 o                         
   1  15   8        147.40        150.85        16.41 o                         
   2  15   8          7.41         -0.63        11.46 o                         
  -2  16   8         15.24         16.10         8.32 o                         
  -1  16   8         20.00         16.08         7.44 o                         
   0  16   8          0.77         10.36        10.74 o                         
   1  16   8          7.50        -10.36        12.75 o                         
  -9   0   9          0.06          1.51         8.44 o                         
  -7   0   9          0.14          3.44         5.75 o                         
  -5   0   9        458.78        439.06        17.24 o                         
  -3   0   9        119.60         85.60         6.36 o                         
  -1   0   9        359.65        316.56         8.87 o                         
   1   0   9        645.87        679.60        13.05 o                         
   3   0   9         33.81         11.81        15.40 o                         
   5   0   9       1769.16       1826.02        35.94 o                         
   7   0   9         71.78         77.54        10.17 o                         
  -9   1   9        274.43        251.73        16.20 o                         
  -8   1   9          1.11         10.69         5.28 o                         
  -7   1   9        275.85        261.88        11.12 o                         
  -6   1   9        334.59        313.82        13.76 o                         
  -5   1   9         46.82         34.79         4.44 o                         
  -4   1   9        202.43        205.43         8.98 o                         
  -3   1   9          7.31          1.03         1.93 o                         
  -2   1   9       1015.93       1008.02        21.04 o                         
  -1   1   9       1426.18       1572.91        16.57 o                         
   0   1   9        892.42        873.24        14.09 o                         
   1   1   9        322.29        308.24         6.17 o                         
   2   1   9         22.23         13.99         2.58 o                         
   3   1   9         26.12         19.52         3.34 o                         
   4   1   9         55.57         47.02         3.57 o                         
   5   1   9        169.67        150.04         6.37 o                         
   6   1   9         34.95         30.18         3.93 o                         
   7   1   9         15.39          5.13         4.11 o                         
  -9   2   9        120.01        121.02        13.80 o                         
  -8   2   9        615.68        618.10        17.30 o                         
  -7   2   9        485.15        481.93        14.76 o                         
  -6   2   9        198.89        183.77        12.34 o                         
  -5   2   9        177.79        157.12         8.31 o                         
  -4   2   9         57.39         51.51         5.72 o                         
  -3   2   9        149.28        126.24         7.01 o                         
  -2   2   9       1755.15       1788.56        21.85 o                         
  -1   2   9        169.81        171.39         7.68 o                         
   0   2   9       1281.40       1434.96        19.23 o                         
   1   2   9          0.92          0.93         2.24 o                         
   2   2   9        113.66        102.55         5.54 o                         
   3   2   9        212.46        216.25         7.79 o                         
   4   2   9        602.41        568.66        10.17 o                         
   5   2   9          0.74         -1.85         2.99 o                         
   6   2   9          2.69         -2.20         3.86 o                         
   7   2   9         31.72         40.07         5.49 o                         
  -9   3   9          0.71         22.06         9.14 o                         
  -8   3   9        144.42        149.95         9.21 o                         
  -7   3   9         12.32         12.25         5.23 o                         
  -6   3   9        287.78        281.97        14.86 o                         
  -5   3   9         19.78          2.24         5.16 o                         
  -4   3   9         94.86         79.30         6.09 o                         
  -3   3   9         35.22         31.13         3.97 o                         
  -2   3   9       2531.83       2513.25        44.32 o                         
  -1   3   9         29.32         30.07         2.73 o                         
   0   3   9        142.65        134.39         6.02 o                         
   1   3   9        124.46        121.69         6.93 o                         
   2   3   9        151.53        143.60         5.73 o                         
   3   3   9        159.28        146.39         5.75 o                         
   4   3   9        634.03        624.66        15.01 o                         
   5   3   9         10.59          6.83         3.05 o                         
   6   3   9         22.97         17.94         4.04 o                         
   7   3   9          7.98          5.52         4.12 o                         
  -9   4   9         27.92         18.37         7.84 o                         
  -8   4   9        308.01        284.35        13.11 o                         
  -7   4   9         30.69          8.86         5.68 o                         
  -6   4   9          5.26         -5.97         5.97 o                         
  -5   4   9         92.27         78.27         6.38 o                         
  -4   4   9         46.09         39.39         4.56 o                         
  -3   4   9        423.19        452.98         9.13 o                         
  -2   4   9         84.05         91.54         6.08 o                         
  -1   4   9        317.94        343.83         8.06 o                         
   0   4   9        292.86        258.97        16.11 o                         
   1   4   9         96.75         93.82         4.31 o                         
   2   4   9          1.31          1.36         2.96 o                         
   3   4   9         31.74         20.48         4.81 o                         
   4   4   9        182.13        171.14         6.82 o                         
   5   4   9         42.76         33.99         3.88 o                         
   6   4   9         16.37         12.52         4.79 o                         
   7   4   9        101.13        108.80         8.07 o                         
  -9   5   9         84.64         70.28         8.95 o                         
  -8   5   9         73.75         61.67         6.47 o                         
  -7   5   9        140.28        143.39         9.89 o                         
  -6   5   9        601.67        603.83        15.76 o                         
  -5   5   9         31.52         22.32         4.57 o                         
  -4   5   9         55.37         42.01         3.03 o                         
  -3   5   9          0.96          0.94         1.69 o                         
  -2   5   9         69.02         62.35         3.26 o                         
  -1   5   9        282.78        284.51         7.14 o                         
   0   5   9         57.75         43.14         7.06 o                         
   1   5   9         71.51         79.10         6.91 o                         
   2   5   9         28.84         27.24         3.62 o                         
   3   5   9        883.97        882.32        19.33 o                         
   4   5   9        103.35         87.21         5.37 o                         
   5   5   9         85.54         92.18         5.74 o                         
   6   5   9          0.06          1.16         3.81 o                         
   7   5   9          6.21          6.22         4.11 o                         
  -9   6   9         38.19         33.76         8.54 o                         
  -8   6   9          3.42         -4.23         4.23 o                         
  -7   6   9        101.24         93.97         8.45 o                         
  -6   6   9         15.58         15.86         4.10 o                         
  -5   6   9          0.14         -3.97         3.97 o                         
  -4   6   9         34.53         29.66         4.41 o                         
  -3   6   9        357.17        328.52        13.63 o                         
  -2   6   9         37.16         40.79         3.48 o                         
  -1   6   9         86.74         68.88         3.74 o                         
   0   6   9        104.31        115.83         5.81 o                         
   1   6   9         24.58         21.79         3.26 o                         
   2   6   9        521.10        517.67        15.45 o                         
   3   6   9         11.26         12.36         4.34 o                         
   4   6   9          1.96         -3.54         3.54 o                         
   5   6   9        387.20        384.25        12.07 o                         
   6   6   9          7.54          4.00         4.21 o                         
   7   6   9         94.61         99.60         7.87 o                         
  -8   7   9          0.23          1.86         4.78 o                         
  -7   7   9         33.63         23.47         5.01 o                         
  -6   7   9         18.00          8.42         5.34 o                         
  -5   7   9        461.52        438.04        12.97 o                         
  -4   7   9         48.54         37.95         3.22 o                         
  -3   7   9         86.52         78.53         5.33 o                         
  -2   7   9        185.08        184.44         6.18 o                         
  -1   7   9        194.07        168.59         5.30 o                         
   0   7   9         90.67        102.06         5.98 o                         
   1   7   9        594.53        602.69        14.30 o                         
   2   7   9        512.29        487.07        14.31 o                         
   3   7   9        290.77        304.86        11.00 o                         
   4   7   9          9.78         10.53         3.88 o                         
   5   7   9        309.40        301.94        10.87 o                         
   6   7   9          8.62          4.21         5.93 o                         
   7   7   9          5.86          6.38         4.68 o                         
  -8   8   9         13.66          8.60         5.62 o                         
  -7   8   9        174.65        173.41        11.22 o                         
  -6   8   9        118.98        101.46         8.96 o                         
  -5   8   9        489.65        492.52        11.68 o                         
  -4   8   9         20.43         17.08         4.10 o                         
  -3   8   9        283.36        242.52         9.17 o                         
  -2   8   9         16.58         18.58         2.73 o                         
  -1   8   9        107.17         91.16         3.97 o                         
   0   8   9          1.53         -2.17         2.71 o                         
   1   8   9         58.48         77.19         9.47 o                         
   2   8   9          7.11         -3.92         4.95 o                         
   3   8   9          1.86         -3.64         3.87 o                         
   4   8   9        284.49        282.76        12.07 o                         
   5   8   9          1.29          5.77         4.93 o                         
   6   8   9         17.47         13.34         7.42 o                         
  -8   9   9         75.47         83.11        13.25 o                         
  -7   9   9         14.21         10.04         5.90 o                         
  -6   9   9         27.05         24.72         4.67 o                         
  -5   9   9         13.05          6.93         5.74 o                         
  -4   9   9        170.67        186.29         8.43 o                         
  -3   9   9        327.20        302.33        13.15 o                         
  -2   9   9        134.53        132.80         6.99 o                         
  -1   9   9         67.27         55.03         4.39 o                         
   0   9   9        150.49        147.41         6.91 o                         
   1   9   9        113.35        123.43         7.23 o                         
   2   9   9          1.26         -6.28         6.28 o                         
   3   9   9         36.34         42.44         7.37 o                         
   4   9   9         25.01         17.38         4.58 o                         
   5   9   9         39.21         33.00         6.45 o                         
   6   9   9         42.15         28.61         6.28 o                         
  -7  10   9          1.47          7.06         4.69 o                         
  -6  10   9         72.27         71.97         8.52 o                         
  -5  10   9          1.70         -3.08         6.42 o                         
  -4  10   9          0.66          6.19         5.17 o                         
  -3  10   9         16.20         20.59         4.98 o                         
  -2  10   9        271.41        258.09         9.06 o                         
  -1  10   9         93.44         78.39         4.95 o                         
   0  10   9         51.18         54.74         4.50 o                         
   1  10   9        109.28        123.13         8.58 o                         
   2  10   9        249.53        243.24        13.78 o                         
   3  10   9        101.37         96.59        10.04 o                         
   4  10   9          0.23          3.53         4.53 o                         
   5  10   9         10.43         22.41         7.27 o                         
  -7  11   9          5.42         -0.98         5.21 o                         
  -6  11   9        158.38        165.32        11.01 o                         
  -5  11   9        121.54        128.77        11.66 o                         
  -4  11   9        430.79        428.88        17.36 o                         
  -3  11   9         27.21         25.73         4.73 o                         
  -2  11   9        164.81        157.62         7.85 o                         
  -1  11   9         58.66         66.69         6.02 o                         
   0  11   9         43.69         40.69         6.43 o                         
   1  11   9         41.15         48.87         8.55 o                         
   2  11   9          3.50          0.65         5.73 o                         
   3  11   9         39.56         31.11         6.51 o                         
   4  11   9         24.28         35.86         6.62 o                         
   5  11   9         54.92         70.82        10.59 o                         
  -6  12   9         16.85         22.92         6.44 o                         
  -5  12   9        327.28        357.10        17.69 o                         
  -4  12   9         47.55         40.29         6.25 o                         
  -3  12   9        385.51        397.66        14.91 o                         
  -2  12   9          0.01         -2.19         4.75 o                         
  -1  12   9          3.55          0.16         4.62 o                         
   0  12   9         48.03         42.18         6.94 o                         
   1  12   9         21.27         19.99         6.74 o                         
   2  12   9          0.02         -3.62         7.73 o                         
   3  12   9         50.42         36.68        11.51 o                         
   4  12   9        131.83        176.31        27.60 o                         
  -5  13   9          2.99         -6.68         6.68 o                         
  -4  13   9         22.53         18.55         6.67 o                         
  -3  13   9         34.18         32.02         6.35 o                         
  -2  13   9         28.64         24.58         6.16 o                         
  -1  13   9        195.25        194.51        12.69 o                         
   0  13   9         11.33         12.43         6.67 o                         
   1  13   9        291.88        331.60        19.19 o                         
   2  13   9        106.03        110.16        14.61 o                         
   3  13   9          7.69          0.19         7.78 o                         
   4  13   9          8.29         -1.74        10.02 o                         
  -5  14   9         44.77         33.20         7.80 o                         
  -4  14   9         15.76          6.29         6.50 o                         
  -3  14   9        103.12        101.36        11.88 o                         
  -2  14   9        234.15        219.64        16.40 o                         
  -1  14   9          0.10         -5.15         5.15 o                         
   0  14   9          5.87         -3.76         6.50 o                         
   1  14   9          0.39          4.95         5.92 o                         
   2  14   9         10.10          5.36         8.00 o                         
   3  14   9         25.31         23.35        14.72 o                         
  -3  15   9         15.59         12.92         6.77 o                         
  -2  15   9        238.22        245.93        17.64 o                         
  -1  15   9         16.16         14.56         7.09 o                         
   0  15   9         43.98         35.24         8.48 o                         
   1  15   9         23.00         20.23         7.15 o                         
  -8   0  10        730.30        783.31        33.29 o                         
  -6   0  10         15.15         23.17         6.17 o                         
  -4   0  10        831.87        823.98        28.57 o                         
  -2   0  10        405.02        367.38        23.66 o                         
   0   0  10       1881.94       1997.67        40.96 o                         
   2   0  10         29.80         19.48         6.56 o                         
   4   0  10        206.64        183.14        11.39 o                         
   6   0  10          0.01         -5.73         6.30 o                         
  -9   1  10         17.74         25.28         7.06 o                         
  -8   1  10         10.84         28.37         6.49 o                         
  -7   1  10         87.44         96.31         9.86 o                         
  -6   1  10        468.43        491.02        14.13 o                         
  -5   1  10        214.54        229.31        10.30 o                         
  -4   1  10         46.21         28.52         3.59 o                         
  -3   1  10        320.75        299.08        11.32 o                         
  -2   1  10       1173.78       1091.07        24.46 o                         
  -1   1  10         65.41         61.89         3.49 o                         
   0   1  10        442.79        430.06         7.84 o                         
   1   1  10         80.44         76.41         4.00 o                         
   2   1  10         65.39         63.05         4.50 o                         
   3   1  10         21.70         13.12         3.60 o                         
   4   1  10         24.32         17.15         3.72 o                         
   5   1  10         53.55         44.05         3.87 o                         
   6   1  10        100.72        112.98         7.57 o                         
   7   1  10          0.00          0.69         4.63 o                         
  -9   2  10          1.67         21.03         7.37 o                         
  -8   2  10        337.25        333.07        15.81 o                         
  -7   2  10         20.57         19.48         6.40 o                         
  -6   2  10        215.52        198.49        10.17 o                         
  -5   2  10         47.38         19.32         4.91 o                         
  -4   2  10        309.54        281.84        14.69 o                         
  -3   2  10         23.89         17.47         4.70 o                         
  -2   2  10        663.72        638.87        15.67 o                         
  -1   2  10        600.33        554.36        17.92 o                         
   0   2  10        202.79        207.39         5.94 o                         
   1   2  10         12.71         13.31         4.73 o                         
   2   2  10          3.22          0.93         2.44 o                         
   3   2  10        384.65        393.62         9.77 o                         
   4   2  10         61.53         58.58         4.20 o                         
   5   2  10        364.26        336.03        11.15 o                         
   6   2  10         44.28         42.82         5.33 o                         
   7   2  10        172.85        181.90        10.96 o                         
  -9   3  10        335.82        341.74        26.33 o                         
  -8   3  10         27.50         18.67         6.23 o                         
  -7   3  10        208.37        188.64        13.28 o                         
  -6   3  10        235.61        212.13        12.11 o                         
  -5   3  10        589.00        586.71        16.22 o                         
  -4   3  10       1367.44       1398.77        37.56 o                         
  -3   3  10        191.36        194.41         7.65 o                         
  -2   3  10         17.06         14.93         4.18 o                         
  -1   3  10       1229.89       1308.01        17.83 o                         
   0   3  10        151.65        172.69         5.60 o                         
   1   3  10        517.88        498.65        11.69 o                         
   2   3  10       1632.31       1626.44        19.79 o                         
   3   3  10         21.19         21.26         2.89 o                         
   4   3  10        144.95        128.64         6.21 o                         
   5   3  10          0.41         -3.74         3.74 o                         
   6   3  10         43.71         36.10         5.06 o                         
   7   3  10         46.17         51.65         6.34 o                         
  -9   4  10        141.82        165.92        27.49 o                         
  -8   4  10          8.69         -6.31         6.31 o                         
  -7   4  10        128.21        126.22         9.34 o                         
  -6   4  10        191.63        184.29        10.08 o                         
  -5   4  10       1442.43       1511.13        25.57 o                         
  -4   4  10         79.64         85.20         6.34 o                         
  -3   4  10        127.50        113.55         7.79 o                         
  -2   4  10       1284.84       1376.16        20.10 o                         
  -1   4  10         42.39         30.46         3.53 o                         
   0   4  10          0.42          0.23         1.54 o                         
   1   4  10        166.57        163.03         7.92 o                         
   2   4  10         45.04         38.55         5.11 o                         
   3   4  10        238.67        212.22         9.06 o                         
   4   4  10         17.85         13.70         3.16 o                         
   5   4  10         40.62         33.48         5.01 o                         
   6   4  10         76.60         59.59         6.26 o                         
   7   4  10        201.26        243.42        13.15 o                         
  -8   5  10         35.51         42.74         6.70 o                         
  -7   5  10        119.43        101.93         7.49 o                         
  -6   5  10         89.18         99.14         6.75 o                         
  -5   5  10         53.63         45.35         4.87 o                         
  -4   5  10        116.62        112.37         5.73 o                         
  -3   5  10       1015.75        973.38        21.55 o                         
  -2   5  10          6.43          4.01         2.36 o                         
  -1   5  10        660.61        668.02        21.81 o                         
   0   5  10        142.21        142.11         7.00 o                         
   1   5  10       1690.80       1738.90        23.71 o                         
   2   5  10         37.06         22.66         2.97 o                         
   3   5  10          3.05         -3.76         3.76 o                         
   4   5  10         27.74         17.33         4.65 o                         
   5   5  10          9.65         10.58         3.46 o                         
   6   5  10        232.82        260.61        11.46 o                         
   7   5  10         97.87        105.13         8.26 o                         
  -8   6  10         12.08          6.72        10.80 o                         
  -7   6  10        117.21        107.63         7.80 o                         
  -6   6  10         91.24        102.18         8.16 o                         
  -5   6  10        974.01        982.38        21.03 o                         
  -4   6  10        155.90        147.78         6.22 o                         
  -3   6  10          0.01         -0.51         2.69 o                         
  -2   6  10        189.98        174.72         5.74 o                         
  -1   6  10         23.97         17.05         2.60 o                         
   0   6  10       1821.23       2041.95        31.94 o                         
   1   6  10       1536.05       1625.98        26.90 o                         
   2   6  10         20.52         17.06         2.89 o                         
   3   6  10        115.13        100.58         6.64 o                         
   4   6  10         48.12         38.94         4.24 o                         
   5   6  10         11.70         10.26         3.84 o                         
   6   6  10         14.38         13.65         4.41 o                         
  -8   7  10        130.99        133.19        12.75 o                         
  -7   7  10          2.42          1.21         4.56 o                         
  -6   7  10        800.49        805.96        25.83 o                         
  -5   7  10         97.15        105.35         9.64 o                         
  -4   7  10        448.20        444.54        16.64 o                         
  -3   7  10         18.41         16.41         3.76 o                         
  -2   7  10         11.47          7.98         2.83 o                         
  -1   7  10         45.56         42.53         3.25 o                         
   0   7  10        270.92        275.84        10.51 o                         
   1   7  10         48.68         53.55         8.75 o                         
   2   7  10        207.86        184.13        11.58 o                         
   3   7  10          0.11         -4.02         4.02 o                         
   4   7  10         32.39         32.86         4.81 o                         
   5   7  10         33.76         34.87         5.38 o                         
   6   7  10        111.29        134.19        10.54 o                         
  -8   8  10          2.25         17.57         8.30 o                         
  -7   8  10          6.73         -5.37         5.37 o                         
  -6   8  10        113.83        100.09        10.64 o                         
  -5   8  10        125.89        139.09         9.45 o                         
  -4   8  10          7.92         -0.20         3.25 o                         
  -3   8  10          0.73         -3.88         3.88 o                         
  -2   8  10         52.52         46.01         5.77 o                         
  -1   8  10          0.24         -3.91         3.91 o                         
   0   8  10        332.11        339.08        11.65 o                         
   1   8  10        446.56        474.85        13.62 o                         
   2   8  10         93.05         90.62         8.01 o                         
   3   8  10          2.23          3.71         4.25 o                         
   4   8  10         17.86         18.84         4.64 o                         
   5   8  10         42.32         45.68         6.76 o                         
   6   8  10          8.74         11.46         5.95 o                         
  -7   9  10          0.41          2.61         7.91 o                         
  -6   9  10         99.23         96.81         8.66 o                         
  -5   9  10         39.70         40.28         5.92 o                         
  -4   9  10          3.23         -4.73         4.73 o                         
  -3   9  10        151.94        154.62         8.13 o                         
  -2   9  10          1.63          0.12         2.96 o                         
  -1   9  10        134.19        116.41         9.42 o                         
   0   9  10        227.41        236.35        11.06 o                         
   1   9  10       1164.09       1262.68        31.82 o                         
   2   9  10         57.48         43.55         5.77 o                         
   3   9  10        279.06        271.40        13.76 o                         
   4   9  10          2.90         -0.25         4.71 o                         
   5   9  10         56.34         45.50         7.42 o                         
  -7  10  10         96.04         83.15         9.04 o                         
  -6  10  10         40.29         36.64         6.39 o                         
  -5  10  10        131.78        127.67         9.40 o                         
  -4  10  10         10.50          7.76         4.71 o                         
  -3  10  10        297.53        304.18        11.95 o                         
  -2  10  10          0.54          4.11         3.28 o                         
  -1  10  10         42.74         41.80         5.46 o                         
   0  10  10          1.05         -2.60         2.86 o                         
   1  10  10          0.92          3.11         4.44 o                         
   2  10  10          0.21         -0.61         6.62 o                         
   3  10  10        113.78        111.74         9.49 o                         
   4  10  10          3.15          2.23         4.89 o                         
   5  10  10        130.05        163.33        12.20 o                         
  -6  11  10         52.21         45.46         6.32 o                         
  -5  11  10         31.86         34.86         5.91 o                         
  -4  11  10         73.85         73.62         7.24 o                         
  -3  11  10         39.55         33.76         4.54 o                         
  -2  11  10        152.98        164.66         8.70 o                         
  -1  11  10        159.18        146.27        10.84 o                         
   0  11  10          4.69          0.27         5.71 o                         
   1  11  10        172.74        175.25        14.37 o                         
   2  11  10         26.91         21.16         8.34 o                         
   3  11  10         99.74         97.23        13.99 o                         
   4  11  10         24.58         21.81         6.98 o                         
  -6  12  10         60.02         55.47         8.86 o                         
  -5  12  10          4.38          7.09         4.77 o                         
  -4  12  10         22.05         10.23         4.91 o                         
  -3  12  10         20.13          7.95         5.24 o                         
  -2  12  10         39.24         31.43         6.75 o                         
  -1  12  10          3.02          0.20         5.27 o                         
   0  12  10         26.18         27.80         6.32 o                         
   1  12  10        113.42        117.24        12.26 o                         
   2  12  10        143.24        134.20        15.97 o                         
   3  12  10          2.85          3.56         8.95 o                         
   4  12  10         21.80         18.92         7.40 o                         
  -5  13  10         12.06         -1.01         5.94 o                         
  -4  13  10        115.62        113.59        10.36 o                         
  -3  13  10         13.56          6.23         5.44 o                         
  -2  13  10        423.40        434.55        19.00 o                         
  -1  13  10         19.91         12.66         5.81 o                         
   0  13  10        160.06        179.27        15.13 o                         
   1  13  10         97.42        104.06        12.13 o                         
   2  13  10          1.92          4.22         7.50 o                         
   3  13  10         25.51         20.97        15.45 o                         
  -4  14  10         42.23         42.58        10.59 o                         
  -3  14  10         97.42        102.84        12.34 o                         
  -2  14  10        106.41        113.49        12.56 o                         
  -1  14  10         30.32         38.75         7.15 o                         
   0  14  10        255.26        262.00        18.31 o                         
   1  14  10         61.56         62.39         9.69 o                         
   2  14  10         16.54          3.36        12.42 o                         
  -2  15  10          9.76         14.94         6.91 o                         
  -1  15  10        150.94        167.45        15.20 o                         
   0  15  10         74.92         55.87         9.92 o                         
  -9   0  11        270.85        292.38        35.48 o                         
  -7   0  11        421.98        452.18        20.74 o                         
  -5   0  11       2585.69       2613.19        54.74 o                         
  -3   0  11        420.52        395.96        26.08 o                         
  -1   0  11        398.04        369.26        12.47 o                         
   1   0  11        118.61        120.10        10.03 o                         
   3   0  11       1534.55       1502.04        50.04 o                         
   5   0  11        134.76        111.79        12.77 o                         
   7   0  11         29.13         19.99         8.49 o                         
  -9   1  11        162.18        182.43        20.44 o                         
  -8   1  11         49.56         55.60         9.43 o                         
  -7   1  11        154.56        162.17         9.33 o                         
  -6   1  11        255.85        251.18        11.87 o                         
  -5   1  11         77.82         87.89         8.01 o                         
  -4   1  11        575.28        651.39        17.30 o                         
  -3   1  11       1945.59       1950.24        25.48 o                         
  -2   1  11         62.75         71.98         5.00 o                         
  -1   1  11        911.20        865.30        14.64 o                         
   0   1  11        160.98        177.30         5.20 o                         
   1   1  11        491.44        465.54        11.25 o                         
   2   1  11        209.60        226.04         7.54 o                         
   3   1  11         44.32         49.12         4.13 o                         
   4   1  11        237.90        220.13         9.84 o                         
   5   1  11          1.80         -3.32         4.32 o                         
   6   1  11         32.88         40.04         5.72 o                         
   7   1  11          1.79         -4.95         4.95 o                         
  -9   2  11         82.79         70.89        18.95 o                         
  -8   2  11         13.81         18.00         6.36 o                         
  -7   2  11        455.03        484.32        16.43 o                         
  -6   2  11          0.09          3.63         5.25 o                         
  -5   2  11        862.86        904.54        29.04 o                         
  -4   2  11       1273.42       1297.91        24.26 o                         
  -3   2  11       1225.64       1166.79        36.74 o                         
  -2   2  11        846.95        790.34        23.95 o                         
  -1   2  11         90.97         86.98         5.44 o                         
   0   2  11        506.51        513.33        10.89 o                         
   1   2  11         62.39         64.36         3.77 o                         
   2   2  11        133.90        137.75         5.53 o                         
   3   2  11        387.18        381.28         9.97 o                         
   4   2  11        226.17        216.43         9.39 o                         
   5   2  11         55.21         57.37         5.78 o                         
   6   2  11          1.10         -0.31         4.77 o                         
  -9   3  11          2.80         10.32        13.79 o                         
  -8   3  11        100.77        117.81        10.07 o                         
  -7   3  11         39.87         28.07         5.87 o                         
  -6   3  11        549.57        547.25        16.93 o                         
  -5   3  11        561.88        565.90        25.07 o                         
  -4   3  11        669.49        702.25        19.38 o                         
  -3   3  11         34.20         52.30         6.07 o                         
  -2   3  11         35.62         20.19         5.51 o                         
  -1   3  11        132.50        126.90         6.54 o                         
   0   3  11         51.59         47.41         3.21 o                         
   1   3  11        910.15        910.47        14.63 o                         
   2   3  11        804.89        824.84        15.70 o                         
   3   3  11        259.76        271.90        10.30 o                         
   4   3  11        537.67        547.62        13.23 o                         
   5   3  11         23.63         12.15         4.07 o                         
   6   3  11        155.48        180.83         9.64 o                         
  -8   4  11          5.18          7.20         5.53 o                         
  -7   4  11          6.94          5.36         5.14 o                         
  -6   4  11         16.08         11.58         5.63 o                         
  -5   4  11          1.44         -4.52         4.52 o                         
  -4   4  11         28.48         26.87         5.14 o                         
  -3   4  11        628.05        665.38        14.18 o                         
  -2   4  11        278.72        266.32         9.55 o                         
  -1   4  11         49.47         42.01         4.28 o                         
   0   4  11        156.33        134.41         4.61 o                         
   1   4  11         74.83         90.83         6.42 o                         
   2   4  11        580.76        575.61        18.75 o                         
   3   4  11         37.01         34.40         4.54 o                         
   4   4  11         33.98         28.68         3.82 o                         
   5   4  11         11.48         12.42         4.20 o                         
   6   4  11          2.37          2.41         4.14 o                         
  -8   5  11        135.32        145.76        10.94 o                         
  -7   5  11         50.04         31.60         8.15 o                         
  -6   5  11        455.48        475.20        13.69 o                         
  -5   5  11        248.38        237.60         8.69 o                         
  -4   5  11        926.47        871.78        27.08 o                         
  -3   5  11        477.23        475.16        10.65 o                         
  -2   5  11         92.85         87.19         4.87 o                         
  -1   5  11          5.02         -0.12         4.04 o                         
   0   5  11         23.84         13.75         3.42 o                         
   1   5  11         90.71        104.79         6.69 o                         
   2   5  11        171.62        145.62         7.34 o                         
   3   5  11         84.14         64.33         6.35 o                         
   4   5  11          3.99          1.39         3.36 o                         
   5   5  11          6.44          3.96         4.00 o                         
   6   5  11         37.75         44.95         6.57 o                         
  -8   6  11          1.53          7.75         5.31 o                         
  -7   6  11          0.06          8.78         5.48 o                         
  -6   6  11        489.16        465.37        17.61 o                         
  -5   6  11        185.70        183.50         7.58 o                         
  -4   6  11         29.26         17.46         3.29 o                         
  -3   6  11          0.06         -2.62         2.62 o                         
  -2   6  11         42.70         36.99         5.00 o                         
  -1   6  11          1.90         -4.32         4.32 o                         
   0   6  11        560.94        546.34        13.59 o                         
   1   6  11        456.79        474.61        12.95 o                         
   2   6  11        279.10        262.35        12.92 o                         
   3   6  11        214.01        219.38         9.64 o                         
   4   6  11         57.49         54.50         5.06 o                         
   5   6  11         73.13         78.26         7.01 o                         
   6   6  11          3.11         -0.97         5.16 o                         
  -8   7  11          9.45          1.27         5.75 o                         
  -7   7  11        125.83        146.17        11.66 o                         
  -6   7  11         21.21         32.54         7.04 o                         
  -5   7  11         54.83         57.10         5.63 o                         
  -4   7  11          6.20          0.52         3.82 o                         
  -3   7  11         15.52          5.19         5.13 o                         
  -2   7  11         60.68         51.56         4.84 o                         
  -1   7  11          2.80         -4.28         4.28 o                         
   0   7  11          0.34          0.48         4.02 o                         
   1   7  11        683.10        719.16        20.00 o                         
   2   7  11         60.78         44.55         5.21 o                         
   3   7  11        440.39        440.81        13.87 o                         
   4   7  11         56.63         53.91         5.61 o                         
   5   7  11         70.45         72.83         6.99 o                         
   6   7  11         34.51         41.94         6.75 o                         
  -7   8  11          4.07         10.81         6.34 o                         
  -6   8  11         18.67         17.72         5.10 o                         
  -5   8  11        270.45        273.49        12.87 o                         
  -4   8  11         19.75          8.04         6.64 o                         
  -3   8  11          0.02         -4.18         4.18 o                         
  -2   8  11          5.74         -1.19         3.12 o                         
  -1   8  11        194.09        202.77         9.44 o                         
   0   8  11        145.75        157.67         8.68 o                         
   1   8  11        336.18        349.86        13.52 o                         
   2   8  11         80.29         76.34         7.56 o                         
   3   8  11        156.39        158.69        10.52 o                         
   4   8  11         43.86         54.32         6.28 o                         
   5   8  11          0.79         -2.30         4.87 o                         
  -7   9  11          3.07         -0.95         5.22 o                         
  -6   9  11        118.22        118.28         9.75 o                         
  -5   9  11         26.24         25.34         5.23 o                         
  -4   9  11         82.38         83.15         7.25 o                         
  -3   9  11        274.40        256.15        10.50 o                         
  -2   9  11         50.23         35.23         4.22 o                         
  -1   9  11         12.40         12.28         3.96 o                         
   0   9  11         40.11         33.38         4.74 o                         
   1   9  11        488.47        501.88        14.84 o                         
   2   9  11          7.72          3.76         4.10 o                         
   3   9  11         10.74          9.31         5.18 o                         
   4   9  11          0.66          1.32         4.80 o                         
   5   9  11         12.58          2.45         4.94 o                         
  -6  10  11          4.44          0.96         5.17 o                         
  -5  10  11          3.33          4.18         4.42 o                         
  -4  10  11          0.36         -4.95         4.95 o                         
  -3  10  11         21.64         25.06         6.20 o                         
  -2  10  11         17.82          5.25         4.04 o                         
  -1  10  11         36.37         33.59         4.86 o                         
   0  10  11         86.29         85.64         6.66 o                         
   1  10  11          1.30          2.22         4.93 o                         
   2  10  11         35.50         34.09         5.71 o                         
   3  10  11          3.25         10.85         5.06 o                         
   4  10  11         26.21         15.44         8.35 o                         
  -6  11  11         61.25         57.48         7.58 o                         
  -5  11  11          3.28         -1.38         4.26 o                         
  -4  11  11         33.36         28.75         4.55 o                         
  -3  11  11         35.94         35.63         4.95 o                         
  -2  11  11         63.26         59.39         7.28 o                         
  -1  11  11         21.87         27.34         5.40 o                         
   0  11  11          0.85         -2.26         5.24 o                         
   1  11  11        339.70        381.75        20.73 o                         
   2  11  11        112.76         92.28        10.69 o                         
   3  11  11         83.74         85.09        11.06 o                         
   4  11  11         22.38         17.50         7.12 o                         
  -5  12  11        121.82        124.24        11.57 o                         
  -4  12  11        137.73        126.67        11.60 o                         
  -3  12  11         32.66         28.55         6.69 o                         
  -2  12  11        164.56        148.88        11.88 o                         
  -1  12  11          2.14          2.80         5.29 o                         
   0  12  11         70.51         69.45         8.79 o                         
   1  12  11         41.29         55.53         9.42 o                         
   2  12  11          4.57          9.64         8.77 o                         
   3  12  11         65.04         65.37        10.49 o                         
  -4  13  11         43.00         36.94         7.37 o                         
  -3  13  11         44.89         44.64         8.20 o                         
  -2  13  11         17.50         13.12         6.04 o                         
  -1  13  11         90.10        105.60        10.55 o                         
   0  13  11         51.35         48.39         9.08 o                         
   1  13  11         92.10        112.17        12.48 o                         
   2  13  11         20.95         11.94         8.09 o                         
  -3  14  11         25.36         28.32         8.02 o                         
  -2  14  11          5.26          4.76         6.64 o                         
  -1  14  11         62.25         47.01         8.68 o                         
   0  14  11        163.05        172.62        15.71 o                         
   1  14  11          0.13          4.65         9.52 o                         
  -8   0  12         45.51         50.11        12.22 o                         
  -6   0  12        128.00        148.81        15.37 o                         
  -4   0  12         39.36         27.54         8.41 o                         
  -2   0  12       1624.02       1724.26        44.41 o                         
   0   0  12        378.58        411.63        12.74 o                         
   2   0  12       1680.41       1732.92        53.47 o                         
   4   0  12          0.90         -6.16         6.16 o                         
   6   0  12        150.44        171.62        15.10 o                         
  -8   1  12        106.91        126.56         9.56 o                         
  -7   1  12         21.50         23.46         5.73 o                         
  -6   1  12        259.14        282.39        12.78 o                         
  -5   1  12         23.55         19.49         5.52 o                         
  -4   1  12       2110.83       2231.77        30.21 o                         
  -3   1  12         26.32         31.58         4.72 o                         
  -2   1  12        252.89        226.38         8.45 o                         
  -1   1  12        326.79        321.47        11.10 o                         
   0   1  12         34.16         30.53         4.03 o                         
   1   1  12         23.50         19.32         3.32 o                         
   2   1  12        505.08        524.05        11.80 o                         
   3   1  12        180.26        196.42         8.22 o                         
   4   1  12       1191.96       1213.18        32.49 o                         
   5   1  12         21.95         22.16         5.28 o                         
   6   1  12        222.03        240.76        12.20 o                         
  -8   2  12         38.39         44.05         6.69 o                         
  -7   2  12        176.68        191.78        11.11 o                         
  -6   2  12          0.40         -4.84         4.84 o                         
  -5   2  12        194.63        194.78         9.52 o                         
  -4   2  12         14.39         18.79         6.20 o                         
  -3   2  12       1950.72       1983.80        36.83 o                         
  -2   2  12        176.58        139.98        10.41 o                         
  -1   2  12        114.31        107.94         6.52 o                         
   0   2  12        377.59        354.54         8.15 o                         
   1   2  12          1.97          2.38         2.89 o                         
   2   2  12        298.26        314.78         8.42 o                         
   3   2  12       1359.95       1396.40        31.06 o                         
   4   2  12        217.75        220.17         9.18 o                         
   5   2  12        174.99        170.55        10.76 o                         
   6   2  12          0.73          0.82         4.56 o                         
  -8   3  12         26.79         36.54         6.11 o                         
  -7   3  12        157.93        172.89        11.41 o                         
  -6   3  12        186.30        182.26        10.33 o                         
  -5   3  12         21.46         19.46         5.62 o                         
  -4   3  12        478.76        474.25        14.29 o                         
  -3   3  12       1557.82       1679.32        25.91 o                         
  -2   3  12          0.55         -9.68        10.37 o                         
  -1   3  12        526.52        552.80        14.64 o                         
   0   3  12         70.79         57.37         3.87 o                         
   1   3  12        294.50        275.84         7.99 o                         
   2   3  12          0.73         -2.90         2.90 o                         
   3   3  12        637.50        623.23        19.05 o                         
   4   3  12         59.01         52.15         4.73 o                         
   5   3  12         10.30          4.27         3.74 o                         
   6   3  12          5.30          8.57         7.05 o                         
  -8   4  12          3.54         -1.73         5.10 o                         
  -7   4  12        482.36        507.94        19.24 o                         
  -6   4  12          4.03         -4.67         4.67 o                         
  -5   4  12        397.08        390.04        13.22 o                         
  -4   4  12        385.70        378.60        11.78 o                         
  -3   4  12        292.93        326.78        11.84 o                         
  -2   4  12          4.81         -3.76         4.46 o                         
  -1   4  12         19.87         19.96         4.05 o                         
   0   4  12        241.69        224.24         9.30 o                         
   1   4  12        131.57        115.95         6.88 o                         
   2   4  12         28.96         22.16         4.95 o                         
   3   4  12        890.52        874.49        23.78 o                         
   4   4  12         91.78         89.17         6.48 o                         
   5   4  12         96.96        101.91         8.82 o                         
   6   4  12         23.09         21.54         5.88 o                         
  -8   5  12         46.89         37.66         8.07 o                         
  -7   5  12          0.87         -2.68        11.63 o                         
  -6   5  12         13.70          4.33         4.12 o                         
  -5   5  12         62.60         68.30         6.28 o                         
  -4   5  12         17.36         26.21         5.99 o                         
  -3   5  12        425.43        438.12        14.45 o                         
  -2   5  12         20.22          6.13         4.00 o                         
  -1   5  12         88.26         70.06         5.50 o                         
   0   5  12        147.19        167.07         8.11 o                         
   1   5  12        154.04        146.25         7.66 o                         
   2   5  12         42.98         34.52         4.85 o                         
   3   5  12        106.04         95.81         7.01 o                         
   4   5  12        400.43        415.58        14.14 o                         
   5   5  12         14.23         14.45         4.43 o                         
  -8   6  12        143.25        138.69        11.98 o                         
  -7   6  12         12.84          7.57         5.82 o                         
  -6   6  12         84.15         84.56         7.22 o                         
  -5   6  12        153.25        148.81         8.56 o                         
  -4   6  12        392.73        398.45        12.01 o                         
  -3   6  12          0.44          2.11         3.55 o                         
  -2   6  12         30.57         29.70         5.28 o                         
  -1   6  12         13.44          8.75         4.43 o                         
   0   6  12          3.32          1.91         3.64 o                         
   1   6  12         53.99         65.27         5.66 o                         
   2   6  12         11.17         10.69         4.79 o                         
   3   6  12          0.98         -4.39         4.39 o                         
   4   6  12          2.00         -2.72         4.49 o                         
   5   6  12          3.74         -0.01         4.24 o                         
  -7   7  12          0.54         13.91         5.67 o                         
  -6   7  12        261.07        290.33        14.06 o                         
  -5   7  12         28.81         27.61         5.80 o                         
  -4   7  12          1.03         -3.61         3.61 o                         
  -3   7  12         32.52         22.90         4.42 o                         
  -2   7  12        121.47         99.50         7.93 o                         
  -1   7  12         72.40         47.10         5.74 o                         
   0   7  12         19.82         12.13         3.99 o                         
   1   7  12         79.86         83.45         6.86 o                         
   2   7  12        131.47        131.18         9.89 o                         
   3   7  12          4.49         -1.75         4.27 o                         
   4   7  12         68.78         58.08         5.61 o                         
   5   7  12         59.96         74.18         6.88 o                         
  -7   8  12          2.03          9.17         5.63 o                         
  -6   8  12         11.26         14.83         5.31 o                         
  -5   8  12         20.42         22.97         5.49 o                         
  -4   8  12         49.66         37.12         6.07 o                         
  -3   8  12          3.20         -1.77         3.55 o                         
  -2   8  12        266.24        248.70        11.08 o                         
  -1   8  12         16.30          5.72         3.88 o                         
   0   8  12          1.18         -0.84         4.22 o                         
   1   8  12        375.57        417.01        14.15 o                         
   2   8  12          5.72         -3.00         4.88 o                         
   3   8  12          2.36          0.36         4.19 o                         
   4   8  12         82.79         91.61         7.73 o                         
   5   8  12          5.51         -2.49         4.06 o                         
  -6   9  12        202.75        182.16        11.81 o                         
  -5   9  12        222.79        218.93        12.31 o                         
  -4   9  12         23.13         11.68         6.90 o                         
  -3   9  12        215.05        207.03        12.54 o                         
  -2   9  12         12.72          9.84         5.03 o                         
  -1   9  12          0.36         -2.64         3.93 o                         
   0   9  12         56.88         65.82         6.45 o                         
   1   9  12          0.33          3.55         4.30 o                         
   2   9  12         23.76         12.57         4.23 o                         
   3   9  12          5.42          5.99         4.99 o                         
   4   9  12         12.92          5.57         5.66 o                         
  -6  10  12         20.60         15.71         5.41 o                         
  -5  10  12         36.60         33.57         6.22 o                         
  -4  10  12          5.28          3.99         4.82 o                         
  -3  10  12          0.01          1.81         4.12 o                         
  -2  10  12         65.04         56.23         6.01 o                         
  -1  10  12         12.64          9.37         4.45 o                         
   0  10  12         56.09         56.16         6.91 o                         
   1  10  12         33.95         23.05         5.52 o                         
   2  10  12          0.14         -2.81         6.25 o                         
   3  10  12        216.86        248.00        20.82 o                         
   4  10  12         22.58         14.44         7.44 o                         
  -5  11  12         26.33         21.48         6.68 o                         
  -4  11  12        349.92        352.88        18.16 o                         
  -3  11  12        179.82        176.25        11.68 o                         
  -2  11  12          0.96         -5.05         5.08 o                         
  -1  11  12        105.40        123.92         9.04 o                         
   0  11  12          8.97          3.52         4.51 o                         
   1  11  12          9.37          4.41         5.88 o                         
   2  11  12         10.61          9.25         6.18 o                         
   3  11  12         22.83         22.50         6.97 o                         
  -4  12  12         27.46         34.69         6.33 o                         
  -3  12  12         92.42         76.09         7.56 o                         
  -2  12  12         60.97         75.37         8.45 o                         
  -1  12  12          1.68         -2.68         4.99 o                         
   0  12  12         94.22        109.31         9.83 o                         
   1  12  12          6.03         -4.81         6.19 o                         
   2  12  12         60.07         57.04         9.47 o                         
  -3  13  12          8.29          7.29         5.49 o                         
  -2  13  12         19.01         24.26         6.93 o                         
  -1  13  12          1.10          5.47         5.34 o                         
   0  13  12         18.01         11.84         7.90 o                         
   1  13  12         30.77         39.72         8.98 o                         
  -7   0  13        952.32       1075.16        40.01 o                         
  -5   0  13         66.61         52.04         8.42 o                         
  -3   0  13          0.00         -2.46         5.66 o                         
  -1   0  13         66.04         55.14         5.49 o                         
   1   0  13          5.24          5.95         9.87 o                         
   3   0  13          6.49         -6.67         6.67 o                         
   5   0  13        206.06        213.01        18.59 o                         
  -8   1  13          3.06          7.60         6.89 o                         
  -7   1  13          4.64         19.69         6.69 o                         
  -6   1  13          0.13          6.15         6.44 o                         
  -5   1  13         55.37         55.71         6.22 o                         
  -4   1  13        194.43        194.44        10.81 o                         
  -3   1  13        885.17        937.73        21.98 o                         
  -2   1  13         24.01         13.10         3.74 o                         
  -1   1  13       1332.22       1305.13        34.39 o                         
   0   1  13        293.44        298.37        10.46 o                         
   1   1  13        180.42        169.99         7.92 o                         
   2   1  13         24.74         31.68         4.69 o                         
   3   1  13        526.64        505.56        12.82 o                         
   4   1  13         85.80         82.35         6.56 o                         
   5   1  13          4.15          6.91         5.07 o                         
  -8   2  13         25.20         33.56         6.68 o                         
  -7   2  13        130.05        141.43        10.20 o                         
  -6   2  13         97.20         90.46         8.72 o                         
  -5   2  13         39.49         21.99         5.36 o                         
  -4   2  13          0.32          0.11         4.35 o                         
  -3   2  13        513.17        534.27        13.09 o                         
  -2   2  13        127.60        121.00         7.97 o                         
  -1   2  13         16.94         13.89         4.70 o                         
   0   2  13         50.66         49.25         3.99 o                         
   1   2  13         45.38         44.32         4.45 o                         
   2   2  13         68.29         71.72         5.76 o                         
   3   2  13       1042.00       1061.68        26.34 o                         
   4   2  13         39.91         32.93         7.01 o                         
   5   2  13         76.74         82.66         9.14 o                         
  -8   3  13        254.90        274.45        14.04 o                         
  -7   3  13         23.42         21.60         5.42 o                         
  -6   3  13         14.22          9.65         4.48 o                         
  -5   3  13          4.15         -2.25         4.86 o                         
  -4   3  13          2.71         -0.86         5.13 o                         
  -3   3  13         86.51         96.63         8.02 o                         
  -2   3  13         73.68         84.13         7.21 o                         
  -1   3  13        345.64        303.83         9.80 o                         
   0   3  13        186.12        184.33         6.86 o                         
   1   3  13        120.44        114.62         6.77 o                         
   2   3  13          0.20         -1.89         3.70 o                         
   3   3  13         15.29         22.49         5.18 o                         
   4   3  13         38.96         39.15         5.28 o                         
   5   3  13         11.31          9.35         5.91 o                         
  -8   4  13         27.67         36.28         7.39 o                         
  -7   4  13          5.06         -0.55         4.75 o                         
  -6   4  13         65.00         52.51         5.77 o                         
  -5   4  13        218.66        206.10        10.34 o                         
  -4   4  13          0.80         -1.40         4.26 o                         
  -3   4  13        344.22        359.84        14.80 o                         
  -2   4  13        524.91        527.69        15.36 o                         
  -1   4  13        250.13        250.58         9.80 o                         
   0   4  13        248.87        262.02         9.43 o                         
   1   4  13         38.76         21.90         4.34 o                         
   2   4  13        410.22        395.10        15.65 o                         
   3   4  13         17.72         18.66         4.71 o                         
   4   4  13          1.50          8.04         3.97 o                         
   5   4  13         26.97         24.97         5.49 o                         
  -7   5  13         76.59         81.11        11.17 o                         
  -6   5  13         71.36         64.52         6.24 o                         
  -5   5  13          5.26          4.05         4.56 o                         
  -4   5  13        402.09        420.28        14.06 o                         
  -3   5  13          5.77         13.21         5.59 o                         
  -2   5  13         46.52         22.39         5.36 o                         
  -1   5  13        237.68        249.22         9.90 o                         
   0   5  13        343.57        344.72        11.73 o                         
   1   5  13         44.51         36.53         4.62 o                         
   2   5  13        376.13        348.55        15.79 o                         
   3   5  13          5.08          4.53         4.31 o                         
   4   5  13        643.54        681.91        22.37 o                         
   5   5  13          0.06          5.56         5.26 o                         
  -7   6  13        243.24        227.93        13.40 o                         
  -6   6  13         30.54         21.72         5.87 o                         
  -5   6  13         15.03          8.65         3.93 o                         
  -4   6  13         55.33         41.42         5.07 o                         
  -3   6  13          0.13         -4.13         4.13 o                         
  -2   6  13        158.84        164.63        10.29 o                         
  -1   6  13        105.53        105.01         7.66 o                         
   0   6  13        429.92        403.44        12.93 o                         
   1   6  13         20.21         24.02         4.55 o                         
   2   6  13         19.37         26.58         5.72 o                         
   3   6  13         19.57         22.31         4.58 o                         
   4   6  13          5.80          1.56         3.85 o                         
   5   6  13         10.42          6.09         4.94 o                         
  -7   7  13          0.20         -0.60         5.08 o                         
  -6   7  13          5.79          8.43         5.24 o                         
  -5   7  13         14.74         11.39         4.90 o                         
  -4   7  13          4.66          4.77         4.19 o                         
  -3   7  13          0.07         -2.00         7.46 o                         
  -2   7  13        136.18        119.77         8.17 o                         
  -1   7  13         90.25         86.83         7.02 o                         
   0   7  13         29.33         31.12         5.29 o                         
   1   7  13          5.18          1.12         4.79 o                         
   2   7  13          6.33         10.95         5.25 o                         
   3   7  13         50.81         42.42         5.26 o                         
   4   7  13          5.86          6.39         4.56 o                         
  -6   8  13         48.90         38.76         6.77 o                         
  -5   8  13         32.42         23.65         4.97 o                         
  -4   8  13          8.69          5.30         4.21 o                         
  -3   8  13         18.95         10.79         5.46 o                         
  -2   8  13          2.90          1.16         4.52 o                         
  -1   8  13         20.56         21.83         4.49 o                         
   0   8  13        393.04        417.66        14.55 o                         
   1   8  13        175.15        178.83         9.93 o                         
   2   8  13          0.05          1.01         4.89 o                         
   3   8  13         15.33          4.32         4.78 o                         
   4   8  13          8.36         10.41         5.46 o                         
  -6   9  13        177.22        156.62        11.24 o                         
  -5   9  13         28.60         32.46         8.18 o                         
  -4   9  13          3.72          3.22         4.95 o                         
  -3   9  13          1.96          2.22         4.63 o                         
  -2   9  13          4.11         -2.25         4.21 o                         
  -1   9  13          8.18          5.02         4.07 o                         
   0   9  13        317.49        341.82        15.30 o                         
   1   9  13         10.97          9.03         5.10 o                         
   2   9  13         61.59         61.61         7.29 o                         
   3   9  13         55.67         52.37         8.25 o                         
  -5  10  13         44.91         42.66         8.04 o                         
  -4  10  13        160.08        172.30        11.47 o                         
  -3  10  13          0.31         -0.25         4.84 o                         
  -2  10  13         38.78         42.34         5.85 o                         
  -1  10  13         27.21         21.74         6.98 o                         
   0  10  13          1.23          5.14         5.14 o                         
   1  10  13        119.77        121.09        11.41 o                         
   2  10  13          0.39          2.66         5.68 o                         
   3  10  13         42.88         50.53         8.99 o                         
  -4  11  13         24.96         32.36         7.73 o                         
  -3  11  13        103.39         91.01         9.14 o                         
  -2  11  13          0.08          2.14         5.05 o                         
  -1  11  13        114.74        136.35        10.74 o                         
   0  11  13         53.95         52.71         6.68 o                         
   1  11  13         14.14          2.69         7.19 o                         
   2  11  13         20.98         19.00         7.12 o                         
  -3  12  13          1.55          1.88         4.66 o                         
  -2  12  13         74.13         74.88         7.56 o                         
  -1  12  13         15.78         15.25         5.87 o                         
   0  12  13         11.75         38.84         7.32 o                         
   1  12  13        237.52        284.67        19.38 o                         
  -6   0  14         83.07         70.53         9.96 o                         
  -4   0  14        688.38        743.09        27.29 o                         
  -2   0  14        648.15        649.63        23.63 o                         
   0   0  14        418.57        416.17        17.41 o                         
   2   0  14          6.07         16.80         6.05 o                         
   4   0  14        200.42        191.39        17.76 o                         
  -7   1  14          0.01          3.82         5.46 o                         
  -6   1  14         74.87         82.60         8.16 o                         
  -5   1  14         13.93         11.36         5.05 o                         
  -4   1  14          0.09         12.88         4.96 o                         
  -3   1  14        158.81        161.51        10.70 o                         
  -2   1  14         77.26         85.16         5.64 o                         
  -1   1  14        630.40        611.80        15.72 o                         
   0   1  14        416.32        415.60        13.20 o                         
   1   1  14         44.73         38.95         4.44 o                         
   2   1  14         83.96         87.07         6.36 o                         
   3   1  14         15.95         18.20         5.04 o                         
   4   1  14        124.07        115.15         8.51 o                         
   5   1  14         15.83         20.52         8.45 o                         
  -7   2  14        127.29        122.83        10.93 o                         
  -6   2  14         95.19         90.06        13.27 o                         
  -5   2  14          0.14          2.92         4.53 o                         
  -4   2  14         37.81         32.56         6.04 o                         
  -3   2  14         19.76         22.72         6.91 o                         
  -2   2  14        111.24        109.92         6.61 o                         
  -1   2  14        190.39        176.22         9.14 o                         
   0   2  14        397.62        381.27        11.28 o                         
   1   2  14          9.26          4.43         3.75 o                         
   2   2  14        107.47        103.43         7.00 o                         
   3   2  14        183.99        198.54        11.06 o                         
   4   2  14         18.36          4.92         5.06 o                         
   5   2  14         20.78         29.49         7.01 o                         
  -7   3  14         24.60          8.73         5.72 o                         
  -6   3  14        133.58        140.78        10.16 o                         
  -5   3  14        175.57        188.91        10.43 o                         
  -4   3  14         16.39         17.53         4.83 o                         
  -3   3  14        527.63        553.14        23.57 o                         
  -2   3  14         10.42          5.56         3.22 o                         
  -1   3  14        236.31        210.06         9.16 o                         
   0   3  14         22.28         19.29         4.17 o                         
   1   3  14         48.12         45.33         5.12 o                         
   2   3  14         32.90         27.69         4.47 o                         
   3   3  14         24.08         28.11         5.73 o                         
   4   3  14         78.11         65.68         8.17 o                         
  -7   4  14        188.72        219.87        11.65 o                         
  -6   4  14          0.66          1.40         4.52 o                         
  -5   4  14          0.29         -4.69         4.69 o                         
  -4   4  14         42.22         51.38         6.25 o                         
  -3   4  14        122.06        128.17         7.73 o                         
  -2   4  14         96.08         88.70         5.78 o                         
  -1   4  14         15.16         21.31         3.85 o                         
   0   4  14         25.40         18.97         4.06 o                         
   1   4  14        235.52        248.69        10.39 o                         
   2   4  14         11.68         13.45         5.00 o                         
   3   4  14          2.15          5.47         4.59 o                         
   4   4  14        122.56        132.83         8.90 o                         
  -7   5  14          0.84         -2.87         5.67 o                         
  -6   5  14          1.19         -2.40         4.53 o                         
  -5   5  14         32.13         26.35         4.93 o                         
  -4   5  14         34.17         38.33         5.56 o                         
  -3   5  14        468.63        483.04        16.02 o                         
  -2   5  14         52.08         65.19         7.26 o                         
  -1   5  14        109.09        112.91         7.33 o                         
   0   5  14         27.93         30.91         4.76 o                         
   1   5  14          2.58         -4.17         4.17 o                         
   2   5  14         69.32         74.86         7.41 o                         
   3   5  14        290.14        291.25        13.54 o                         
   4   5  14        101.34        100.55         8.21 o                         
  -7   6  14          4.29         -5.47         5.47 o                         
  -6   6  14        156.26        136.79        10.60 o                         
  -5   6  14         45.71         30.23         5.03 o                         
  -4   6  14        190.84        195.77        12.84 o                         
  -3   6  14         74.77         77.22        12.86 o                         
  -2   6  14         80.67         79.06         7.27 o                         
  -1   6  14        139.99        134.07         8.90 o                         
   0   6  14         12.06         22.46         4.85 o                         
   1   6  14         29.62         28.97         4.71 o                         
   2   6  14          0.10          5.64         5.07 o                         
   3   6  14          4.54         -1.98         4.53 o                         
   4   6  14         46.93         42.60         5.94 o                         
  -6   7  14         35.80         24.31         5.61 o                         
  -5   7  14          1.77         -3.14         4.76 o                         
  -4   7  14        316.60        299.03        14.59 o                         
  -3   7  14          8.04          3.02         4.81 o                         
  -2   7  14         18.22         21.63         4.80 o                         
  -1   7  14         41.23         30.38         4.93 o                         
   0   7  14        938.81       1020.60        23.86 o                         
   1   7  14          0.20          0.63         6.97 o                         
   2   7  14        133.58        148.92        10.15 o                         
   3   7  14          7.07         -0.57         5.44 o                         
  -6   8  14         46.16         42.23         6.91 o                         
  -5   8  14         92.66        112.67        10.00 o                         
  -4   8  14          7.64          9.02         6.73 o                         
  -3   8  14        220.43        232.01        12.95 o                         
  -2   8  14         95.96         88.61         7.74 o                         
  -1   8  14         21.06         11.40         5.07 o                         
   0   8  14         12.97         25.82         5.58 o                         
   1   8  14         45.95         58.98         7.28 o                         
   2   8  14          0.31         -1.73         6.77 o                         
   3   8  14         32.12         21.16         5.46 o                         
  -5   9  14         51.20         37.48         6.97 o                         
  -4   9  14         32.42         24.74         8.96 o                         
  -3   9  14         21.49         12.64         4.61 o                         
  -2   9  14         24.71         19.20         5.25 o                         
  -1   9  14          0.62          0.50         5.27 o                         
   0   9  14         22.61         31.14         5.63 o                         
   1   9  14          9.23         17.01         6.27 o                         
   2   9  14         58.32         50.98         8.95 o                         
  -4  10  14         13.88         17.95         6.14 o                         
  -3  10  14         23.92         21.48         5.81 o                         
  -2  10  14         13.32          7.77         5.19 o                         
  -1  10  14        117.42        115.27        10.01 o                         
   0  10  14        128.22        134.10        10.63 o                         
   1  10  14        160.78        174.08        15.12 o                         
   2  10  14         23.84         34.14         8.76 o                         
  -3  11  14         19.29         33.22         6.62 o                         
  -2  11  14         61.00         70.83         8.47 o                         
  -1  11  14          1.44          8.00         6.03 o                         
   0  11  14         53.79         82.88         8.32 o                         
   1  11  14          5.09         17.17         8.05 o                         
  -7   0  15         41.16         58.91        10.08 o                         
  -5   0  15          2.76          6.20         7.16 o                         
  -3   0  15          3.79          0.24         6.42 o                         
  -1   0  15          1.52          6.33         4.07 o                         
   1   0  15         30.79         25.06         8.34 o                         
   3   0  15        100.73         83.56        13.01 o                         
  -7   1  15         50.88         57.53         7.73 o                         
  -6   1  15         30.73         39.10         8.39 o                         
  -5   1  15        278.89        303.41        13.41 o                         
  -4   1  15         93.19         99.04         8.35 o                         
  -3   1  15        108.46        118.29         8.56 o                         
  -2   1  15         40.89         36.77         4.75 o                         
  -1   1  15         47.45         54.95         4.43 o                         
   0   1  15         44.16         42.23         4.84 o                         
   1   1  15          0.77         -1.21         3.64 o                         
   2   1  15         52.09         60.99         6.47 o                         
   3   1  15         56.86         52.39         7.27 o                         
   4   1  15         19.33         17.94         9.35 o                         
  -7   2  15         24.33         10.99         8.28 o                         
  -6   2  15        112.53        119.71         8.99 o                         
  -5   2  15          9.38          3.61         4.50 o                         
  -4   2  15        220.38        235.29        15.02 o                         
  -3   2  15         50.06         58.89         9.92 o                         
  -2   2  15        119.75        124.77         6.95 o                         
  -1   2  15          1.64         -0.20         5.57 o                         
   0   2  15          2.29         -0.34         3.46 o                         
   1   2  15        161.13        168.29         8.66 o                         
   2   2  15          7.72          4.48         6.57 o                         
   3   2  15         41.58         52.80         7.79 o                         
   4   2  15         22.65         15.82         9.34 o                         
  -7   3  15         13.93         10.09         5.39 o                         
  -6   3  15         25.49         21.82         5.50 o                         
  -5   3  15         26.10         17.16         4.80 o                         
  -4   3  15         16.44         13.34         4.94 o                         
  -3   3  15         10.15         10.10         4.65 o                         
  -2   3  15         44.05         44.98         4.70 o                         
  -1   3  15         22.97         18.12         3.86 o                         
   0   3  15         10.62         12.49         3.61 o                         
   1   3  15         17.21         14.60         4.20 o                         
   2   3  15        155.86        156.87         9.26 o                         
   3   3  15          5.77         10.08         6.68 o                         
   4   3  15          9.26          4.17         6.77 o                         
  -6   4  15         98.62        107.56         8.54 o                         
  -5   4  15         23.96         15.58         4.86 o                         
  -4   4  15        760.55        807.37        30.30 o                         
  -3   4  15         71.16         69.25         6.97 o                         
  -2   4  15         35.60         36.62         4.78 o                         
  -1   4  15         13.66          7.11         3.74 o                         
   0   4  15         23.21         22.49         4.28 o                         
   1   4  15         57.07         53.17         5.53 o                         
   2   4  15         13.57          7.11         4.64 o                         
   3   4  15         91.17         92.23         9.68 o                         
  -6   5  15          4.69          5.92         5.43 o                         
  -5   5  15          4.27         -5.38         5.38 o                         
  -4   5  15        295.99        325.42        13.79 o                         
  -3   5  15        265.82        292.93        11.45 o                         
  -2   5  15         97.76        101.55         7.27 o                         
  -1   5  15          0.72          2.40         4.20 o                         
   0   5  15        371.46        387.74        12.43 o                         
   1   5  15          3.80          2.70         4.63 o                         
   2   5  15         85.80         84.50         8.17 o                         
   3   5  15        469.40        477.55        20.51 o                         
  -6   6  15         55.83         45.78         7.39 o                         
  -5   6  15         74.11         79.52         9.02 o                         
  -4   6  15         17.94         21.11         6.98 o                         
  -3   6  15        104.62        101.05         8.94 o                         
  -2   6  15         43.50         34.45         5.52 o                         
  -1   6  15        128.20        152.02         9.68 o                         
   0   6  15          0.00         12.83         4.58 o                         
   1   6  15          0.06         -0.23         4.46 o                         
   2   6  15         23.26         23.03         6.63 o                         
   3   6  15          1.85         -3.14         4.67 o                         
  -5   7  15        265.93        300.20        15.32 o                         
  -4   7  15         25.20         21.69         7.70 o                         
  -3   7  15         58.81         65.60         7.76 o                         
  -2   7  15          0.04         -4.63         4.63 o                         
  -1   7  15         68.08         75.64         7.64 o                         
   0   7  15          0.83          8.47         4.33 o                         
   1   7  15          6.48         -1.21         4.63 o                         
   2   7  15         71.20         68.51        12.35 o                         
  -5   8  15          0.83          5.59         5.86 o                         
  -4   8  15        193.35        223.92        13.28 o                         
  -3   8  15        223.48        233.14        12.42 o                         
  -2   8  15         55.38         68.70         7.56 o                         
  -1   8  15          3.79          1.79         4.73 o                         
   0   8  15         21.12         24.46         5.64 o                         
   1   8  15          0.94          3.59         5.45 o                         
   2   8  15          5.53          1.60         9.48 o                         
  -4   9  15         22.18         20.71         5.93 o                         
  -3   9  15        116.51        116.93         9.40 o                         
  -2   9  15        190.89        220.74        11.94 o                         
  -1   9  15         19.56         13.89         5.26 o                         
   0   9  15        163.59        169.71        12.05 o                         
   1   9  15         90.58        111.61        11.40 o                         
  -3  10  15         17.34         13.92         5.76 o                         
  -2  10  15          7.28          9.29         5.72 o                         
  -1  10  15         17.20         12.42         5.91 o                         
   0  10  15          1.47         -2.45         5.30 o                         
  -6   0  16         35.43         54.67         9.84 o                         
  -4   0  16        314.71        330.06        20.08 o                         
  -2   0  16        121.90        139.55        11.06 o                         
   0   0  16         40.93         36.36         7.62 o                         
   2   0  16        101.47         92.29        13.46 o                         
  -6   1  16         85.47         95.32         8.57 o                         
  -5   1  16          5.80         15.71         6.89 o                         
  -4   1  16        230.78        267.27        13.00 o                         
  -3   1  16         88.17         96.63         8.25 o                         
  -2   1  16        312.23        345.10        12.62 o                         
  -1   1  16         33.30         30.27         4.48 o                         
   0   1  16          0.53          0.84         4.17 o                         
   1   1  16          0.88          7.83         7.76 o                         
   2   1  16         76.66         85.83        11.62 o                         
   3   1  16         21.07         25.87         6.40 o                         
  -6   2  16         15.54         19.52         5.73 o                         
  -5   2  16         29.18         32.74         5.64 o                         
  -4   2  16         51.99         50.90         6.57 o                         
  -3   2  16        321.17        355.51        14.57 o                         
  -2   2  16         37.87         37.63         5.91 o                         
  -1   2  16        126.71        137.70         7.53 o                         
   0   2  16          7.72          5.30         3.42 o                         
   1   2  16          9.76          6.96         4.58 o                         
   2   2  16          3.61         -5.32         7.70 o                         
   3   2  16          0.08          0.88         7.18 o                         
  -6   3  16          0.87          7.87         5.25 o                         
  -5   3  16         17.74         23.87         5.44 o                         
  -4   3  16         59.08         66.93         7.46 o                         
  -3   3  16         32.07         35.86         6.12 o                         
  -2   3  16          5.25          0.15         3.89 o                         
  -1   3  16         56.92         38.96         6.37 o                         
   0   3  16          0.38         -3.60         3.60 o                         
   1   3  16         22.57         22.21         4.30 o                         
   2   3  16          5.70          5.44         6.79 o                         
   3   3  16        346.24        351.68        17.71 o                         
  -6   4  16         58.13         60.51         8.37 o                         
  -5   4  16         22.97         16.10         5.19 o                         
  -4   4  16        150.32        157.12        10.25 o                         
  -3   4  16         58.17         58.06         6.76 o                         
  -2   4  16         49.52         53.14         5.92 o                         
  -1   4  16        174.95        169.68         8.46 o                         
   0   4  16          5.22          1.72         3.77 o                         
   1   4  16          0.03         -4.25         4.25 o                         
   2   4  16        106.55        112.19        10.74 o                         
  -5   5  16        202.58        233.51        14.12 o                         
  -4   5  16          1.30          1.00         4.84 o                         
  -3   5  16          0.32         -5.77         5.77 o                         
  -2   5  16         43.46         41.23         5.27 o                         
  -1   5  16         82.12         85.33         6.51 o                         
   0   5  16          2.85          4.25         4.44 o                         
   1   5  16          3.13          2.62         3.93 o                         
   2   5  16         72.84         74.14         7.98 o                         
  -5   6  16          5.44          6.39         5.70 o                         
  -4   6  16         81.87         66.06         8.10 o                         
  -3   6  16         21.78          4.86         5.84 o                         
  -2   6  16         39.10         40.49         5.69 o                         
  -1   6  16          2.95         -1.19         4.26 o                         
   0   6  16         28.06         27.46         4.80 o                         
   1   6  16         81.88         85.88        10.12 o                         
   2   6  16         44.46         32.52         6.34 o                         
  -4   7  16         34.20         28.42         7.85 o                         
  -3   7  16          7.43         -4.79         4.87 o                         
  -2   7  16         40.25         31.86         5.84 o                         
  -1   7  16         26.01         15.72         4.91 o                         
   0   7  16        306.55        331.99        13.37 o                         
   1   7  16          4.66          7.35         5.18 o                         
  -3   8  16         17.90         19.20         5.69 o                         
  -2   8  16          9.78          4.35         4.78 o                         
  -1   8  16         36.21         40.54         6.49 o                         
   0   8  16          4.66          9.42         5.44 o                         
  -5   0  17         14.11         13.49         9.85 o                         
  -3   0  17         64.28         91.80        14.74 o                         
  -1   0  17        584.75        522.69        35.51 o                         
   1   0  17         56.80         56.64         9.32 o                         
  -5   1  17         21.52         27.40         7.91 o                         
  -4   1  17         73.73         87.79         8.36 o                         
  -3   1  17         27.83         37.36         6.08 o                         
  -2   1  17          0.97          5.77         4.41 o                         
  -1   1  17         86.99         87.13        11.24 o                         
   0   1  17         24.99         20.75         5.56 o                         
   1   1  17         21.01         22.10         4.92 o                         
   2   1  17          6.93          9.63         6.67 o                         
  -5   2  17          1.91          4.77         5.45 o                         
  -4   2  17         78.86         99.36         8.94 o                         
  -3   2  17         65.55         80.89         8.02 o                         
  -2   2  17         43.20         48.79         6.21 o                         
  -1   2  17         23.66         25.91         4.32 o                         
   0   2  17          0.00         -2.21         4.34 o                         
   1   2  17         34.91         35.46         5.70 o                         
   2   2  17         32.77         32.21         7.71 o                         
  -5   3  17          0.02          3.54         5.02 o                         
  -4   3  17         72.59         75.91         8.06 o                         
  -3   3  17         34.07         53.04         7.11 o                         
  -2   3  17        438.81        463.94        16.97 o                         
  -1   3  17        115.47        125.46         8.34 o                         
   0   3  17        122.43        134.89         9.36 o                         
   1   3  17          0.15         -0.21         5.04 o                         
  -4   4  17         80.22         89.56         8.35 o                         
  -3   4  17          7.00          7.15         4.56 o                         
  -2   4  17          1.35          5.80         5.04 o                         
  -1   4  17          0.92          3.59         4.26 o                         
   0   4  17         77.75         86.33         7.01 o                         
   1   4  17          0.07         -1.52         4.79 o                         
  -4   5  17         34.27         17.94         5.91 o                         
  -3   5  17         27.66         33.91         6.42 o                         
  -2   5  17         10.01          2.24         5.09 o                         
  -1   5  17         57.12         46.55         6.05 o                         
   0   5  17         21.11         22.42         4.70 o                         
   1   5  17         56.54         70.43         6.90 o                         
  -3   6  17        150.81        158.51        10.71 o                         
  -2   6  17         44.63         44.30         6.56 o                         
  -1   6  17        280.81        309.57        13.15 o                         
   0   6  17         58.75         49.00         6.62 o                         
  -2   0  18          6.70         -5.23         6.94 o                         
   0   0  18         20.95         32.28         8.43 o                         
  -3   1  18          0.75         14.69         6.02 o                         
  -2   1  18         52.79         63.70         7.66 o                         
  -1   1  18         25.26         43.81         8.34 o                         
   0   1  18          5.83         -2.11         4.56 o                         
  -3   2  18        127.80        161.09        11.16 o                         
  -2   2  18         22.92         28.99         7.33 o                         
  -1   2  18          3.99         -4.41         6.34 o                         
   0   2  18         42.31         43.69         6.46 o                         
  -3   3  18         37.90         50.95         7.46 o                         
  -2   3  18         33.96         27.82         5.47 o                         
  -1   3  18         27.80         27.61         6.77 o                         
                                                                                
